# Supplementary material for: Crystal structure of trans-(1,8-dibutyl-1,3,6,8,10,13-hexa­aza­cyclo­tetra­decane-κ4 N 3,N 6,N 10,N 13)bis­(isonicotinato-κO)nickel(II) determined from synchrotron data
Source: Acta Crystallogr E Crystallogr Commun. 2016 Jan 23;72(Pt 2):223–5. doi: 10.1107/S2056989016001031 (PMC4770951; doi:10.1107/S2056989016001031)
Supplement: Supplementary file 1 [file e-72-00223-sup1.cif]

##############################################################################
#                                                                            #
# This CIF contains the data in a paper accepted for publication in          #
# Acta Crystallographica Section E. It conforms to the requirements of       #
# Notes for Authors for Acta Crystallographica Section E, and has been       #
# peer reviewed under the auspices of the IUCr Commission on Journals.       #
#                                                                            #
# Full details of the Crystallographic Information File format               #
# are given in the paper "The Crystallographic Information File (CIF):       #
# a New Standard Archive File for Crystallography" by S. R. Hall, F. H.      #
# Allen and I. D. Brown [Acta Cryst. (1991), A47, 655-685].                  #
#                                                                            #
# The current version of the core CIF dictionary is obtainable from          #
# ftp://ftp.iucr.org/pub/cif_core.dic.                                       #
#                                                                            #
# Software is freely available for graphical display of the structure(s)     #
# in this CIF. For information consult the CIF software page                 #
# http://www.iucr.org/resources/cif/software.                                #
#                                                                            #
# This file may be used for bona fide research purposes within the           #
# scientific community so long as proper attribution is given to the journal # 
# article from which it was obtained.                                        #
#                                                                            #
##############################################################################
data_I
_database_code_depnum_ccdc_archive 'CCDC 1447865'
_audit_creation_method     'SHELXL-2014/7'
_journal_date_recd_electronic     2016-01-11
_journal_date_accepted     2016-01-18
_journal_name_full     'Acta Crystallographica, Section E'
_journal_year     2016
_journal_volume     72
_journal_issue      2
_journal_page_first     223
_journal_page_last     225
_journal_paper_category     GM
_journal_paper_doi     10.1107/S2056989016001031
_journal_coeditor_code     WM5263
_publ_contact_author_name     'Dohyun Moon'
_publ_contact_author_address
;
Beamline Department, Pohang Accelerator Laboratory 80, Jigokro-127-beongil,
Nam-Gu Pohang, Gyeongbuk 37673,
Republic of Korea
;
_publ_contact_author_email     'dmoon@postech.ac.kr'
_publ_contact_author_fax     '+82-54-279-1599'
_publ_contact_author_phone     '+82-54-279-1547'
_publ_section_title
;\
Crystal structure of
<i>trans</i>-(1,8-dibutyl-1,3,6,8,10,13-hexaazacyclotetradecane-\
\k^4^<i>N</i>^3^,<i>N</i>^6^,<i>N</i>^10^,<i>N</i>^13^)bis(isonicotinato-\
\k<i>O</i>)nickel(II) determined from synchrotron data
;
loop_
    _publ_author_name
    _publ_author_footnote
    _publ_author_address
    'Shin, Jong Won' .
;
Beamline Department, Pohang Accelerator Laboratory 80, Jigokro-127-beongil,
Nam-Gu Pohang, Gyeongbuk 37673,
Republic of Korea
;
    'Kim, Dae-Woong' .
;
Beamline Department, Pohang Accelerator Laboratory 80, Jigokro-127-beongil,
Nam-Gu Pohang, Gyeongbuk 37673,
Republic of Korea
;
    'Moon, Dohyun' .
;
Beamline Department, Pohang Accelerator Laboratory 80, Jigokro-127-beongil,
Nam-Gu Pohang, Gyeongbuk 37673,
Republic of Korea
;
_publ_section_synopsis
;
The Ni^II^ atom in the title compound shows a slightly distorted octahedral
coordination environment to four N atoms of the azamacrocylic ligand in the
equatorial plane and two isonicotinate O atoms in axial positions.
Intermolecular N---H...N hydrogen bonds and \p--\p interactions consolidate
the crystal packing.
;
_chemical_name_systematic
;\
<i>trans</i>-(1,8-Dibutyl-1,3,6,8,10,13-hexaazacyclotetradecane-\
\k^4^<i>N</i>^3^,<i>N</i>^6^,<i>N</i>^10^,<i>N</i>^13^)\
bis(isonicotinato-\k<i>O</i>)nickel(II)
;
_chemical_name_common     ?
_chemical_formula_moiety     'C28 H46 N8 Ni O4'
_chemical_formula_sum     'C28 H46 N8 Ni O4'
_chemical_formula_iupac     '[Ni (C6 H4 N O2)2 (C16 H38 N6)]'
_chemical_formula_weight     617.44
_chemical_melting_point     ?
_shelx_space_group_comment
;
The symmetry employed for this shelxl refinement is uniquely defined
by the following loop, which should always be used as a source of
symmetry information in preference to the above space-group names.
They are only intended as comments.
;
_space_group_crystal_system     triclinic
_space_group_name_H-M_alt     'P -1'
_space_group_name_Hall     '-P 1'
loop_
    _space_group_symop_operation_xyz
    'x, y, z'
    '-x, -y, -z'
_cell_length_a     8.0630(16)
_cell_length_b     8.5110(17)
_cell_length_c     10.927(2)
_cell_angle_alpha     80.52(3)
_cell_angle_beta     88.26(3)
_cell_angle_gamma     86.44(3)
_cell_volume     738.0(3)
_cell_formula_units_Z     1
_cell_measurement_reflns_used     20128
_cell_measurement_theta_min     0.361
_cell_measurement_theta_max     33.547
_cell_measurement_temperature     100(2)
_exptl_crystal_description     'needle'
_exptl_crystal_colour     'pale pink'
_exptl_crystal_size_max     0.009
_exptl_crystal_size_mid     0.004
_exptl_crystal_size_min     0.004
_exptl_crystal_density_diffrn     1.389
_exptl_crystal_density_meas     ?
_exptl_crystal_density_method     ?
_exptl_crystal_F_000     330
_exptl_absorpt_coefficient_mu     0.510
_exptl_absorpt_correction_type     empirical
_exptl_absorpt_process_details
;
(<i>HKL3000SM SCALEPACK</i>; Otwinowski & Minor, 1997)
;
_shelx_estimated_absorpt_T_min     0.995
_shelx_estimated_absorpt_T_max     0.998
_exptl_absorpt_correction_T_min     0.995
_exptl_absorpt_correction_T_max     0.998
_diffrn_ambient_temperature     100(2)
_diffrn_radiation_type     synchrotron
_diffrn_radiation_wavelength     0.62998
_diffrn_measurement_device_type     'ADSC Q210 CCD area-detector'
_diffrn_measurement_method     'omega scan'
_diffrn_detector_area_resol_mean     ?
_diffrn_reflns_number     7634
_diffrn_reflns_av_R_equivalents     0.0231
_diffrn_reflns_theta_min     2.504
_diffrn_reflns_theta_max     25.998
_diffrn_reflns_theta_full     22.209
_diffrn_measured_fraction_theta_max     0.931
_diffrn_measured_fraction_theta_full     0.946
_diffrn_reflns_limit_h_min     -11
_diffrn_reflns_limit_h_max     11
_diffrn_reflns_limit_k_min     -11
_diffrn_reflns_limit_k_max     11
_diffrn_reflns_limit_l_min     -15
_diffrn_reflns_limit_l_max     15
_refine_special_details     ?
_reflns_number_total     3879
_reflns_number_gt     3326
_reflns_threshold_expression     'I > 2\s(I)'
_refine_ls_structure_factor_coef     Fsqd
_refine_ls_matrix_type     full
_refine_ls_R_factor_all     0.0499
_refine_ls_R_factor_gt     0.0404
_refine_ls_wR_factor_gt     0.1050
_refine_ls_wR_factor_ref     0.1099
_refine_ls_goodness_of_fit_ref     1.044
_refine_ls_restrained_S_all     1.044
_refine_ls_number_reflns     3879
_refine_ls_number_parameters     188
_refine_ls_number_restraints     0
_refine_ls_hydrogen_treatment     constr
_refine_ls_weighting_scheme     calc
_refine_ls_weighting_details
              'w=1/[\s^2^(Fo^2^)+(0.0649P)^2^+0.1918P] where P=(Fo^2^+2Fc^2^)/3'
_atom_sites_solution_hydrogens     geom
_atom_sites_solution_primary     ?
_atom_sites_solution_secondary     ?
_refine_ls_shift/su_max     0.000
_refine_ls_shift/su_mean     0.000
_refine_diff_density_max     1.117
_refine_diff_density_min     -0.946
_refine_ls_extinction_method     none
_refine_ls_extinction_coef     .
loop_
    _atom_type_symbol
    _atom_type_description
    _atom_type_scat_dispersion_real
    _atom_type_scat_dispersion_imag
    _atom_type_scat_source
    'C' 'C' 0.0020 0.0010
                         'International Tables Vol C Tables 4.2.6.8 and 6.1.1.4'
    'H' 'H' 0.0000 0.0000
                         'International Tables Vol C Tables 4.2.6.8 and 6.1.1.4'
    'N' 'N' 0.0050 0.0020
                         'International Tables Vol C Tables 4.2.6.8 and 6.1.1.4'
    'O' 'O' 0.0090 0.0050
                         'International Tables Vol C Tables 4.2.6.8 and 6.1.1.4'
    'Ni' 'Ni' 0.3390 0.9030
                         'International Tables Vol C Tables 4.2.6.8 and 6.1.1.4'
_computing_data_collection
;
<i>PAL BL2D-SMDC</i> (Shin <i>et al</i>., 2016<i>a</i>)
;
_computing_cell_refinement
;
<i>HKL3000SM</i> (Otwinowski & Minor, 1997)
;
_computing_data_reduction
;
<i>HKL3000SM</i> (Otwinowski & Minor, 1997)
;
_computing_structure_solution
;
<i>SHELXT</i> (Sheldrick, 2015<i>a</i>)
;
_computing_structure_refinement
;
<i>SHELXL2014</i> (Sheldrick, 2015<i>b</i>)
;
_computing_molecular_graphics
;
<i>DIAMOND</i> (Putz & Brandenburg, 2014)
;
_computing_publication_material
;
<i>publCIF</i> (Westrip, 2010)
;
loop_
    _atom_site_type_symbol
    _atom_site_label
    _atom_site_fract_x
    _atom_site_fract_y
    _atom_site_fract_z
    _atom_site_U_iso_or_equiv
    _atom_site_adp_type
    _atom_site_calc_flag
    _atom_site_occupancy
    _atom_site_disorder_assembly
    _atom_site_disorder_group
    Ni Ni1 0.5000 0.5000 0.5000 0.02066(10) Uani d 1 . .
    O O1 0.43513(15) 0.41029(17) 0.33736(11) 0.0257(3) Uani d 1 . .
    O O2 0.18613(16) 0.52908(19) 0.28022(12) 0.0322(3) Uani d 1 . .
    N N1 0.27809(18) 0.6311(2) 0.50735(13) 0.0244(3) Uani d 1 . .
    H H1 0.2171 0.6276 0.4296 0.029 Uiso calc 1 . .
    N N2 0.61452(18) 0.67953(19) 0.38249(13) 0.0241(3) Uani d 1 . .
    H H2 0.5798 0.6766 0.2959 0.029 Uiso calc 1 . .
    N N3 0.3946(2) 0.8835(2) 0.41256(14) 0.0304(3) Uani d 1 . .
    N N4 0.3686(2) 0.2837(2) -0.09149(14) 0.0335(4) Uani d 1 . .
    C C1 0.1835(2) 0.5457(3) 0.61221(15) 0.0276(4) Uani d 1 . .
    H H1A 0.0642 0.5807 0.6057 0.033 Uiso calc 1 . .
    H H1B 0.2242 0.5692 0.6915 0.033 Uiso calc 1 . .
    C C2 0.3004(2) 0.8006(2) 0.51521(16) 0.0296(4) Uani d 1 . .
    H H2A 0.1895 0.8566 0.5192 0.036 Uiso calc 1 . .
    H H2B 0.3574 0.8058 0.5933 0.036 Uiso calc 1 . .
    C C3 0.5703(2) 0.8414(2) 0.41070(18) 0.0308(4) Uani d 1 . .
    H H3A 0.6153 0.8493 0.4926 0.037 Uiso calc 1 . .
    H H3B 0.6249 0.9202 0.3480 0.037 Uiso calc 1 . .
    C C4 0.7938(2) 0.6330(3) 0.39084(16) 0.0280(4) Uani d 1 . .
    H H4A 0.8376 0.6572 0.4689 0.034 Uiso calc 1 . .
    H H4B 0.8552 0.6932 0.3203 0.034 Uiso calc 1 . .
    C C5 0.3160(2) 0.9034(2) 0.29077(17) 0.0310(4) Uani d 1 . .
    H H5A 0.2983 0.7968 0.2700 0.037 Uiso calc 1 . .
    H H5B 0.3922 0.9575 0.2269 0.037 Uiso calc 1 . .
    C C6 0.1502(3) 0.9999(3) 0.28701(18) 0.0341(4) Uani d 1 . .
    H H6A 0.0727 0.9447 0.3493 0.041 Uiso calc 1 . .
    H H6B 0.1671 1.1058 0.3093 0.041 Uiso calc 1 . .
    C C7 0.0730(3) 1.0223(3) 0.15954(19) 0.0390(5) Uani d 1 . .
    H H7A 0.1527 1.0726 0.0966 0.047 Uiso calc 1 . .
    H H7B 0.0507 0.9166 0.1390 0.047 Uiso calc 1 . .
    C C8 -0.0882(3) 1.1257(4) 0.1543(2) 0.0502(6) Uani d 1 . .
    H H8A -0.1692 1.0739 0.2140 0.075 Uiso calc 1 . .
    H H8B -0.1328 1.1395 0.0705 0.075 Uiso calc 1 . .
    H H8C -0.0667 1.2302 0.1750 0.075 Uiso calc 1 . .
    C C9 0.3163(2) 0.4477(2) 0.26295(15) 0.0235(3) Uani d 1 . .
    C C10 0.4760(2) 0.2978(3) 0.10910(16) 0.0294(4) Uani d 1 . .
    H H10 0.5631 0.2691 0.1666 0.035 Uiso calc 1 . .
    C C11 0.3367(2) 0.3884(2) 0.13963(14) 0.0234(3) Uani d 1 . .
    C C12 0.2134(2) 0.4252(3) 0.05120(16) 0.0300(4) Uani d 1 . .
    H H12 0.1158 0.4874 0.0676 0.036 Uiso calc 1 . .
    C C13 0.2347(2) 0.3703(3) -0.06044(17) 0.0339(4) Uani d 1 . .
    H H13 0.1486 0.3957 -0.1191 0.041 Uiso calc 1 . .
    C C14 0.4868(2) 0.2496(3) -0.00601(17) 0.0340(4) Uani d 1 . .
    H H14 0.5838 0.1887 -0.0256 0.041 Uiso calc 1 . .
loop_
    _atom_site_aniso_label
    _atom_site_aniso_U_11
    _atom_site_aniso_U_22
    _atom_site_aniso_U_33
    _atom_site_aniso_U_12
    _atom_site_aniso_U_13
    _atom_site_aniso_U_23
    Ni1 0.01767(15) 0.03464(19) 0.00987(14) 0.00142(11) -0.00201(9) -0.00504(11)
    O1 0.0246(6) 0.0412(7) 0.0122(5) 0.0012(5) -0.0054(4) -0.0073(5)
    O2 0.0235(6) 0.0543(9) 0.0207(6) 0.0047(6) -0.0043(5) -0.0139(6)
    N1 0.0225(7) 0.0384(8) 0.0122(6) 0.0027(6) -0.0022(5) -0.0048(6)
    N2 0.0227(7) 0.0355(8) 0.0142(6) 0.0007(6) -0.0016(5) -0.0049(6)
    N3 0.0338(8) 0.0354(9) 0.0209(7) 0.0055(7) -0.0018(6) -0.0041(7)
    N4 0.0344(8) 0.0525(11) 0.0148(6) 0.0002(7) -0.0027(6) -0.0091(7)
    C1 0.0186(7) 0.0485(11) 0.0149(7) 0.0026(7) 0.0012(5) -0.0052(7)
    C2 0.0331(9) 0.0384(10) 0.0169(8) 0.0078(8) -0.0008(6) -0.0068(7)
    C3 0.0339(9) 0.0350(10) 0.0240(8) -0.0011(7) -0.0018(7) -0.0063(8)
    C4 0.0205(8) 0.0460(11) 0.0173(7) -0.0038(7) 0.0002(6) -0.0043(7)
    C5 0.0376(10) 0.0345(10) 0.0188(8) 0.0059(8) -0.0014(7) -0.0011(7)
    C6 0.0356(10) 0.0414(11) 0.0227(9) 0.0064(8) -0.0008(7) -0.0009(8)
    C7 0.0394(11) 0.0506(13) 0.0243(9) 0.0048(9) -0.0033(7) -0.0006(9)
    C8 0.0400(12) 0.0733(18) 0.0320(11) 0.0119(11) -0.0033(9) 0.0018(11)
    C9 0.0213(7) 0.0366(9) 0.0128(7) -0.0044(6) -0.0018(5) -0.0040(6)
    C10 0.0258(8) 0.0468(11) 0.0160(7) 0.0028(7) -0.0044(6) -0.0071(7)
    C11 0.0222(7) 0.0365(9) 0.0119(7) -0.0038(7) -0.0016(5) -0.0047(7)
    C12 0.0257(8) 0.0484(11) 0.0158(7) 0.0020(8) -0.0044(6) -0.0062(8)
    C13 0.0307(9) 0.0562(13) 0.0157(8) 0.0009(8) -0.0073(6) -0.0085(8)
    C14 0.0306(9) 0.0534(12) 0.0186(8) 0.0056(8) -0.0017(7) -0.0106(8)
_geom_special_details
;
 All esds (except the esd in the dihedral angle between two l.s. planes)
 are estimated using the full covariance matrix.  The cell esds are taken
 into account individually in the estimation of esds in distances, angles
 and torsion angles; correlations between esds in cell parameters are only
 used when they are defined by crystal symmetry.  An approximate (isotropic)
 treatment of cell esds is used for estimating esds involving l.s. planes.
;
loop_
    _geom_bond_atom_site_label_1
    _geom_bond_atom_site_label_2
    _geom_bond_site_symmetry_2
    _geom_bond_distance
    _geom_bond_publ_flag
    Ni1 N1 2_666 2.0559(16) ?
    Ni1 N1 . 2.0559(16) ?
    Ni1 N2 . 2.0720(17) ?
    Ni1 N2 2_666 2.0720(17) ?
    Ni1 O1 2_666 2.1371(13) ?
    Ni1 O1 . 2.1372(13) ?
    O1 C9 . 1.2669(19) ?
    O2 C9 . 1.248(2) ?
    N1 C1 . 1.471(2) ?
    N1 C2 . 1.481(3) ?
    N1 H1 . 1.0000 ?
    N2 C4 . 1.477(2) ?
    N2 C3 . 1.481(3) ?
    N2 H2 . 1.0000 ?
    N3 C3 . 1.440(3) ?
    N3 C2 . 1.444(2) ?
    N3 C5 . 1.471(2) ?
    N4 C13 . 1.336(3) ?
    N4 C14 . 1.340(2) ?
    C1 C4 2_666 1.526(3) ?
    C1 H1A . 0.9900 ?
    C1 H1B . 0.9900 ?
    C2 H2A . 0.9900 ?
    C2 H2B . 0.9900 ?
    C3 H3A . 0.9900 ?
    C3 H3B . 0.9900 ?
    C4 C1 2_666 1.526(3) ?
    C4 H4A . 0.9900 ?
    C4 H4B . 0.9900 ?
    C5 C6 . 1.523(3) ?
    C5 H5A . 0.9900 ?
    C5 H5B . 0.9900 ?
    C6 C7 . 1.521(3) ?
    C6 H6A . 0.9900 ?
    C6 H6B . 0.9900 ?
    C7 C8 . 1.521(3) ?
    C7 H7A . 0.9900 ?
    C7 H7B . 0.9900 ?
    C8 H8A . 0.9800 ?
    C8 H8B . 0.9800 ?
    C8 H8C . 0.9800 ?
    C9 C11 . 1.516(2) ?
    C10 C14 . 1.384(3) ?
    C10 C11 . 1.386(3) ?
    C10 H10 . 0.9500 ?
    C11 C12 . 1.393(2) ?
    C12 C13 . 1.379(3) ?
    C12 H12 . 0.9500 ?
    C13 H13 . 0.9500 ?
    C14 H14 . 0.9500 ?
loop_
    _geom_angle_atom_site_label_1
    _geom_angle_atom_site_label_2
    _geom_angle_atom_site_label_3
    _geom_angle_site_symmetry_1
    _geom_angle_site_symmetry_3
    _geom_angle
    _geom_angle_publ_flag
    N1 Ni1 N1 2_666 . 180.0 ?
    N1 Ni1 N2 2_666 . 85.97(6) ?
    N1 Ni1 N2 . . 94.03(6) ?
    N1 Ni1 N2 2_666 2_666 94.03(6) ?
    N1 Ni1 N2 . 2_666 85.97(6) ?
    N2 Ni1 N2 . 2_666 180.0 ?
    N1 Ni1 O1 2_666 2_666 93.29(6) ?
    N1 Ni1 O1 . 2_666 86.71(6) ?
    N2 Ni1 O1 . 2_666 92.90(6) ?
    N2 Ni1 O1 2_666 2_666 87.10(6) ?
    N1 Ni1 O1 2_666 . 86.71(6) ?
    N1 Ni1 O1 . . 93.29(6) ?
    N2 Ni1 O1 . . 87.10(6) ?
    N2 Ni1 O1 2_666 . 92.90(6) ?
    O1 Ni1 O1 2_666 . 180.0 ?
    C9 O1 Ni1 . . 131.99(12) ?
    C1 N1 C2 . . 114.34(14) ?
    C1 N1 Ni1 . . 105.52(11) ?
    C2 N1 Ni1 . . 112.75(11) ?
    C1 N1 H1 . . 108.0 ?
    C2 N1 H1 . . 108.0 ?
    Ni1 N1 H1 . . 108.0 ?
    C4 N2 C3 . . 113.96(15) ?
    C4 N2 Ni1 . . 104.76(11) ?
    C3 N2 Ni1 . . 113.72(11) ?
    C4 N2 H2 . . 108.0 ?
    C3 N2 H2 . . 108.0 ?
    Ni1 N2 H2 . . 108.0 ?
    C3 N3 C2 . . 115.84(15) ?
    C3 N3 C5 . . 114.58(15) ?
    C2 N3 C5 . . 115.55(16) ?
    C13 N4 C14 . . 116.05(17) ?
    N1 C1 C4 . 2_666 108.60(14) ?
    N1 C1 H1A . . 110.0 ?
    C4 C1 H1A 2_666 . 110.0 ?
    N1 C1 H1B . . 110.0 ?
    C4 C1 H1B 2_666 . 110.0 ?
    H1A C1 H1B . . 108.4 ?
    N3 C2 N1 . . 114.07(15) ?
    N3 C2 H2A . . 108.7 ?
    N1 C2 H2A . . 108.7 ?
    N3 C2 H2B . . 108.7 ?
    N1 C2 H2B . . 108.7 ?
    H2A C2 H2B . . 107.6 ?
    N3 C3 N2 . . 114.51(16) ?
    N3 C3 H3A . . 108.6 ?
    N2 C3 H3A . . 108.6 ?
    N3 C3 H3B . . 108.6 ?
    N2 C3 H3B . . 108.6 ?
    H3A C3 H3B . . 107.6 ?
    N2 C4 C1 . 2_666 108.14(15) ?
    N2 C4 H4A . . 110.1 ?
    C1 C4 H4A 2_666 . 110.1 ?
    N2 C4 H4B . . 110.1 ?
    C1 C4 H4B 2_666 . 110.1 ?
    H4A C4 H4B . . 108.4 ?
    N3 C5 C6 . . 112.79(16) ?
    N3 C5 H5A . . 109.0 ?
    C6 C5 H5A . . 109.0 ?
    N3 C5 H5B . . 109.0 ?
    C6 C5 H5B . . 109.0 ?
    H5A C5 H5B . . 107.8 ?
    C7 C6 C5 . . 111.93(17) ?
    C7 C6 H6A . . 109.2 ?
    C5 C6 H6A . . 109.2 ?
    C7 C6 H6B . . 109.2 ?
    C5 C6 H6B . . 109.2 ?
    H6A C6 H6B . . 107.9 ?
    C8 C7 C6 . . 111.81(19) ?
    C8 C7 H7A . . 109.3 ?
    C6 C7 H7A . . 109.3 ?
    C8 C7 H7B . . 109.3 ?
    C6 C7 H7B . . 109.3 ?
    H7A C7 H7B . . 107.9 ?
    C7 C8 H8A . . 109.5 ?
    C7 C8 H8B . . 109.5 ?
    H8A C8 H8B . . 109.5 ?
    C7 C8 H8C . . 109.5 ?
    H8A C8 H8C . . 109.5 ?
    H8B C8 H8C . . 109.5 ?
    O2 C9 O1 . . 126.88(16) ?
    O2 C9 C11 . . 117.12(15) ?
    O1 C9 C11 . . 115.99(16) ?
    C14 C10 C11 . . 119.30(17) ?
    C14 C10 H10 . . 120.4 ?
    C11 C10 H10 . . 120.4 ?
    C10 C11 C12 . . 117.25(16) ?
    C10 C11 C9 . . 122.61(15) ?
    C12 C11 C9 . . 120.14(16) ?
    C13 C12 C11 . . 119.15(18) ?
    C13 C12 H12 . . 120.4 ?
    C11 C12 H12 . . 120.4 ?
    N4 C13 C12 . . 124.30(17) ?
    N4 C13 H13 . . 117.8 ?
    C12 C13 H13 . . 117.8 ?
    N4 C14 C10 . . 123.94(18) ?
    N4 C14 H14 . . 118.0 ?
    C10 C14 H14 . . 118.0 ?
loop_
    _geom_torsion_atom_site_label_1
    _geom_torsion_atom_site_label_2
    _geom_torsion_atom_site_label_3
    _geom_torsion_atom_site_label_4
    _geom_torsion_site_symmetry_1
    _geom_torsion_site_symmetry_2
    _geom_torsion_site_symmetry_3
    _geom_torsion_site_symmetry_4
    _geom_torsion
    _geom_torsion_publ_flag
    C2 N1 C1 C4 . . . 2_666 -166.23(14) ?
    Ni1 N1 C1 C4 . . . 2_666 -41.74(15) ?
    C3 N3 C2 N1 . . . . -72.6(2) ?
    C5 N3 C2 N1 . . . . 65.5(2) ?
    C1 N1 C2 N3 . . . . 179.49(14) ?
    Ni1 N1 C2 N3 . . . . 58.94(17) ?
    C2 N3 C3 N2 . . . . 70.3(2) ?
    C5 N3 C3 N2 . . . . -68.2(2) ?
    C4 N2 C3 N3 . . . . -175.30(14) ?
    Ni1 N2 C3 N3 . . . . -55.32(18) ?
    C3 N2 C4 C1 . . . 2_666 167.84(13) ?
    Ni1 N2 C4 C1 . . . 2_666 42.93(14) ?
    C3 N3 C5 C6 . . . . -160.49(18) ?
    C2 N3 C5 C6 . . . . 60.9(2) ?
    N3 C5 C6 C7 . . . . 178.71(18) ?
    C5 C6 C7 C8 . . . . -177.2(2) ?
    Ni1 O1 C9 O2 . . . . -15.1(3) ?
    Ni1 O1 C9 C11 . . . . 164.15(12) ?
    C14 C10 C11 C12 . . . . 0.4(3) ?
    C14 C10 C11 C9 . . . . -179.18(18) ?
    O2 C9 C11 C10 . . . . 179.64(18) ?
    O1 C9 C11 C10 . . . . 0.3(3) ?
    O2 C9 C11 C12 . . . . 0.1(3) ?
    O1 C9 C11 C12 . . . . -179.24(17) ?
    C10 C11 C12 C13 . . . . 0.3(3) ?
    C9 C11 C12 C13 . . . . 179.86(18) ?
    C14 N4 C13 C12 . . . . 0.4(3) ?
    C11 C12 C13 N4 . . . . -0.7(3) ?
    C13 N4 C14 C10 . . . . 0.4(3) ?
    C11 C10 C14 N4 . . . . -0.8(3) ?
loop_
    _geom_hbond_atom_site_label_D
    _geom_hbond_atom_site_label_H
    _geom_hbond_atom_site_label_A
    _geom_hbond_site_symmetry_A
    _geom_hbond_distance_DH
    _geom_hbond_distance_HA
    _geom_hbond_distance_DA
    _geom_hbond_angle_DHA
    N1 H1 O2 . 1.00 1.98 2.892(2) 150.0
    N2 H2 N4 2_665 1.00 2.23 3.143(2) 150.6
_shelx_hkl_file
;
   0   0   2 1441.20   34.60
   0   0  -2 1468.60   32.30
   0   0   3   36.80    2.60
   0   0  -3   36.00    2.70
   0   0   4    0.20    2.20
   0   0  -4    6.30    1.80
   0   0   5 1964.50   49.80
   0   0  -5 1851.30   66.50
   0   0   6  224.50   10.10
   0   0  -6  237.30   12.10
   0   0   7   54.10    5.50
   0   0  -7   57.00    4.30
   0   0   8 1020.90   30.00
   0   0  -8 1007.30   47.20
   0   0   9 1919.70   53.30
   0   0  -9 1884.10   67.00
   0   0  10  657.10   20.90
   0   0 -10  676.50   29.60
   0   0  11  252.80   10.50
   0   0 -11  274.20   10.30
   0   0  12  202.90    9.30
   0   0 -12  206.10   12.30
   0   0  13   82.00    5.10
   0   0 -13   73.90    8.70
   0   0  14  159.40    7.70
   0   0 -14  141.80    7.30
   0   0  15    3.70    6.40
   0   0 -15   10.60    7.60
   0   0  16    7.20    7.80
   0   0 -16    4.00   10.10
   0   0  17   36.90    9.90
   0   0 -17   46.50    9.80
   0  -1  17  133.60    8.70
   0   1 -16  196.00    8.40
   0  -1  16  197.80    8.40
   0   1 -15   -0.40    5.80
   0  -1  15   -4.60    5.70
   0   1 -14   89.00    8.40
   0  -1  14   88.50    6.50
   0  -1  13  149.40    7.70
   0  -1  12   67.80    5.40
   0   1 -11   70.10    7.50
   0  -1  11   74.60    5.40
   0   1 -10   27.10    3.80
   0  -1  10   25.40    3.70
   0   1  -9 1216.00   31.90
   0  -1   9 1174.40   31.70
   0   1  -8 1406.30   42.90
   0  -1   8 1407.20   40.80
   0   1  -7 2621.20   99.70
   0  -1   7 2503.10   62.30
   0   1  -6  848.60   25.30
   0  -1   6  824.40   24.50
   0   1  -5  299.50   12.40
   0  -1   5  278.30   10.90
   0   1  -4  624.80   20.90
   0  -1   4  643.90   20.80
   0   1  -3  504.10   17.20
   0  -1   3  506.90   16.00
   0   1  -2    4.70    2.10
   0  -1   2    5.60    2.00
   0   1   1 1113.10   36.50
   0  -1  -1 1085.60   34.40
   0   1   3  236.90    7.40
   0  -1  -3  246.20   11.20
   0   1   4  204.90    5.90
   0   1   5 2898.60   67.50
   0   1   6   14.70    3.10
   0  -1  -6   14.10    3.00
   0   1   7  378.90   11.80
   0  -1  -7  413.20   20.10
   0   1   8  261.20    9.80
   0  -1  -8  264.60    9.10
   0   1   9   28.50    2.80
   0  -1  -9   33.60    5.50
   0   1  10  154.30    9.90
   0   1  11  251.00   10.80
   0   1  12   42.20    3.90
   0  -1 -12   38.60    3.80
   0   1  13  151.00    7.50
   0  -1 -13  148.60    8.70
   0   1  14    7.00    4.70
   0   1  15   -1.30    5.80
   0  -1 -15   -0.10    5.60
   0   1  16   61.10    6.10
   0  -1 -16   78.00    8.70
   0  -1 -17  104.60   12.40
   0   2 -17   26.90    7.90
   0  -2  17   32.40   11.40
   0   2 -16   17.40    7.40
   0  -2  16   23.60    8.30
   0   2 -15   42.10   10.90
   0  -2  15   42.10    5.60
   0   2 -14  321.00   15.50
   0  -2  14  310.10   10.40
   0  -2  13  130.80    6.50
   0   2 -12    1.40    5.00
   0  -2  12   -3.00    4.80
   0   2 -11   75.10    5.80
   0  -2  11   68.70    5.60
   0   2 -10  103.40   10.30
   0  -2  10  124.80    6.30
   0   2  -9  615.10   20.00
   0  -2   9  632.60   19.90
   0   2  -8   22.20    5.40
   0  -2   8   19.70    3.70
   0   2  -7   18.90    3.00
   0  -2   7   18.10    3.00
   0   2  -6  576.30   21.00
   0  -2   6  566.70   19.70
   0   2  -5  648.50   21.00
   0  -2   5  647.80   21.60
   0   2  -4  574.90   17.90
   0  -2   4  564.40   18.50
   0   2  -3   33.60    2.90
   0  -2   3   35.40    3.10
   0   2  -2   72.00    4.50
   0  -2   2   82.30    7.90
   0   2  -1 2546.30   90.40
   0  -2   1 2518.80   85.50
   0   2   0 1515.50   37.70
   0  -2   0 1534.70   59.70
   0   2   1  302.80   12.40
   0  -2  -1  305.80    9.60
   0  -2  -2 2861.50   90.70
   0   2   5  943.20   31.40
   0  -2  -5  989.00   31.90
   0   2   6   73.00    3.00
   0   2   7   16.40    1.80
   0  -2  -7   12.80    1.50
   0   2   8  115.40    7.10
   0  -2  -8  108.50    7.70
   0   2   9  983.70   25.70
   0  -2  -9  983.60   27.00
   0   2  10  238.90    9.00
   0  -2 -10  244.10    8.90
   0   2  11  222.50    7.60
   0   2  12   51.70    4.30
   0  -2 -12   60.20    6.00
   0   2  13  110.30    5.60
   0  -2 -13  108.80    7.70
   0   2  14    0.50    3.50
   0  -2 -14   -0.20    4.70
   0   2  15    0.00    6.50
   0  -2 -15    3.20    3.60
   0   2  16   -2.90    5.50
   0  -2 -16    0.80    4.30
   0   3 -16    6.90    9.70
   0  -3  16   12.10   11.10
   0   3 -15    6.90    6.40
   0  -3  15   13.20    7.40
   0   3 -14   29.50    6.30
   0  -3  14   21.40    5.20
   0   3 -13  188.10    8.80
   0  -3  13  188.90    8.40
   0   3 -12  135.20    8.00
   0  -3  12  128.20    7.90
   0   3 -11    8.90    6.40
   0  -3  11    8.50    4.20
   0   3 -10   63.40    5.50
   0  -3  10   60.70    5.70
   0   3  -9  462.10   18.70
   0  -3   9  434.20   17.90
   0   3  -8  191.00   13.40
   0  -3   8  164.70    9.10
   0   3  -7   75.60    7.20
   0  -3   7   80.10    5.70
   0   3  -6   15.20    4.20
   0  -3   6   13.60    3.20
   0   3  -5    3.70    3.10
   0  -3   5    3.00    2.90
   0   3  -4  588.50   18.10
   0  -3   4  580.30   19.20
   0   3  -3  402.80   15.10
   0  -3   3  402.70   19.90
   0   3  -2    7.90    2.50
   0  -3   2   10.70    2.50
   0   3  -1 2569.30   63.50
   0  -3   1 2395.40   92.70
   0   3   0   81.50    4.20
   0  -3   0   85.60    4.30
   0   3   1  590.20   17.80
   0  -3  -1  595.00   16.70
   0   3   2  937.30   24.60
   0  -3  -2  901.90   25.10
   0   3   3   71.90    4.20
   0  -3  -3   80.10    3.00
   0   3  10  162.80    6.80
   0  -3 -10  172.00    4.70
   0   3  11  379.10   13.40
   0  -3 -11  400.10   10.20
   0   3  12  158.60    6.90
   0  -3 -12  153.70    4.60
   0   3  13  100.00    4.60
   0  -3 -13  105.00    3.20
   0   4 -15   29.00    7.60
   0  -4  15   39.70    4.60
   0   4 -14   19.10    9.10
   0  -4  14   28.00    7.10
   0   4 -13   29.20    9.70
   0  -4  13   18.00    5.50
   0   4 -12   78.40    5.80
   0  -4  12   71.20    6.90
   0   4 -11   16.10    5.40
   0  -4  11   19.20    5.60
   0   4 -10  274.20   17.00
   0  -4  10  288.70   10.60
   0   4  -9   61.00    7.70
   0  -4   9   59.20    5.60
   0  -4   8  168.80    9.50
   0   4  -7   41.70    6.10
   0  -4   7   37.20    4.30
   0   4  -6   15.90    3.70
   0  -4   6    9.80    3.70
   0   4  -5  302.40   15.20
   0  -4   5  299.90   12.40
   0   4  -4  368.70   13.50
   0  -4   4  377.50   17.80
   0   4  -3  408.60   19.80
   0  -4   3  395.90   14.70
   0   4  -2  408.40   15.00
   0  -4   2  400.80   23.50
   0   4  -1  255.20    9.40
   0  -4   1  252.60   10.20
   0   4   0    5.20    2.30
   0  -4   0    4.80    2.10
   0   4   1  591.70   25.50
   0  -4  -1  612.60   27.30
   0   4   2  307.50   17.20
   0  -4  -2  301.40   10.50
   0   4   3    2.40    2.50
   0  -4  -3   -0.40    2.10
   0   4   4 2223.80   75.90
   0  -4  -4 2249.20   53.60
   0   5 -15    4.90    7.00
   0  -5  15   16.60    8.20
   0   5 -14    7.70    9.50
   0  -5  14   19.60    7.40
   0   5 -13   25.80    7.10
   0  -5  13   33.80    7.50
   0   5 -12   36.80    9.00
   0  -5  12   41.90    5.80
   0   5 -11    7.90    9.30
   0  -5  11   -6.20    6.80
   0   5 -10  246.40    9.30
   0  -5  10  254.60    9.30
   0   5  -9   12.90    4.40
   0  -5   9    7.40    4.00
   0   5  -8    1.50    4.00
   0  -5   8    6.70    3.50
   0   5  -7    3.80    4.60
   0  -5   7    3.60    4.50
   0   5  -6  150.60    7.10
   0  -5   6  176.50    8.50
   0   5  -5  117.50    6.80
   0  -5   5  116.40    9.50
   0   5  -4   75.20    7.90
   0  -5   4   73.50    5.10
   0   5  -3  462.40   18.40
   0  -5   3  496.10   18.20
   0   5  -2  499.20   18.80
   0  -5   2  483.80   16.30
   0   5  -1  451.60   15.20
   0  -5   1  458.00   15.80
   0   5   0  128.30    8.60
   0  -5   0  114.50    5.60
   0   5   1   -0.10    2.30
   0  -5  -1   -0.80    2.30
   0  -5  -2   50.70    3.90
   0   5   3   34.70    4.60
   0  -5  -3   45.20    3.10
   0   5   4    0.00    2.50
   0  -5  -4    0.70    1.70
   0   5   5  114.20    5.80
   0  -5  -5  105.30    4.50
   0   6 -14    3.80    7.90
   0  -6  14   19.80    8.90
   0   6 -13    6.90   10.40
   0  -6  13   -2.20    6.50
   0   6 -12    9.60    7.70
   0  -6  12    8.90    5.90
   0   6 -11   16.00    5.80
   0  -6  11   16.20    6.70
   0   6 -10   87.60    6.70
   0  -6  10   92.40    7.40
   0   6  -9  190.90   14.30
   0  -6   9  178.40    8.20
   0   6  -8   79.80    7.70
   0  -6   8   72.30    7.60
   0  -6   7   17.40    5.00
   0   6  -6    2.80    4.50
   0  -6   6   20.20    5.20
   0  -6   5   76.10    6.90
   0   6  -4   39.80    4.10
   0  -6   4   39.10    4.20
   0   6  -3  276.80   16.80
   0  -6   3  266.10   11.10
   0   6  -2   88.70    8.60
   0  -6   2   76.90    5.20
   0   6  -1  324.00   13.00
   0  -6   1  321.50   12.70
   0   6   0  115.90    5.50
   0  -6   0  117.50    5.70
   0   6   1  711.30   18.80
   0  -6  -1  730.80   22.10
   0   6   2  310.90   13.50
   0  -6  -2  294.90   12.70
   0   6   3  467.60   18.30
   0  -6  -3  457.20   14.30
   0  -6  -4  229.60    9.30
   0  -6  -5   80.80    3.80
   0   6   6  211.90    8.10
   0  -6  -6  213.80    7.30
   0  -7  13    4.10    4.70
   0   7 -12    5.10    6.60
   0  -7  12    2.20    5.70
   0   7 -11   47.90    8.40
   0  -7  11   51.80    5.40
   0   7 -10   65.30    7.10
   0  -7  10   69.20    6.10
   0   7  -9   27.70    6.80
   0  -7   9   26.90    6.70
   0   7  -8   47.10    5.50
   0  -7   8   34.80    5.00
   0   7  -7   83.80    7.10
   0  -7   7   90.90    7.50
   0   7  -5  199.30    9.40
   0  -7   5  186.70    9.10
   0   7  -4  230.20   13.10
   0  -7   4  237.00    9.80
   0   7  -3  192.20    9.40
   0  -7   3  207.20   14.20
   0   7  -2  163.90    7.30
   0  -7   2  151.80    8.40
   0   7  -1  163.20    9.80
   0  -7   1  174.90    9.30
   0   7   0    8.60    4.80
   0  -7   0    5.70    3.40
   0   7   1  315.20   18.20
   0  -7  -1  280.10   11.30
   0   7   2  307.30   11.50
   0  -7  -2  283.60   11.40
   0   7   3  181.50    7.70
   0  -7  -3  173.60    7.70
   0   7   4  283.80   14.80
   0  -7  -4  300.80   16.90
   0   7   5   11.30    4.80
   0  -7  -5   18.10    2.90
   0  -7  -6  260.20    9.10
   0   7   7  213.80    8.00
   0  -7  -7  239.10    9.00
   0   8 -11   42.50    7.70
   0  -8  11   21.50    7.40
   0   8 -10   26.00    7.80
   0  -8  10   42.00    7.50
   0   8  -9   24.30    5.70
   0  -8   9   18.30    6.10
   0   8  -8   27.70   10.30
   0  -8   8   32.70    5.70
   0   8  -7   12.60    6.60
   0  -8   7   22.70    7.40
   0   8  -6   55.70    6.70
   0  -8   6   36.40    5.40
   0   8  -5  101.40    9.20
   0  -8   5   93.80    7.30
   0   8  -4  116.70    7.20
   0  -8   4  119.30    7.40
   0   8  -3  116.30    7.10
   0  -8   3  114.50    7.60
   0   8  -2   73.70   10.10
   0  -8   2   81.50    6.10
   0  -8   1   -0.20    3.90
   0   8   0  136.70    7.10
   0  -8   0  127.80    8.60
   0   8   1  202.60   11.20
   0  -8  -1  206.70   10.70
   0   8   2  113.80    9.60
   0  -8  -2  110.90    6.30
   0   8   3   79.00    7.70
   0  -8  -3   85.10    6.00
   0   8   4   26.70    4.40
   0  -8  -4   20.10    3.60
   0   8   5    3.40    3.70
   0  -8  -5    9.20    3.10
   0   8   6  186.80   11.20
   0  -8  -6  190.10    7.10
   0   8   7   28.40    3.80
   0  -8  -7   32.90    4.20
   0   9 -10   13.30    6.80
   0  -9  10   32.80    7.30
   0   9  -9   -4.30    7.20
   0  -9   9    8.90    5.30
   0   9  -8   11.10   10.30
   0  -9   8   17.10    6.60
   0   9  -7   55.30    7.70
   0  -9   7   49.70    7.70
   0   9  -6   55.10    7.00
   0  -9   6   47.80    7.20
   0   9  -5   16.80    5.40
   0  -9   5   19.10    5.80
   0   9  -4   24.50    4.60
   0  -9   4   18.40    4.90
   0   9  -3   42.60    5.90
   0  -9   3   44.00    4.50
   0   9  -2   52.60    5.80
   0  -9   2   53.20    5.30
   0   9  -1    2.80    5.20
   0  -9   1    5.40    4.50
   0   9   0   15.00    5.20
   0  -9   0   17.30    4.10
   0   9   1   26.90    4.80
   0  -9  -1   24.60    4.30
   0   9   2  176.90    8.80
   0  -9  -2  176.50    7.90
   0   9   3  224.70   13.10
   0  -9  -3  224.40   10.10
   0   9   4   -5.90    5.10
   0  -9  -4    1.10    3.70
   0   9   5  142.60   11.00
   0  -9  -5  138.40    8.00
   0   9   6   53.90    4.70
   0  -9  -6   53.20    4.50
   0   9   7   92.50    5.50
   0  -9  -7   99.20    5.50
   0  10  -8    3.90   10.90
   0 -10   8    7.10    4.90
   0  10  -7   14.50   10.70
   0 -10   7   -0.40    4.40
   0  10  -6   27.10   10.80
   0 -10   6   43.40    6.10
   0  10  -5   72.40    5.70
   0 -10   5   67.40    5.60
   0  10  -4   35.50   10.20
   0 -10   4   31.50    5.40
   0  10  -3   33.30    7.00
   0 -10   3   31.00    5.50
   0  10  -2   34.90    5.80
   0 -10   2   30.50    5.80
   0  10  -1    9.40    6.50
   0 -10   1    9.80    5.50
   0  10   0   51.60    9.80
   0 -10   0   64.30    6.60
   0  10   1   52.90    9.90
   0 -10  -1   77.70    6.40
   0  10   2   12.00    6.30
   0 -10  -2    1.80    5.30
   0  10   3   38.30    5.10
   0 -10  -3   41.20    5.40
   0  10   4    4.80    7.00
   0 -10  -4    3.10    4.80
   0  10   5  180.30    8.00
   0 -10  -5  167.10    7.20
   0  10   6   59.60    8.30
   0 -10  -6   50.70    5.00
   0 -10  -7   52.20    4.20
   0  10   8    5.20    2.70
   0 -10  -8    8.00    5.00
   0  11  -7    0.10    5.70
   0 -11   7    7.30    4.10
   0  11  -6   19.80    5.50
   0 -11   6   33.20    6.60
   0  11  -5    8.30    8.40
   0 -11   5    0.80    5.10
   0  11  -4   -0.90    5.00
   0 -11   4    5.70    5.40
   0  11  -3   10.70    5.70
   0 -11   3   23.60    5.20
   0  11  -2    8.30    5.90
   0 -11   2   -1.80    6.00
   0  11  -1    5.90    6.60
   0 -11   1   11.10    5.00
   0  11   0   -0.90    8.80
   0 -11   0   -6.70    6.50
   0  11   1    7.60    7.60
   0 -11  -1   20.80    6.30
   0  11   2   63.10    8.90
   0 -11  -2   37.40    6.10
   0  11   3    7.90    5.60
   0 -11  -3    8.70    5.70
   0  11   4    8.50    5.30
   0 -11  -4    5.10    5.20
   0  11   5   27.10    7.60
   0 -11  -5   19.10    5.40
   0  11   6   18.40    8.20
   0 -11  -6   18.20    4.20
   0  11   7   13.40    5.20
   0 -11  -7   18.80    5.40
   0 -11  -8   -2.80    3.80
   0  12  -5    3.30    4.00
   0 -12   5   -2.20    5.20
   0  12  -4   14.90    5.80
   0 -12   4   14.50    7.10
   0  12  -3    4.40    4.30
   0 -12   3    0.90    2.90
   0  12  -2    1.70    6.30
   0 -12   2    2.10    4.70
   0 -12   1    2.10    4.80
   0  12   0    0.90    6.10
   0 -12   0    1.00    5.50
   0  12   1   16.90   11.70
   0 -12  -1    6.30    5.30
   0  12   2   11.30    6.30
   0 -12  -2   -0.30    6.40
   0  12   3   -8.20    7.80
   0 -12  -3    1.30    5.80
   0  12   4   12.70    8.80
   0 -12  -4   24.30    6.30
   0  12   5    8.10    7.30
   0 -12  -5   17.40    7.20
   0  12   6    5.70    6.30
   0 -12  -6   19.10    5.60
   0  12   7    0.10   11.40
   0 -12  -7    5.70    5.50
   0  13   0   -0.30    6.00
   0  13   1    1.80    7.00
   0 -13  -1   15.50    6.30
   0  13   2   18.40   11.60
   0 -13  -2   31.30   10.60
   0 -13  -3    4.10    9.50
   0  13   4   19.90    8.00
   0 -13  -5   12.90    9.70
   0 -13  -7    3.50    8.40
   0  14   1   19.80    9.70
   0 -14  -1    1.30    4.60
   0  14   2   27.30    9.70
   0  14   3   24.20   10.20
   0 -14  -3    7.60    5.10
   1 -13  -7   13.80   10.10
   1 -13  -6   -2.20    7.60
   1 -13  -5    7.00   11.60
  -1  13   5    0.00    6.80
   1 -13  -4   14.70    8.50
  -1  13   4   17.20    5.60
   1 -13  -3   39.60    8.10
  -1  13   3   17.20    6.30
   1 -13  -2   27.90    7.50
  -1  13   2   34.60    9.30
   1 -13  -1   30.60    6.10
  -1  13   1   21.00    8.70
   1 -13   0    1.20    6.80
  -1  13   0   17.70    6.80
   1 -13   1   19.40    3.80
  -1  13  -1   16.10    8.20
   1 -13   2    2.10    6.10
  -1  13  -2   17.70    7.80
   1 -12  -8   36.90    9.80
   1 -12  -7   27.20    7.20
  -1  12   7   -1.60    9.40
   1 -12  -6   27.50    6.10
  -1  12   6   28.00    9.30
   1 -12  -5    5.90    5.10
  -1  12   5    3.80    9.20
   1 -12  -4    8.70    5.90
  -1  12   4    3.40    6.20
   1 -12  -3    8.90    6.50
  -1  12   3   12.50   10.50
   1 -12  -2   39.60    7.10
  -1  12   2   25.50    7.80
   1 -12  -1   28.30    6.60
  -1  12   1   54.90   10.40
   1 -12   0   35.30    6.20
  -1  12   0   32.60    7.60
   1 -12   1   47.70    6.80
  -1  12  -1   35.40    8.80
   1 -12   2   23.10    5.00
   1 -12   3    6.00    6.90
  -1  12  -3   17.90    6.30
   1 -12   4    5.60    3.60
  -1  12  -4    0.70    2.60
   1 -11  -8   30.50    4.60
  -1  11   8   33.90    7.20
   1 -11  -7   35.80    6.00
  -1  11   7   32.20    5.50
   1 -11  -6    5.90    6.70
  -1  11   6    2.90    9.00
   1 -11  -5    3.70    6.30
  -1  11   5    0.50    5.60
   1 -11  -4    4.50    5.80
  -1  11   4    4.30    5.80
   1 -11  -3   28.40    6.20
  -1  11   3   32.80    8.20
   1 -11  -2    1.50    5.00
  -1  11   2   -5.10    8.20
   1 -11  -1    3.70    5.60
  -1  11   1    1.60    8.80
   1 -11   0   14.20    5.70
  -1  11   0    9.00    5.90
   1 -11   1   23.10    6.00
  -1  11  -1   21.20    6.40
   1 -11   2    6.40    5.10
  -1  11  -2    5.90    9.30
   1 -11   3    0.00    3.10
  -1  11  -3   -1.70    8.70
   1 -11   4    2.10    4.00
  -1  11  -4    3.20    7.70
   1 -11   5   15.50    4.80
  -1  11  -5   11.00    9.20
   1 -11   6   30.40    5.90
  -1  11  -6   26.50    5.60
   1 -10  -8   15.20    3.70
  -1  10   8   13.70    3.10
   1 -10  -7   25.20    5.20
  -1  10   7   36.80    5.10
   1 -10  -6    5.70    4.40
  -1  10   6    6.00    5.20
   1 -10  -5   16.90    4.80
  -1  10   5   17.10    4.90
   1 -10  -4   26.20    4.70
  -1  10   4   18.40    6.00
   1 -10  -3   43.10    5.20
   1 -10  -2   73.30    5.70
  -1  10   2   66.70    6.40
   1 -10  -1   30.40    4.60
   1 -10   0   35.70    4.90
  -1  10   0   35.20    5.70
   1 -10   1   10.80    4.00
  -1  10  -1    4.90    5.40
   1 -10   2    2.20    4.60
  -1  10  -2    1.20    5.30
   1 -10   3   29.90    6.50
  -1  10  -3   28.60    8.70
   1 -10   4   -5.10    5.40
  -1  10  -4   -3.60    5.50
   1 -10   5   15.40    6.00
  -1  10  -5   26.60    4.60
   1 -10   6    0.60    7.20
  -1  10  -6    6.20   10.60
   1 -10   7    7.60    4.80
  -1  10  -7    1.20    9.90
   1 -10   8    5.50    4.80
  -1  10  -8    8.30    6.60
   1  -9  -8   56.00    3.70
  -1   9   8   58.10    2.60
   1  -9  -7   39.30    4.60
  -1   9   7   45.50    6.00
   1  -9  -6   37.00    4.60
  -1   9   6   37.90    4.20
   1  -9  -5    3.30    3.70
  -1   9   5    2.90    4.40
   1  -9  -4   91.30    6.90
  -1   9   4   76.80    7.40
   1  -9  -3  165.20    7.40
  -1   9   3  168.10    8.20
   1  -9  -2   30.70    5.00
  -1   9   2   22.30    4.60
   1  -9  -1   18.70    4.90
  -1   9   1   17.10    6.10
   1  -9   0   59.80    5.70
  -1   9   0   53.00    5.20
   1  -9   1   30.10    5.40
  -1   9  -1   23.80    6.50
   1  -9   2   54.10    5.10
  -1   9  -2   75.60    9.80
   1  -9   3   21.80    5.90
  -1   9  -3   17.60    7.30
   1  -9   4    2.80    4.40
  -1   9  -4   -5.40    5.70
   1  -9   5  168.50    7.90
  -1   9  -5  170.50    7.50
   1  -9   6   35.80    6.30
  -1   9  -6   35.30    6.20
   1  -9   7   -2.60    5.40
  -1   9  -7   19.30    7.00
   1  -9   8   22.60    6.40
  -1   9  -8    2.20    5.60
   1  -9   9   -2.30    6.30
  -1   9  -9   -3.20    6.80
   1  -9  10   22.70    5.10
  -1   9 -10   16.60    3.90
   1  -8  -7   47.80    4.90
  -1   8   7   46.60    3.70
   1  -8  -6  108.80    6.10
  -1   8   6  116.70   10.00
   1  -8  -5   68.90    4.40
  -1   8   5   77.70    7.80
   1  -8  -4  109.60    5.70
  -1   8   4  107.60    7.40
   1  -8  -3   60.70    4.60
  -1   8   3   59.80    4.70
   1  -8  -2  354.70   13.70
  -1   8   2  361.80   20.70
   1  -8  -1   91.40    6.30
  -1   8   1   82.20    5.50
   1  -8   0   21.10    3.90
  -1   8   0   10.70    4.20
   1  -8   1   11.40    3.60
  -1   8  -1   13.00    4.30
   1  -8   2   24.90    5.20
  -1   8  -2   28.50    5.10
   1  -8   3   35.30    4.20
  -1   8  -3   31.60    7.80
   1  -8   4   77.10    5.60
  -1   8  -4   70.10    8.00
   1  -8   5   33.20    5.80
  -1   8  -5   30.70    5.80
   1  -8   6    9.60    6.40
  -1   8  -6   -3.00    8.00
   1  -8   7   83.40   13.30
  -1   8  -7   40.90    7.40
   1  -8   8    4.50    6.50
  -1   8  -8   18.10    6.70
   1  -8   9   -0.60    5.40
  -1   8  -9    0.50    5.00
   1  -8  10   17.30    5.30
  -1   8 -10   26.70    6.80
   1  -8  11    0.10    5.10
  -1   8 -11   -3.00    6.50
   1  -7  -7    9.50    2.30
  -1   7   7    8.30    1.80
   1  -7  -6  121.70    5.70
  -1   7   6  122.20    6.30
   1  -7  -5   13.40    2.70
  -1   7   5   17.30    3.80
   1  -7  -4  396.50   12.30
  -1   7   4  386.50   11.70
   1  -7  -3  236.00   10.00
  -1   7   3  251.50   11.20
   1  -7  -2   69.80    5.70
  -1   7   2   81.20    5.60
   1  -7  -1  138.30    7.40
  -1   7   1  144.20    7.70
   1  -7   0   32.70    4.90
  -1   7   0   31.80    6.00
   1  -7   1  167.90    7.80
  -1   7  -1  158.60    8.10
   1  -7   2   35.80    7.40
  -1   7  -2   40.40    4.20
   1  -7   3   95.90    6.70
  -1   7  -3  101.20    6.50
   1  -7   4  123.00    6.50
  -1   7  -4  114.00    6.90
   1  -7   5  233.60   12.40
  -1   7  -5  258.60   11.50
   1  -7   7   30.80    5.40
  -1   7  -7   20.80    8.30
   1  -7   8   14.40    5.10
   1  -7   9  110.60    7.00
  -1   7  -9  109.50    7.20
   1  -7  10   41.50    7.20
  -1   7 -10   42.30    3.50
   1  -7  11   15.30    5.40
  -1   7 -11   34.10    6.00
   1  -7  12    9.30    5.80
  -1   7 -12   13.20    5.30
   1  -7  13    4.10    6.40
  -1   7 -13    2.20    7.70
   1  -6  -6   51.60    2.80
  -1   6   6   45.80    5.10
   1  -6  -5  175.60    7.40
  -1   6   5  172.10    6.80
   1  -6  -4  508.80   18.40
  -1   6   4  542.50   22.20
   1  -6  -3  736.30   29.80
  -1   6   3  794.50   21.60
   1  -6  -2  742.40   20.40
  -1   6   2  771.70   30.50
   1  -6  -1  370.60   19.40
  -1   6   1  374.30   12.60
   1  -6   0   -4.40    4.90
  -1   6   0    5.20    4.80
   1  -6   1  413.90   15.00
  -1   6  -1  416.00   14.20
   1  -6   2  397.30   17.30
  -1   6  -2  401.40   14.70
   1  -6   3  350.70   13.80
  -1   6  -3  358.90   19.30
   1  -6   4  169.10    9.10
  -1   6  -4  168.40   13.50
   1  -6   5  203.30   12.20
   1  -6   6   42.40    7.60
  -1   6  -6   28.40    7.60
   1  -6   7  360.80   13.90
   1  -6   8  139.40    7.00
  -1   6  -8  139.70    7.40
   1  -6   9   75.10    5.80
  -1   6  -9   80.00    4.90
   1  -6  10   68.10    7.60
  -1   6 -10   66.60    6.70
   1  -6  11   21.50    7.00
  -1   6 -11   22.70    6.90
   1  -6  12   19.40    6.00
  -1   6 -12   24.60    6.40
   1  -6  13   40.00    6.50
  -1   6 -13   47.40    5.50
   1  -6  14    3.00    3.30
  -1   6 -14   11.60    6.40
   1  -5  -6   90.10    3.30
  -1   5   6   96.30    5.50
   1  -5  -5  896.40   33.20
  -1   5   5  924.60   36.20
   1  -5  -4  374.60   10.50
   1  -5  -3  541.00   17.80
  -1   5   3  549.70   16.30
   1  -5  -2  472.50   15.80
  -1   5   2  475.80   16.80
   1  -5  -1    3.80    3.00
  -1   5   1    7.90    2.80
   1  -5   0  342.40   11.30
  -1   5   0  322.40   10.70
   1  -5   1  224.00    9.40
  -1   5  -1  220.90   10.30
   1  -5   2  437.50   14.80
  -1   5  -2  452.20   15.30
   1  -5   3  514.90   17.20
  -1   5  -3  525.20   26.70
   1  -5   4  249.10   10.90
  -1   5  -4  264.70   15.90
   1  -5   5  105.30    8.80
  -1   5  -5   90.50    5.40
   1  -5   6   24.10    3.40
  -1   5  -6   19.10    4.50
   1  -5   7   34.00    4.40
  -1   5  -7   33.30    5.60
   1  -5   8   42.00    5.50
  -1   5  -8   57.30    7.80
   1  -5   9   84.50    7.30
  -1   5  -9   88.80    7.10
   1  -5  10   52.20    5.90
  -1   5 -10   53.30    6.30
   1  -5  11    3.10    4.70
  -1   5 -11    4.60    8.60
   1  -5  12   42.10    7.40
  -1   5 -12   35.60    6.30
   1  -5  13   40.20    7.10
  -1   5 -13   50.20    7.60
   1  -5  14   12.80    4.60
  -1   5 -14   24.40    5.10
   1  -5  15   57.90    8.80
  -1   5 -15   72.50    7.90
   1  -4  -5  732.30   28.60
  -1   4   5  725.30   26.90
   1  -4  -4 1197.00   30.50
  -1   4   4 1190.50   45.20
   1  -4  -3  397.80   19.50
  -1   4   3  384.90   16.20
   1  -4  -2  339.30   10.40
  -1   4   2  315.60   10.90
   1  -4  -1  354.50    9.90
  -1   4   1  339.40   10.90
   1  -4   0    5.40    2.10
  -1   4   0    1.70    2.40
   1  -4   1   31.20    3.30
  -1   4  -1   33.10    3.40
   1  -4   2  678.90   22.10
  -1   4  -2  693.80   23.70
   1  -4   3  286.70    9.40
  -1   4  -3  275.60   15.10
   1  -4   4  555.70   24.20
  -1   4  -4  596.30   21.60
   1  -4   5   25.50    3.50
  -1   4  -5   29.90    4.60
   1  -4   6  230.50   10.80
  -1   4  -6  234.80    9.70
   1  -4   7  181.00    9.90
  -1   4  -7  183.40    8.90
   1  -4   8  179.80   10.60
  -1   4  -8  173.50   10.90
   1  -4   9   15.50    4.20
  -1   4  -9   15.50    4.20
   1  -4  10   -1.30    3.60
  -1   4 -10    8.10    6.60
   1  -4  11   11.60    4.80
  -1   4 -11    5.70    7.70
   1  -4  12   42.00    5.00
  -1   4 -12   42.20    6.50
   1  -4  13   76.90    6.70
  -1   4 -13   76.00    7.00
   1  -4  14   15.40    6.40
  -1   4 -14   17.40    7.10
   1  -4  15   30.20    8.30
  -1   4 -15   18.10    8.60
   1  -4  16   -5.60    9.40
  -1   4 -16   20.40    6.00
   1  -3 -14   69.30    2.50
  -1   3  14   76.90    3.60
   1  -3 -13   87.40    3.30
  -1   3  13   82.70    5.40
   1  -3 -12  246.00    9.40
  -1   3  12  252.30    6.90
   1  -3 -11  514.70   19.70
  -1   3  11  531.90   13.00
   1  -3 -10   31.90    2.80
   1  -3  -9   76.90    4.30
  -1   3   9   64.80    4.00
   1  -3  -8    9.70    1.40
  -1   3   8   10.10    1.50
  -1   3   7   16.30    1.40
  -1   3   6  236.70    9.20
   1  -3  -5  540.60   19.60
  -1   3   5  563.00   21.60
   1  -3  -4  800.10   29.50
  -1   3   4  808.40   21.00
   1  -3  -3  815.40   31.00
  -1   3   3  818.90   30.80
   1  -3  -2 1087.60   29.00
  -1   3   2 1131.80   39.20
   1  -3  -1  740.50   31.10
  -1   3   1  720.40   29.60
   1  -3   0  302.70   11.00
  -1   3   0  298.20   10.70
   1  -3   1  112.30    5.80
  -1   3  -1  120.70   10.60
   1  -3   2  420.30   14.90
  -1   3  -2  420.20   21.70
   1  -3   3   95.10    9.50
  -1   3  -3  112.40    6.10
   1  -3   4  552.60   18.50
  -1   3  -4  571.70   17.80
   1  -3   5   39.80    3.80
  -1   3  -5   39.30    5.30
   1  -3   6  439.30   18.30
  -1   3  -6  439.30   14.60
   1  -3   7  432.10   16.50
  -1   3  -7  440.50   15.50
   1  -3   8  168.80    8.60
  -1   3  -8  176.10   14.40
   1  -3   9  411.90   15.70
  -1   3  -9  393.30   17.70
   1  -3  10   39.40    6.10
  -1   3 -10   48.90    5.20
   1  -3  11  157.20    9.30
  -1   3 -11  154.00    7.80
   1  -3  12  107.10    7.40
  -1   3 -12   92.60    7.20
   1  -3  13  121.30    8.30
  -1   3 -13  119.80    7.80
   1  -3  14   25.70    5.00
  -1   3 -14   31.70    6.70
   1  -3  15    7.00    7.90
  -1   3 -15    5.70    6.10
   1  -3  16   19.20   11.20
  -1   3 -16   17.40    7.30
   1  -2 -17   26.00    6.30
   1  -2 -16   48.90    4.80
  -1   2  16   45.70    6.30
  -1   2  15   -3.00    4.50
   1  -2 -14   18.90    5.50
  -1   2  14   24.30    4.70
   1  -2 -13   46.50    3.90
  -1   2  13   41.30    4.10
   1  -2 -12   17.00    3.40
  -1   2  12   20.30    3.00
   1  -2 -11  676.60   28.50
  -1   2  11  700.20   19.40
   1  -2 -10  217.00   11.20
  -1   2  10  205.80    8.10
   1  -2  -9  292.60   14.00
  -1   2   9  306.60    9.60
   1  -2  -8   17.50    2.70
  -1   2   8   18.80    2.50
   1  -2  -7  480.10   17.00
  -1   2   7  483.10   14.20
   1  -2  -6  250.70   12.80
   1  -2  -5 1697.60   57.40
   1  -2  -4  125.30    4.30
   1  -2  -3   10.00    1.50
  -1   2   3    0.60    1.00
   1  -2  -2   41.70    3.40
  -1   2   2   44.90    2.70
   1  -2  -1  789.20   22.60
  -1   2   1  802.00   33.50
   1  -2   0  767.30   35.00
  -1   2   0  817.10   24.20
   1  -2   1  252.80   14.20
  -1   2  -1  273.00   15.30
  -1   2  -2  173.40   11.80
   1  -2   3  495.50   16.30
  -1   2  -3  477.60   25.90
   1  -2   4  892.90   25.60
  -1   2  -4  886.60   28.00
   1  -2   5    2.40    2.80
  -1   2  -5    1.50    2.90
   1  -2   6   79.20    4.20
  -1   2  -6   77.10    8.20
   1  -2   7  416.90   14.30
  -1   2  -7  418.40   17.60
   1  -2   8   28.60    3.30
  -1   2  -8   28.30    3.70
   1  -2   9  183.10   12.30
  -1   2  -9  198.70    9.80
   1  -2  10  299.40   12.70
  -1   2 -10  288.10   17.40
   1  -2  11  120.80    7.20
  -1   2 -11  125.90    7.50
   1  -2  12   41.80    5.20
  -1   2 -12   52.10    5.50
   1  -2  13  123.30    7.80
  -1   2 -13  128.80    7.70
   1  -2  14   82.10    7.00
  -1   2 -14   91.60   11.00
   1  -2  15   -9.80    7.00
  -1   2 -15    3.90    6.30
   1  -2  16   30.40    6.90
  -1   2 -16   22.80   10.90
   1  -2  17   20.00    6.50
  -1   2 -17   18.60   11.50
  -1   1  17  113.80   10.40
  -1   1  16    1.90    6.50
   1  -1 -15   39.60    4.90
  -1   1  15   34.50    5.30
   1  -1 -14   31.90    4.60
  -1   1  14   31.50    4.00
   1  -1 -13   18.30    5.70
  -1   1  13   18.80    4.30
   1  -1 -12   56.70    6.50
  -1   1  12   49.30    4.00
   1  -1 -11    1.70    3.00
  -1   1  11    2.40    2.70
   1  -1 -10   -0.80    2.30
  -1   1  10    2.00    2.20
  -1   1   9  116.40    5.70
   1  -1  -8   40.40    4.70
  -1   1   8   42.40    2.70
   1  -1  -7  609.60   33.40
  -1   1   7  595.50   17.50
   1  -1  -6  600.30   26.00
  -1   1   6  583.20   20.70
   1  -1  -5 1792.20   43.30
  -1   1   5 1842.40   47.60
   1  -1  -4  316.70   10.60
  -1   1   4  317.50   10.50
   1  -1  -3   75.40    3.40
  -1   1   3   75.10    3.60
   1  -1  -2   50.70    2.60
  -1   1   2   55.20    2.40
   1  -1  -1  346.30    9.90
  -1   1   1  337.70   10.20
   1  -1   0 3305.70  106.30
  -1   1   0 3521.50  119.90
   1  -1   2  299.00   19.00
  -1   1  -2  301.50   11.00
   1  -1   3  207.50    9.20
  -1   1  -3  221.50    7.80
   1  -1   4  419.60   14.40
  -1   1  -4  437.70   31.40
   1  -1   5  200.80    8.30
  -1   1  -5  211.40   11.60
   1  -1   6  706.40   21.40
  -1   1  -6  714.00   20.80
   1  -1   7  473.30   22.10
  -1   1  -7  489.50   17.00
   1  -1   8  636.80   22.60
  -1   1  -8  662.50   20.10
   1  -1   9   25.80    4.90
  -1   1  -9   29.00    4.10
   1  -1  10    2.00    3.00
   1  -1  11  241.80   10.80
  -1   1 -11  253.10   13.20
   1  -1  12  188.10    8.50
  -1   1 -12  187.70    8.40
   1  -1  13   13.70    4.30
  -1   1 -13    6.00    4.10
   1  -1  14   10.30    5.30
  -1   1 -14    6.30    4.70
   1  -1  15   -2.50    5.70
  -1   1 -15    9.10    9.90
   1  -1  16   67.90    7.30
   1  -1  17   59.40   14.70
  -1   1 -17   61.50   10.10
   1   0 -17    1.50   10.00
  -1   0  17    5.40    9.00
   1   0 -16   50.00    7.60
  -1   0  16   49.80    8.30
   1   0 -15   46.70    7.50
  -1   0  15   42.60    6.10
   1   0 -14  125.70    9.60
  -1   0  14  135.60    6.70
  -1   0  13   14.00    4.00
   1   0 -12   36.50    4.40
  -1   0  12   37.50    4.00
   1   0 -11   21.60    5.70
  -1   0  11   20.40    3.40
   1   0 -10  257.70   11.10
  -1   0  10  255.60   11.00
   1   0  -9    0.00    3.20
  -1   0   9    0.80    4.00
   1   0  -8   71.30    4.50
  -1   0   8   77.80    4.90
   1   0  -7  742.40   22.20
  -1   0   7  677.50   22.10
   1   0  -6 1652.40   42.80
  -1   0   6 1644.10   42.80
   1   0  -5  833.20   38.30
  -1   0   5  864.70   25.80
   1   0  -4  167.70    7.00
  -1   0   4  160.10    6.90
   1   0  -3 2876.80   65.90
  -1   0   3 2805.30   65.80
   1   0  -2 1947.10   47.40
  -1   0   2 1995.40   49.90
   1   0  -1 3691.50  120.60
   1   0   1  232.70    8.40
  -1   0  -1  236.00    7.40
   1   0   2 4366.70  145.00
  -1   0  -2 4152.50  131.50
   1   0   3 3685.10   86.00
  -1   0  -3 3667.70   84.80
   1   0   4 1620.60   43.40
  -1   0  -4 1627.70   43.20
   1   0   5  126.40    6.60
  -1   0  -5  122.70    5.90
   1   0   6  176.40    8.30
  -1   0  -6  182.80    8.20
   1   0   7  230.40   12.00
  -1   0  -7  246.20   12.10
   1   0   8 1882.80   55.00
  -1   0  -8 1889.80   48.10
   1   0   9    0.30    2.80
  -1   0  -9   -0.70    2.30
   1   0  10  989.90   29.60
  -1   0 -10  997.40   30.90
   1   0  11  460.70   18.20
  -1   0 -11  471.30   15.30
   1   0  12  922.70   29.00
  -1   0 -12  900.30   24.50
   1   0  13  631.00   18.80
  -1   0 -13  650.40   20.10
   1   0  14    1.20    3.90
  -1   0 -14    5.20    4.80
   1   0  15    8.70    4.90
  -1   0 -15    1.20    5.20
   1   0  16   20.70    6.10
  -1   0 -16   28.60    5.40
   1   0  17   74.00    9.90
  -1   0 -17   71.60   11.90
   1   1 -17   36.90    6.80
  -1  -1  17   24.40    7.20
   1   1 -16    6.40    7.60
  -1  -1  16   15.30    7.30
   1   1 -15   61.70    8.40
  -1  -1  15   85.30    6.90
   1   1 -14  483.70   16.90
  -1  -1  14  485.10   14.80
   1   1 -13   71.50    9.40
  -1  -1  13   77.00    6.00
   1   1 -12   51.20    5.40
  -1  -1  12   53.70    4.80
   1   1 -11    1.90    3.90
  -1  -1  11    2.10    3.60
   1   1 -10    8.80    3.30
  -1  -1  10    7.70    3.20
   1   1  -9  752.80   24.20
  -1  -1   9  722.00   22.20
   1   1  -8 1085.20   26.20
  -1  -1   8 1068.90   38.40
   1   1  -7  663.20   23.50
  -1  -1   7  680.10   20.10
   1   1  -6 5076.10  122.20
  -1  -1   6 4984.20  165.20
   1   1  -5 1469.80   42.50
  -1  -1   5 1447.20   41.40
   1   1  -4  629.90   20.10
  -1  -1   4  635.70   20.90
   1   1  -3  450.50   12.90
  -1  -1   3  469.20   13.30
   1   1  -2  786.30   22.30
  -1  -1   2  817.90   24.80
   1   1  -1  748.50   32.40
  -1  -1   1  840.10   34.60
   1   1   0  960.30   25.90
  -1  -1   0  966.10   24.80
   1   1   1 2430.00   78.60
  -1  -1  -1 2542.80   57.50
   1   1   2 1611.30   36.60
  -1  -1  -2 1729.90   58.50
   1   1   4 3537.80  114.80
  -1  -1  -4 3879.10  126.60
   1   1   5 2295.40   81.10
  -1  -1  -5 2148.00   77.70
   1   1   6 1320.60   34.30
  -1  -1  -6 1326.10   31.80
   1   1   7   17.60    2.30
  -1  -1  -7   16.60    3.10
   1   1   8   86.20    7.00
  -1  -1  -8   80.90    5.40
   1   1   9    8.70    2.30
  -1  -1  -9    9.40    3.40
   1   1  10  334.00   13.20
  -1  -1 -10  347.10   12.10
   1   1  11  515.80   17.30
  -1  -1 -11  525.40   17.20
   1   1  12  600.70   19.40
  -1  -1 -12  630.10   26.40
   1   1  13  287.00   10.50
  -1  -1 -13  283.50   11.00
   1   1  14   -2.60    3.80
  -1  -1 -14   -1.60    5.80
   1   1  15  187.10    8.10
  -1  -1 -15  208.20    9.30
   1   1  16   15.60    5.80
   1   1  17   49.60    7.40
  -1  -1 -17   49.80   11.70
   1   2 -17   16.90    6.00
   1   2 -16   64.70   10.10
  -1  -2  16   66.10    8.60
   1   2 -15  245.10   12.10
  -1  -2  15  263.30   11.20
   1   2 -14  183.60    7.60
  -1  -2  14  194.00    8.50
   1   2 -13  252.60   16.70
  -1  -2  13  255.40    9.80
   1   2 -12  122.00    6.40
  -1  -2  12  124.60    7.60
   1   2 -11   54.60    5.50
  -1  -2  11   50.50    5.50
   1   2 -10   91.80    5.70
  -1  -2  10   94.00    6.20
   1   2  -9    4.00    3.00
  -1  -2   9    8.90    2.60
   1   2  -8    3.40    3.20
  -1  -2   8    0.50    4.00
   1   2  -7  749.40   22.90
  -1  -2   7  728.30   22.20
   1   2  -6 2519.40   65.50
  -1  -2   6 2490.20   90.40
   1   2  -5  720.70   23.10
  -1  -2   5  691.20   22.40
   1   2  -4  935.00   33.30
  -1  -2   4  944.60   30.00
   1   2  -3 1391.10   36.50
  -1  -2   3 1399.70   41.80
   1   2  -2  238.10    9.60
  -1  -2   2  251.40   16.70
   1   2   0 6578.50  220.60
  -1  -2   0 7039.70  231.50
   1   2   1  244.60   14.20
  -1  -2  -1  274.00    9.90
   1   2   2   58.40    3.10
  -1  -2  -2   60.90    3.50
   1   2   3  971.80   23.40
  -1  -2  -3  984.50   23.50
   1   2   4 3872.90  119.70
  -1  -2  -4 4098.10   92.40
   1   2   5  255.20   11.40
  -1  -2  -5  254.50    8.10
   1   2   6   75.80    4.20
  -1  -2  -6   78.30    3.40
   1   2   7  636.20   25.70
  -1  -2  -7  633.90   18.00
   1   2   8  632.20   17.20
  -1  -2  -8  630.20   25.00
   1   2   9   24.60    2.30
  -1  -2  -9   24.80    2.50
   1   2  10   58.10    3.70
  -1  -2 -10   53.20    3.60
  -1  -2 -11  357.10   11.30
   1   2  12  257.60    8.70
  -1  -2 -12  259.60   12.40
   1   2  13  206.60    6.90
  -1  -2 -13  217.50   11.20
   1   2  14    7.80    4.00
  -1  -2 -14    3.50    3.40
   1   2  15    4.60    6.70
  -1  -2 -15   -0.80    6.20
   1   2  16   24.30    5.90
  -1  -2 -16   24.50    8.10
   1   2  17   98.50   13.40
  -1  -2 -17  107.60   11.00
   1   3 -17   17.00    5.00
  -1  -3  17   30.20   12.80
   1   3 -16   -2.90    5.50
  -1  -3  16   27.40    7.70
   1   3 -15   31.90   11.30
  -1  -3  15   55.10    8.40
   1   3 -14   93.70   12.00
  -1  -3  14   96.40    7.50
   1   3 -13   55.90    6.40
  -1  -3  13   46.00    6.70
   1   3 -12   58.20    6.00
  -1  -3  12   47.00    6.40
   1   3 -11   34.30    5.40
  -1  -3  11   30.80    5.40
   1   3 -10  580.90   25.30
  -1  -3  10  595.60   19.50
   1   3  -9  196.10   12.40
  -1  -3   9  213.90   10.20
   1   3  -8  164.60    7.60
  -1  -3   8  158.00    7.90
   1   3  -7    5.00    3.30
  -1  -3   7    2.40    3.00
   1   3  -6   32.30    3.60
  -1  -3   6   31.40    4.00
   1   3  -5  332.30   13.60
  -1  -3   5  315.90   11.20
   1   3  -4    3.30    2.20
  -1  -3   4    6.80    2.10
   1   3  -3  285.60   11.50
  -1  -3   3  282.60   14.50
   1   3  -2  827.70   37.80
  -1  -3   2  812.40   24.70
   1   3  -1 3870.60  132.40
  -1  -3   1 3770.00   90.40
   1   3   0  397.20   14.10
  -1  -3   0  393.10   14.80
   1   3   1 1457.40   36.60
  -1  -3  -1 1371.00   35.20
   1   3   2   56.90    3.50
  -1  -3  -2   63.90    3.70
   1   3   3  702.80   19.00
  -1  -3  -3  729.90   20.10
   1   3   4 4125.70  133.40
  -1  -3  -4 3890.80  121.80
   1   3   5   11.90    1.20
  -1  -3  -5   11.90    1.50
   1   3   6  370.80   12.70
   1   3   7   40.10    2.10
  -1  -3  -7   35.10    2.00
   1   3   8   22.20    1.80
  -1  -3  -8   23.80    1.90
   1   3   9  238.20   10.60
  -1  -3  -9  241.20    7.20
   1   3  10  395.80   10.80
  -1  -3 -10  412.40   11.70
   1   3  11  136.10    4.80
  -1  -3 -11  140.90    7.00
   1   3  12  397.20   10.50
  -1  -3 -12  388.10   10.00
   1   3  13   65.10    4.40
  -1  -3 -13   58.00    2.60
   1   3  14   75.50    3.10
  -1  -3 -14   78.70    3.10
   1   4 -16   17.30    6.30
  -1  -4  16   20.90    5.80
   1   4 -15   55.30   11.60
  -1  -4  15   46.90    7.90
   1   4 -14   -3.70   11.90
  -1  -4  14   -0.20    5.50
   1   4 -13   -8.30    7.80
  -1  -4  13   -1.30    6.00
   1   4 -12   48.90    6.70
  -1  -4  12   47.50    6.90
   1   4 -11   -2.80    5.30
  -1  -4  11   -0.30    5.40
   1   4 -10  613.60   31.10
  -1  -4  10  597.20   17.60
   1   4  -9   82.20    6.50
  -1  -4   9   78.40    6.20
   1   4  -8  213.10   18.30
  -1  -4   8  205.10   11.90
   1   4  -7  420.10   16.20
  -1  -4   7  424.10   17.70
   1   4  -6  166.50   10.40
  -1  -4   6  174.90    9.40
   1   4  -5  217.60   10.20
  -1  -4   5  215.80   10.30
   1   4  -4   47.00    4.60
  -1  -4   4   34.00    7.00
   1   4  -3  115.40    8.90
  -1  -4   3  109.20    6.60
   1   4  -2 1710.20   49.90
  -1  -4   2 1706.20   45.30
   1   4  -1  673.10   28.60
  -1  -4   1  666.50   21.80
   1   4   0  242.00    9.20
  -1  -4   0  235.30    9.70
   1   4   1  139.80    9.40
  -1  -4  -1  142.40    6.40
   1   4   2  652.60   31.80
  -1  -4  -2  642.80   19.50
   1   4   3 1366.90   52.30
  -1  -4  -3 1364.00   34.70
   1   4   4  657.20   19.20
  -1  -4  -4  681.50   19.30
   1   4   5  153.30    7.80
  -1  -4  -5  158.80    5.20
   1   5 -15   55.10    8.80
  -1  -5  15   52.80   10.30
   1   5 -14   44.40    8.20
  -1  -5  14   38.80    7.80
   1   5 -13    1.20    5.90
  -1  -5  13   -2.70    5.00
   1   5 -12    7.60    7.90
  -1  -5  12    3.70    6.90
   1   5 -11   38.00    9.80
  -1  -5  11   40.10    6.90
   1   5 -10  231.90   10.60
  -1  -5  10  237.60   11.60
   1   5  -9   75.00    6.90
  -1  -5   9   67.70    6.50
   1   5  -8   42.10    7.40
  -1  -5   8   55.60    5.60
   1   5  -7   12.00    3.60
  -1  -5   7    7.00    3.40
   1   5  -6    3.70    3.00
  -1  -5   6    1.00    3.30
   1   5  -5  115.80   11.30
  -1  -5   5  125.60   10.10
  -1  -5   4   20.10    4.30
   1   5  -3   13.00    3.60
  -1  -5   3    9.60    3.80
   1   5  -2  862.70   25.30
  -1  -5   2  873.10   25.40
   1   5  -1  294.70   11.80
  -1  -5   1  298.80   12.60
   1   5   0  559.70   18.30
  -1  -5   0  537.40   20.10
   1   5   1  224.90    9.30
  -1  -5  -1  226.50    9.20
   1   5   2   51.40    5.80
  -1  -5  -2   50.40    3.90
   1   5   3  101.00    9.40
  -1  -5  -3  105.20    5.30
   1   5   4   38.00    2.50
  -1  -5  -4   41.10    2.70
   1   5   5   23.60    2.70
  -1  -5  -5   27.30    2.90
   1   5   6   93.90    4.00
  -1  -5  -6   85.70    3.80
   1   6 -14    4.50    5.20
  -1  -6  14   -3.70    7.80
   1   6 -12   32.70    8.30
  -1  -6  12   33.10    7.80
   1   6 -11   64.40    7.20
  -1  -6  11   64.80    7.80
   1   6 -10   36.40    7.20
  -1  -6  10   36.10    4.30
   1   6  -9  100.70    7.30
  -1  -6   9  109.90    8.00
   1   6  -8   58.10    5.30
  -1  -6   8   57.80    5.30
   1   6  -7   32.20    6.60
  -1  -6   7   24.50    4.50
   1   6  -6   35.40    4.70
  -1  -6   6   43.10    5.70
   1   6  -4   20.30    4.40
  -1  -6   4   16.80    4.20
   1   6  -3   23.00    4.00
  -1  -6   3   18.50    3.60
   1   6  -2    1.70    3.00
  -1  -6   2    0.40    3.80
   1   6  -1   28.10    4.10
  -1  -6   1   27.50    4.90
   1   6   0   86.70    9.20
  -1  -6   0   99.20    7.20
   1   6   1  535.50   23.70
  -1  -6  -1  514.20   17.20
   1   6   2  527.00   17.90
  -1  -6  -2  525.30   25.80
   1   6   3  856.40   24.60
  -1  -6  -3  896.10   26.00
   1   6   4   -2.00    2.10
  -1  -6  -4    1.30    1.80
   1   6   5    4.20    2.70
  -1  -6  -5    4.80    1.80
   1   6   6   66.50    4.70
  -1  -6  -6   62.80    3.10
   1   7 -13    1.30    6.30
   1   7 -12   12.10    7.50
  -1  -7  12   13.40    6.50
   1   7 -11   38.80   10.70
  -1  -7  11   36.50    8.30
   1   7 -10    3.80   10.10
  -1  -7  10    0.90    6.10
   1   7  -9   31.20    9.60
  -1  -7   9   17.90    5.10
   1   7  -8   38.00    7.20
  -1  -7   8   37.50    5.50
   1   7  -7   23.40    5.50
  -1  -7   7   30.50    5.30
   1   7  -6  281.10   17.80
  -1  -7   6  328.80   18.80
   1   7  -5  116.20    7.50
  -1  -7   5  104.70    7.70
   1   7  -4  112.60    7.10
  -1  -7   4  111.20    8.80
   1   7  -3   39.60    5.80
  -1  -7   3   36.20    5.50
   1   7  -2   17.90    4.20
  -1  -7   2   20.90    4.30
   1   7  -1    5.20    3.80
  -1  -7   1   -3.50    3.80
   1   7   0   36.40    5.00
  -1  -7   0   38.70    4.30
   1   7   1  116.10    7.60
  -1  -7  -1  116.90    6.20
   1   7   2  193.30   10.10
  -1  -7  -2  208.30    9.00
   1   7   3  286.10   12.50
  -1  -7  -3  279.60   11.30
   1   7   4  200.10    9.60
  -1  -7  -4  205.60    7.80
   1   7   5   94.20    6.90
  -1  -7  -5   82.50    4.80
   1   7   6   74.70    7.80
  -1  -7  -6   81.80    4.30
   1   7   7  157.40    7.40
  -1  -7  -7  148.50    6.60
   1   8 -11   59.90    8.20
  -1  -8  11   54.50    7.60
   1   8 -10   36.20    7.20
  -1  -8  10   45.80    7.00
   1   8  -9   13.50   10.50
  -1  -8   9   11.30    5.70
   1   8  -8   -4.30    6.10
  -1  -8   8   -2.10    5.60
   1   8  -7   10.80    7.60
  -1  -8   7   17.50    5.60
  -1  -8   6   66.60    6.60
   1   8  -5   52.70    6.70
  -1  -8   5   45.60    6.10
   1   8  -4  163.70    8.20
  -1  -8   4  154.40    6.80
   1   8  -3   53.00    5.90
  -1  -8   3   56.90    5.40
   1   8  -2  157.20   10.10
  -1  -8   2  123.90    7.90
   1   8  -1   62.00    6.70
  -1  -8   1   60.80    5.60
   1   8   0  212.10   13.90
  -1  -8   0  210.50   11.40
   1   8   1   72.70    6.00
  -1  -8  -1   62.90    5.70
   1   8   2  116.30    7.20
  -1  -8  -2  109.00    7.40
   1   8   3   46.00    4.40
  -1  -8  -3   45.30    4.00
   1   8   4   13.60    3.40
  -1  -8  -4   13.50    3.50
  -1  -8  -5   99.20    8.00
   1   8   6   36.10    5.40
  -1  -8  -6   33.20    3.60
   1   8   7   32.30    5.20
  -1  -8  -7   38.50    3.20
   1   9 -10   14.30    7.90
  -1  -9  10   16.40    6.10
   1   9  -9   10.20    7.70
  -1  -9   9   31.00    6.50
   1   9  -8   31.50    9.30
  -1  -9   8    4.60    8.10
   1   9  -7   -3.80    6.70
  -1  -9   7   20.80    8.10
   1   9  -6   19.70    5.90
  -1  -9   6   12.80    7.70
   1   9  -5   19.60    6.20
  -1  -9   5   16.30    5.20
   1   9  -4   20.30    5.90
  -1  -9   4   19.50    5.20
   1   9  -3   32.40    6.00
  -1  -9   3   36.90    6.00
   1   9  -2   34.00    5.80
  -1  -9   2   35.70    5.30
   1   9  -1    0.60    4.90
  -1  -9   1    2.80    5.10
   1   9   0  100.90    6.40
  -1  -9   0  103.10    7.10
   1   9   1   83.70    6.30
  -1  -9  -1   84.20   10.90
   1   9   2   32.70    4.90
  -1  -9  -2   34.30    4.80
   1   9   3   60.90    5.60
  -1  -9  -3   64.20    5.60
   1   9   4    2.90    5.70
  -1  -9  -4    1.90    4.40
  -1  -9  -5  180.20    8.20
   1   9   6  109.70    8.10
  -1  -9  -6  112.40    4.80
   1   9   7   52.30    6.30
  -1  -9  -7   57.60    5.10
   1  10  -8    4.70   10.70
  -1 -10   8   -0.40    5.40
   1  10  -7   15.40    5.40
  -1 -10   7   14.70    5.50
   1  10  -6   32.80    9.10
  -1 -10   6   41.10    5.20
   1  10  -5   30.60    6.10
  -1 -10   5   21.00    5.50
   1  10  -4   28.20    5.90
  -1 -10   4   35.60    5.70
   1  10  -3   58.10    9.60
  -1 -10   3   63.90    7.80
   1  10  -2   38.60    6.70
  -1 -10   2   38.40    5.20
   1  10  -1  127.30    9.70
  -1 -10   1  147.40    8.50
   1  10   0   65.80    9.40
  -1 -10   0   73.60    7.00
   1  10   1    8.80    6.40
  -1 -10  -1   14.60    6.00
   1  10   2    6.00    6.70
  -1 -10  -2    4.10    3.60
  -1 -10  -3   -3.80    5.00
   1  10   4    3.00    5.30
  -1 -10  -4   11.80    4.90
   1  10   5  186.10   12.10
  -1 -10  -5  175.40    9.10
   1  10   6   72.30   10.20
  -1 -10  -6   65.10    4.70
   1  10   7   86.30    6.10
  -1 -10  -7   86.70    6.70
   1  10   8  143.20    8.00
  -1 -10  -8  138.50    6.60
  -1 -11   6   13.50    7.30
   1  11  -5    2.80    8.90
  -1 -11   5    0.00    8.80
   1  11  -4   24.20    8.30
  -1 -11   4   16.50    5.60
   1  11  -3   19.30    6.90
  -1 -11   3   37.10    5.80
   1  11  -2   29.10    9.60
  -1 -11   2    7.60    7.30
   1  11  -1   69.60    9.50
  -1 -11   1   66.80    8.00
   1  11   0   62.70   10.40
  -1 -11   0   80.90    7.50
   1  11   1   95.20    7.20
  -1 -11  -1   96.20    6.40
   1  11   2   27.90    6.40
  -1 -11  -2   24.20    5.40
   1  11   3   17.10    6.00
  -1 -11  -3   19.70    6.80
   1  11   4   29.60    7.60
  -1 -11  -4   12.60    6.00
   1  11   5   18.60    7.70
  -1 -11  -5   15.80    5.00
   1  11   6   30.30   10.70
  -1 -11  -6   25.00    5.80
   1  11   7   17.30    5.20
  -1 -11  -7   15.00    5.70
   1  11   8    0.40    6.70
  -1 -11  -8    1.60    6.50
  -1 -12   5    1.20    4.30
  -1 -12   4    0.70    6.20
  -1 -12   3   16.60    4.80
  -1 -12   2   -2.80    4.10
   1  12  -1    3.10    4.80
  -1 -12   1   14.90    6.20
   1  12   0    4.10    8.60
  -1 -12   0    2.20    5.60
   1  12   1    1.20    9.20
  -1 -12  -1   -3.90    5.60
   1  12   2    7.40   10.30
  -1 -12  -2    0.40    6.60
  -1 -12  -3   -4.30    6.70
   1  12   4   53.50   10.60
  -1 -12  -4   43.50    6.10
   1  12   5    0.80    6.80
  -1 -12  -5    0.60    5.20
   1  12   6   15.90    8.00
  -1 -12  -6    8.70    5.50
   1  12   7    0.90    6.90
  -1 -12  -7    0.70    5.70
   1  13   3    6.20   10.60
  -1 -13  -3    9.10   10.50
  -1 -13  -4   13.80    6.30
   1  13   5   16.00    7.20
  -1 -13  -5    7.20    5.40
   1  13   6   18.30    7.30
  -1 -14   0   26.50    8.20
  -1 -14  -2   21.10    9.30
   2 -13  -6    0.70    8.80
  -2  13   6   -5.60    5.70
  -2  13   4   13.60    7.10
   2 -13  -3   16.90    6.90
  -2  13   3    5.60    8.80
   2 -13  -2   21.00    6.30
  -2  13   2   13.30    6.20
   2 -13  -1   21.60   10.30
  -2  13   1    8.20    5.70
   2 -13   0    3.10    7.70
  -2  13   0   16.30    8.20
   2 -13   1   52.30   10.70
  -2  13  -1    4.30    5.40
   2 -13   2   -3.20   13.20
  -2  13  -2    5.10    6.10
   2 -12  -8   55.70    8.90
  -2  12   8   46.70    9.40
   2 -12  -7   27.20   13.00
  -2  12   7   18.70    6.60
   2 -12  -6   37.50    7.40
  -2  12   6   25.50    7.20
   2 -12  -5   -7.70    7.20
  -2  12   5    1.00    5.90
   2 -12  -4    0.70    4.60
  -2  12   4    1.80    8.00
   2 -12  -3    3.10    5.50
  -2  12   3    0.10    6.60
   2 -12  -2    6.20    5.30
  -2  12   2   13.90    5.60
   2 -12  -1   25.70    7.40
  -2  12   1   26.10    5.40
   2 -12   0  110.00    6.80
  -2  12   0   92.70   10.80
   2 -12   1   74.30    8.10
  -2  12  -1   55.80    9.70
   2 -12   2   25.50    7.40
  -2  12  -2   38.60   10.30
   2 -12   3   20.50    6.70
   2 -12   4   -3.00    6.80
  -2  12  -4   12.90    8.90
   2 -11  -8   94.60    8.80
  -2  11   8   61.00    8.40
   2 -11  -7   66.00    8.50
  -2  11   7   72.40    9.00
   2 -11  -6   68.40    6.50
  -2  11   6   75.80    9.00
   2 -11  -5   53.60    6.80
  -2  11   5   42.80    5.60
   2 -11  -4   36.80    6.50
  -2  11   4   29.20    5.40
   2 -11  -3    5.30    6.00
  -2  11   3    4.00    5.70
   2 -11  -2    1.60    4.70
  -2  11   2   -3.70    4.90
   2 -11  -1    7.00    6.20
  -2  11   1   -2.60    6.80
   2 -11   0   60.60    5.60
  -2  11   0   56.00    8.80
   2 -11   1   15.30    5.70
  -2  11  -1   28.30    5.10
   2 -11   2   14.80    6.00
  -2  11  -2   14.70    7.20
   2 -11   3   16.80    7.70
  -2  11  -3   39.20   10.70
   2 -11   4    0.60    7.00
  -2  11  -4   12.70    7.20
   2 -11   5   56.40    6.50
  -2  11  -5   44.60    7.20
   2 -11   6   -0.30    6.60
  -2  11  -6    6.80    9.10
   2 -10  -8   14.90    3.80
  -2  10   8    7.00    4.00
   2 -10  -7   42.30    5.80
  -2  10   7   37.80    5.50
   2 -10  -6   11.40    4.70
  -2  10   6    2.90    4.60
   2 -10  -5    4.70    5.10
  -2  10   5    1.00    8.50
   2 -10  -4   28.80    5.40
  -2  10   4   22.80    7.20
   2 -10  -3   39.10    5.70
  -2  10   3   36.70    5.50
   2 -10  -2   13.70    4.50
  -2  10   2    7.90    6.20
   2 -10  -1    7.70    5.10
  -2  10   1   -1.50    5.10
   2 -10   0   39.50    5.20
  -2  10   0   31.20    5.80
   2 -10   1   14.40    5.60
  -2  10  -1    1.00    5.40
   2 -10   2   21.30    6.70
  -2  10  -2   12.20    6.40
   2 -10   3   30.10    5.00
  -2  10  -3   15.30    6.40
   2 -10   4   -2.30    4.80
  -2  10  -4    1.90    5.10
   2 -10   5   52.70    3.90
  -2  10  -5   60.50    3.90
   2 -10   6    3.30    5.70
  -2  10  -6    7.20    9.50
   2 -10   7   -4.00   11.70
  -2  10  -7   10.80    6.70
   2 -10   8    2.60    4.30
  -2  10  -8   -3.60    4.80
   2  -9  -8   68.90    6.90
  -2   9   8   64.60    5.70
   2  -9  -7    9.40    3.80
  -2   9   7   11.40    5.40
   2  -9  -6   30.10    7.20
  -2   9   6   34.10    7.10
   2  -9  -5   10.90    3.80
  -2   9   5    6.80    4.80
   2  -9  -4   86.10    5.90
  -2   9   4   88.70    6.50
   2  -9  -3    3.90    4.90
  -2   9   3    1.30    4.10
   2  -9  -2    7.60    4.60
  -2   9   2    5.40    5.60
   2  -9  -1   45.40    5.20
  -2   9   1   43.20    5.50
   2  -9   0   63.80    6.70
  -2   9   0   60.00    6.50
   2  -9   1   43.60    7.70
  -2   9  -1   50.40    6.00
   2  -9   2   11.30    4.50
  -2   9  -2    9.90    7.00
   2  -9   3   28.60    6.30
  -2   9  -3   21.70    5.40
   2  -9   4  139.30    8.20
  -2   9  -4  148.90    8.00
   2  -9   5  112.80    6.20
  -2   9  -5  114.80    9.90
   2  -9   6    5.30    5.30
  -2   9  -6    7.30    5.40
   2  -9   7   -3.70    6.40
  -2   9  -7    7.00   11.20
   2  -9   8   17.10    6.40
  -2   9  -8   14.30    9.00
   2  -9   9    1.60    5.10
  -2   9  -9   -0.30    9.30
   2  -9  10   14.80    9.10
  -2   9 -10   32.90   11.90
   2  -8  -8  135.90    5.20
  -2   8   8  144.00    7.50
   2  -8  -7   10.40    3.00
  -2   8   7   11.00    5.30
   2  -8  -6   31.90    4.10
  -2   8   6   25.10    5.50
   2  -8  -5   23.80    3.70
  -2   8   5   22.50    3.40
   2  -8  -4  371.40   12.70
  -2   8   4  347.00   13.60
   2  -8  -3  211.90   10.10
  -2   8   3  227.50    9.70
   2  -8  -2   27.30    4.50
  -2   8   2   23.60    4.20
   2  -8  -1   26.20    4.80
  -2   8   1   23.50    4.10
   2  -8   0    0.20    3.80
  -2   8   0    3.50    4.00
  -2   8  -1   12.30    4.40
   2  -8   2   29.50    4.80
  -2   8  -2   23.00    3.40
   2  -8   3   -0.70    5.00
  -2   8  -3    2.70    4.30
   2  -8   4   43.30    7.50
  -2   8  -4   32.60    4.70
   2  -8   5   35.80    6.50
  -2   8  -5   25.30    7.70
   2  -8   6   68.10    5.60
  -2   8  -6   87.40    6.40
   2  -8   8   12.10    5.20
  -2   8  -8    3.50    6.10
   2  -8   9    6.90    5.40
  -2   8  -9   14.50    5.90
   2  -8  10   11.10    6.20
  -2   8 -10   -0.30    6.10
   2  -8  11   -3.90    5.50
  -2   8 -11   -0.50    7.90
   2  -7  -7    6.70    2.20
  -2   7   7    2.40    3.30
  -2   7   6   58.00    4.40
   2  -7  -5   17.20    5.20
  -2   7   5   23.80    3.20
   2  -7  -4   78.00    5.40
  -2   7   4   73.00    5.40
   2  -7  -3   -1.10    3.10
  -2   7   3    3.90    3.10
   2  -7  -2   76.20    7.50
  -2   7   2   72.30    6.30
   2  -7  -1  261.90   14.60
  -2   7   1  238.80   11.30
   2  -7   0   45.20    5.60
  -2   7   0   39.00    5.20
   2  -7   1   97.20    7.50
  -2   7  -1   84.40    6.40
   2  -7   2    3.40    3.40
  -2   7  -2    3.80    6.80
   2  -7   3    6.00    6.60
  -2   7  -3   11.30    4.60
   2  -7   4  169.40   10.00
  -2   7  -4  190.70   14.10
   2  -7   5    2.30    4.20
  -2   7  -5   -3.20    6.50
   2  -7   6    4.00    5.90
  -2   7  -6   21.10    7.70
   2  -7   7   39.30    5.50
  -2   7  -7   25.60    5.00
   2  -7   8   46.80    5.80
  -2   7  -8   42.70    5.30
   2  -7   9  149.30    8.30
  -2   7  -9  141.40    7.40
   2  -7  10   14.40    5.60
  -2   7 -10   18.60   10.80
   2  -7  11    3.10    7.30
  -2   7 -11   -5.20    6.80
   2  -7  12    7.80    6.20
  -2   7 -12   -5.00    6.40
   2  -7  13   -0.50    8.10
   2  -6  -7  138.60    9.00
  -2   6   7  136.10    8.90
   2  -6  -6  173.70   11.10
  -2   6   6  166.50    7.00
   2  -6  -5  366.90   14.30
  -2   6   5  374.20   12.20
   2  -6  -4   97.00    7.80
  -2   6   4   81.70    6.40
   2  -6  -3  514.40   18.10
  -2   6   3  545.80   19.00
   2  -6  -2   39.00    3.80
  -2   6   2   35.60    3.80
   2  -6  -1    2.70    2.70
  -2   6   1    3.60    3.10
   2  -6   0  535.90   17.40
  -2   6   0  557.30   30.30
   2  -6   1  443.20   18.70
  -2   6  -1  451.20   26.00
   2  -6   2  180.80    8.50
  -2   6  -2  195.00    8.20
   2  -6   3  126.20    6.80
  -2   6  -3  127.10   10.10
   2  -6   4   44.90    5.70
  -2   6  -4   42.20    4.60
   2  -6   5   67.60    7.40
  -2   6  -5   -3.80   11.60
   2  -6   6  211.90   11.50
  -2   6  -6  174.30    8.30
   2  -6   7   86.30    6.30
  -2   6  -7   92.50    7.20
   2  -6   8   62.70    6.10
  -2   6  -8   51.90    6.20
   2  -6   9  255.90   15.40
  -2   6  -9  232.70   10.00
   2  -6  10   53.70    6.50
  -2   6 -10   44.10    5.60
   2  -6  11   61.40    6.50
  -2   6 -11   67.10    6.70
   2  -6  12    8.60    5.30
  -2   6 -12    8.00    5.60
   2  -6  13    8.90    6.50
  -2   6 -13   12.80   10.00
   2  -6  14   10.20    6.40
  -2   6 -14    2.60    9.00
   2  -5  -7  407.90   19.90
  -2   5   7  427.00   11.90
   2  -5  -6    6.00    2.40
  -2   5   6    3.00    2.10
   2  -5  -5 1075.20   43.80
  -2   5   5 1102.40   29.40
   2  -5  -4  532.30   30.10
  -2   5   4  546.90   17.10
   2  -5  -3  368.60   12.90
  -2   5   3  360.60   11.60
   2  -5  -2  623.80   22.40
  -2   5   2  649.20   18.70
   2  -5  -1  218.50    8.70
  -2   5   1  210.80    9.10
   2  -5   0  844.50   30.20
  -2   5   0  889.50   24.70
   2  -5   1  295.70   18.10
  -2   5  -1  291.20   11.20
   2  -5   2  599.70   18.80
  -2   5  -2  618.30   19.30
   2  -5   3  221.90    9.10
  -2   5  -3  207.30    9.80
   2  -5   4  206.80    8.40
  -2   5  -4  215.90   12.50
   2  -5   5   45.60    5.60
  -2   5  -5   55.70    5.80
   2  -5   6   37.60    4.90
  -2   5  -6   36.80    5.00
   2  -5   7  154.60   10.00
  -2   5  -7  150.70    9.10
   2  -5   8  501.80   20.50
  -2   5  -8  503.00   17.80
   2  -5   9  139.60    8.60
  -2   5  -9  126.40    8.10
   2  -5  10   77.20    6.00
  -2   5 -10   70.30    5.80
   2  -5  11   34.60    5.80
  -2   5 -11   33.20    5.60
   2  -5  12   17.40    7.20
  -2   5 -12   16.70    6.70
   2  -5  13   89.00    7.20
  -2   5 -13   81.60    7.60
   2  -5  14   -0.60    5.30
  -2   5 -14    6.50    5.10
   2  -5  15    4.00    5.60
  -2   4   9  383.40   13.80
   2  -4  -8  338.80   14.60
  -2   4   8  371.50   14.60
   2  -4  -7    4.90    1.80
  -2   4   7    7.10    1.60
   2  -4  -6  142.50    6.30
  -2   4   6  142.20    8.50
   2  -4  -5  697.10   32.00
  -2   4   5  685.00   20.40
   2  -4  -4  964.60   38.20
  -2   4   4  995.50   28.80
   2  -4  -3  624.00   27.00
  -2   4   3  636.40   19.30
   2  -4  -2  293.70   11.00
  -2   4   2  288.80   10.90
   2  -4  -1   12.10    2.00
  -2   4   1   12.60    2.90
   2  -4   0 1505.00   45.20
  -2   4   0 1463.40   53.40
   2  -4   1 1036.80   31.30
  -2   4  -1 1028.70   29.30
   2  -4   2  399.30   16.40
  -2   4  -2  429.10   16.00
   2  -4   3   96.50    5.80
  -2   4  -3  101.40    9.20
   2  -4   4  276.90   21.00
  -2   4  -4  264.70   15.70
   2  -4   5   18.70    4.10
  -2   4  -5   22.10    4.10
   2  -4   6  682.70   23.60
  -2   4  -6  672.20   20.20
   2  -4   7   91.10    6.50
  -2   4  -7   94.90    6.50
   2  -4   8   60.80    5.40
  -2   4  -8   60.10    4.90
   2  -4   9  122.70    7.60
  -2   4  -9  114.60    6.70
   2  -4  10   47.00    4.90
  -2   4 -10   43.90    6.40
   2  -4  11   42.30    5.40
  -2   4 -11   32.60    4.60
   2  -4  12   65.80    5.60
  -2   4 -12   62.30    5.80
   2  -4  13   13.60    4.90
  -2   4 -13    5.70    4.20
   2  -4  14   29.40    6.70
  -2   4 -14   32.60   12.30
   2  -4  15   96.50    8.20
  -2   4 -15   54.40    8.70
   2  -4  16   23.00    9.70
  -2   4 -16    9.30    6.60
  -2   3  15   14.30    2.60
   2  -3 -14   37.70    3.90
  -2   3  14   35.50    4.50
   2  -3 -13   74.20    5.00
  -2   3  13   77.90    4.50
   2  -3 -12  151.00    7.80
  -2   3  12  154.20    9.00
   2  -3 -11  374.30   16.70
  -2   3  11  346.00   12.90
   2  -3 -10   58.30    4.80
  -2   3  10   65.20    4.10
   2  -3  -9  200.00    9.90
  -2   3   9  191.70    9.10
   2  -3  -8  148.30    9.30
  -2   3   8  144.40    8.30
   2  -3  -7   35.20    2.50
  -2   3   7   34.20    2.90
   2  -3  -6  587.80   16.30
  -2   3   6  603.60   29.90
   2  -3  -5  103.00    4.50
  -2   3   5  101.00    4.70
   2  -3  -4  550.90   23.90
  -2   3   4  552.60   15.40
   2  -3  -3 1081.80   30.10
  -2   3   3 1047.00   30.10
   2  -3  -2   79.40    4.50
  -2   3   2   71.60    4.20
   2  -3  -1 1733.40   46.50
  -2   3   1 1767.70   45.80
   2  -3   0  400.80   14.50
  -2   3   0  404.20   12.50
   2  -3   1  423.30   16.20
  -2   3  -1  453.80   17.70
   2  -3   2  778.30   23.00
  -2   3  -2  758.30   29.10
  -2   3  -3  115.20    6.20
   2  -3   4   75.50    5.10
  -2   3  -4   88.10    5.50
   2  -3   5  111.10    6.20
  -2   3  -5  108.30    6.00
   2  -3   6  725.10   22.90
  -2   3  -6  757.30   22.80
   2  -3   7  604.10   20.00
  -2   3  -7  586.40   20.50
   2  -3   8  339.10   12.70
  -2   3  -8  338.10   13.20
   2  -3   9  133.30   11.60
  -2   3  -9  131.50    6.00
   2  -3  10   -1.80    4.40
  -2   3 -10    1.60    4.30
   2  -3  11  195.00   11.60
  -2   3 -11  186.10    9.20
   2  -3  12  104.10    6.40
  -2   3 -12   97.20    6.90
   2  -3  13   44.20    6.40
   2  -3  14  144.60    8.50
  -2   3 -14  138.30    8.90
   2  -3  15   12.50    7.40
  -2   3 -15   15.50    6.90
   2  -3  16   35.40    9.20
  -2   3 -16   36.90    8.30
   2  -3  17   30.30    8.30
  -2   3 -17   37.00    9.20
   2  -2 -16    0.80    6.00
   2  -2 -15   27.40    6.00
  -2   2  15   29.20    4.90
   2  -2 -14   20.50    5.60
  -2   2  14   16.60    3.80
   2  -2 -13  109.70    7.80
  -2   2  13  123.50    7.70
   2  -2 -12  237.20   11.40
  -2   2  12  244.20    8.80
   2  -2 -11  270.60   16.60
  -2   2  11  260.50    9.90
   2  -2 -10  175.70    7.10
  -2   2  10  170.90    6.50
   2  -2  -9  285.90   15.60
  -2   2   9  260.80    9.60
   2  -2  -8  288.80    8.60
  -2   2   8  298.20    9.40
   2  -2  -7  290.80   10.30
  -2   2   7  287.30    8.90
   2  -2  -6  333.00   11.40
  -2   2   6  345.80   11.50
   2  -2  -5  466.70   14.80
  -2   2   5  454.20   13.90
   2  -2  -4  132.60    5.80
  -2   2   4  130.10    8.40
   2  -2  -3  723.00   20.70
  -2   2   3  718.80   20.60
   2  -2  -2   88.70    4.70
  -2   2   2   87.60    4.50
   2  -2  -1 2133.00   53.40
  -2   2   1 2050.70   55.60
   2  -2   0  678.70   22.80
  -2   2   0  668.40   22.90
   2  -2   1 2687.50   72.00
  -2   2  -1 2635.80   90.70
  -2   2  -2  169.90   11.00
   2  -2   3  412.90   21.10
  -2   2  -3  425.70   15.00
   2  -2   4   24.00    2.70
  -2   2  -4   24.90    2.70
   2  -2   5  594.50   21.30
  -2   2  -5  582.60   19.90
   2  -2   6  589.50   19.20
  -2   2  -6  620.80   21.50
   2  -2   7  664.80   21.20
  -2   2  -7  655.90   21.00
   2  -2   8  140.80    6.10
  -2   2  -8  147.60    6.90
   2  -2   9   11.00    3.00
  -2   2  -9   11.70    3.30
   2  -2  10   23.00    5.80
  -2   2 -10   27.30    4.10
   2  -2  11   86.60    7.00
  -2   2 -11   84.50    6.40
   2  -2  12   84.00    6.00
  -2   2 -12   86.30    6.60
   2  -2  13   22.10    5.70
  -2   2 -13   33.10    5.50
   2  -2  14   98.80    7.50
  -2   2 -14   97.40    6.80
   2  -2  15   41.30    7.50
  -2   2 -15   32.10    7.10
   2  -2  16   24.90    7.90
  -2   2 -16   32.30   11.40
   2  -2  17    5.50    8.60
  -2   2 -17   10.80    7.40
   2  -1 -17  105.50   12.30
   2  -1 -16   -1.20    6.30
  -2   1  16    7.50    6.60
   2  -1 -15  132.10    8.60
  -2   1  15  120.00    6.70
   2  -1 -14   80.70    8.00
  -2   1  14   81.50    5.60
   2  -1 -13  127.70    9.90
  -2   1  13  137.00    7.20
   2  -1 -12  212.00    9.50
  -2   1  12  225.10    8.70
   2  -1 -11    5.50    3.50
  -2   1  11    8.70    3.30
   2  -1 -10  185.40   11.80
   2  -1  -9   13.80    4.50
  -2   1   9   15.60    2.70
   2  -1  -8  299.60   14.30
  -2   1   8  289.50   13.70
   2  -1  -7  656.70   19.80
  -2   1   7  650.80   20.90
   2  -1  -6  612.90   25.00
  -2   1   6  623.20   19.30
   2  -1  -5  383.10   12.80
  -2   1   5  385.70   12.70
   2  -1  -4   69.50    3.20
  -2   1   4   74.10    4.00
   2  -1  -3  238.90    8.40
  -2   1   3  233.90    9.80
   2  -1  -2  485.30   16.90
  -2   1   2  475.60   15.40
   2  -1  -1  183.40    8.90
  -2   1   1  180.30    7.60
   2  -1   0   40.90    2.70
  -2   1   0   39.60    3.30
   2  -1   2   97.00    4.90
  -2   1  -2   93.30    5.90
   2  -1   3  108.60    8.40
  -2   1  -3  114.60    6.00
   2  -1   4  249.10   15.90
  -2   1  -4  245.20   11.10
   2  -1   5 1122.80   34.00
  -2   1  -5 1203.60   48.00
   2  -1   6  606.50   28.50
  -2   1  -6  565.40   24.50
   2  -1   7  255.50   10.10
  -2   1  -7  259.80   14.30
   2  -1   8  299.90   17.10
  -2   1  -8  280.50    9.60
   2  -1   9  322.60   12.40
  -2   1  -9  329.00   11.30
   2  -1  10  270.40   10.80
  -2   1 -10  250.60   10.80
   2  -1  11    2.90    5.60
  -2   1 -11    8.90    3.90
   2  -1  12   35.40    4.80
  -2   1 -12   33.50    5.90
   2  -1  13    0.80    4.70
  -2   1 -13    0.30    6.60
   2  -1  14    1.40    5.10
  -2   1 -14    0.90    5.40
   2  -1  15   26.90    6.50
  -2   1 -15   18.40    7.10
   2  -1  16   47.40    8.90
  -2   1 -16   32.40    5.70
   2  -1  17    9.60    6.50
  -2   1 -17   29.90    8.10
   2   0 -16   -4.40    9.50
  -2   0  16    1.20    9.50
   2   0 -15   33.70    5.30
  -2   0  15   28.40    6.20
   2   0 -14   75.60    6.60
  -2   0  14   79.40    5.80
   2   0 -13   53.10    5.10
  -2   0  13   58.00    4.90
   2   0 -12  394.80   18.80
  -2   0  12  400.50   12.10
   2   0 -11   -2.50    4.70
  -2   0  11    3.20    5.30
   2   0 -10   -1.10    2.70
  -2   0  10    1.90    2.90
   2   0  -9   59.60    5.60
  -2   0   9   55.30    5.10
   2   0  -8  128.20    7.50
  -2   0   8  121.50    5.40
   2   0  -7   52.70    3.90
  -2   0   7   53.80    3.90
   2   0  -6  859.90   26.30
  -2   0   6  878.20   27.00
   2   0  -5  311.00   11.80
  -2   0   5  313.20   13.00
   2   0  -4   10.90    2.20
  -2   0   4   11.30    2.20
   2   0  -3  445.90   14.50
  -2   0   3  446.90   21.10
   2   0  -2  619.60   19.30
  -2   0   2  612.60   18.10
   2   0  -1   47.70    3.60
  -2   0   1   50.10    3.70
   2   0   0  102.50    9.40
   2   0   1   45.20    3.60
  -2   0  -1   42.10    3.10
   2   0   2  210.50    8.00
  -2   0  -2  205.00    7.70
   2   0   3  546.80   16.60
  -2   0  -3  551.00   16.60
   2   0   4  464.70   23.10
  -2   0  -4  478.10   15.60
   2   0   5  106.50    5.30
  -2   0  -5   89.00    4.90
   2   0   6 1236.50   54.10
  -2   0  -6 1255.50   34.80
   2   0   7   69.00    4.70
  -2   0  -7   82.00    6.00
   2   0   8  278.80   10.50
  -2   0  -8  288.50   12.00
   2   0   9  382.70   20.60
  -2   0  -9  391.20   21.30
   2   0  10  551.20   18.80
  -2   0 -10  588.10   26.10
   2   0  11  179.50   11.70
  -2   0 -11  194.30    8.50
   2   0  12  310.20   10.90
  -2   0 -12  296.50   15.60
   2   0  13   56.80    5.80
  -2   0 -13   66.20    7.00
   2   0  14   -5.10    4.70
  -2   0 -14   -0.30    3.90
   2   0  15  110.10   10.60
  -2   0 -15  105.10    9.90
   2   0  16   44.80    6.90
  -2   0 -16   45.00    7.20
   2   0  17   -5.50    9.60
   2   1 -17   18.90    7.70
  -2  -1  17   27.60    8.70
  -2  -1  16    1.60    6.50
   2   1 -15   28.90    6.50
  -2  -1  15   22.20    6.50
   2   1 -14   59.10    5.90
  -2  -1  14   63.60    6.40
   2   1 -13  134.70    7.80
  -2  -1  13  121.90    6.70
   2   1 -12   32.90    4.80
  -2  -1  12   38.20    4.90
   2   1 -11   52.90    7.30
  -2  -1  11   38.90    4.20
   2   1 -10  198.50    8.50
  -2  -1  10  194.50   11.90
   2   1  -9    2.90    3.00
  -2  -1   9   -1.40    2.80
   2   1  -8   77.90    5.70
  -2  -1   8   78.60    5.00
   2   1  -7  218.80   13.80
  -2  -1   7  217.90    9.60
   2   1  -6 1029.40   32.60
  -2  -1   6  988.30   31.10
   2   1  -5    1.80    2.30
  -2  -1   5    1.10    2.10
   2   1  -4 1080.40   53.90
  -2  -1   4 1010.40   29.10
   2   1  -3  436.40   16.10
  -2  -1   3  450.40   15.00
   2   1  -2  374.00   14.00
  -2  -1   2  381.50   13.10
   2   1  -1 4531.60  154.00
  -2  -1   1 4786.00  168.60
   2   1   0 2079.20   68.50
  -2  -1   0 2056.40   49.60
   2   1   1  206.80    9.10
  -2  -1  -1  235.10    9.80
   2   1   2  615.20   20.10
  -2  -1  -2  611.00   18.50
   2   1   3  279.30   10.00
  -2  -1  -3  277.80   11.00
   2   1   4 3653.30   87.20
  -2  -1  -4 3776.10   90.30
   2   1   5 2844.70   73.80
  -2  -1  -5 2933.20   68.50
   2   1   6  935.90   38.10
  -2  -1  -6  960.60   26.80
   2   1   7  628.40   19.60
  -2  -1  -7  654.30   21.00
   2   1   8    2.50    2.50
  -2  -1  -8    1.30    2.00
   2   1   9    4.50    2.30
  -2  -1  -9    6.20    2.40
   2   1  10  350.10   12.80
  -2  -1 -10  347.70   11.70
   2   1  11  301.40   14.10
  -2  -1 -11  319.00   16.20
   2   1  12  106.40    7.90
  -2  -1 -12  121.40    6.70
   2   1  13  222.10    9.20
  -2  -1 -13  221.00    8.50
   2   1  14   81.60    6.40
  -2  -1 -14   77.60    6.00
   2   1  15  278.40   10.20
  -2  -1 -15  278.00    8.00
   2   1  16   89.30    6.30
  -2  -1 -16   90.80    6.10
   2   1  17   11.50    8.90
  -2  -1 -17    7.70   10.90
   2   2 -17   20.60    8.40
  -2  -2  17    7.80    6.80
   2   2 -16   -1.00    6.40
  -2  -2  16    6.70   10.30
   2   2 -15   61.30    6.50
  -2  -2  15   63.60    7.50
   2   2 -14   61.50    7.50
  -2  -2  14   64.20    7.50
   2   2 -13  211.10   13.30
  -2  -2  13  220.60    7.60
   2   2 -12  204.00   10.20
  -2  -2  12  198.00    8.60
   2   2 -11  264.60   12.30
  -2  -2  11  262.00    9.40
   2   2 -10    3.80    3.30
  -2  -2  10    0.40    4.10
   2   2  -9   39.40    4.80
  -2  -2   9   40.40    4.20
   2   2  -8  287.50   11.40
  -2  -2   8  266.40   10.60
   2   2  -7  346.60   11.50
  -2  -2   7  335.90   13.80
   2   2  -6  267.00   12.90
  -2  -2   6  273.00   10.40
   2   2  -5  192.10    8.60
  -2  -2   5  195.20    9.20
   2   2  -4  781.00   23.30
  -2  -2   4  796.90   25.80
   2   2  -3 7538.70  170.40
  -2  -2   3 7579.50  178.20
   2   2  -2 4044.10   92.90
  -2  -2   2 4172.80  141.10
   2   2  -1 1226.80   46.50
  -2  -2   1 1184.30   45.80
   2   2   0 1003.50   27.20
  -2  -2   0 1023.20   26.00
   2   2   1  335.60   12.00
  -2  -2  -1  323.20   10.90
   2   2   2  321.20   10.60
  -2  -2  -2  321.00   10.90
   2   2   3  384.10   11.80
  -2  -2  -3  375.30   12.40
   2   2   4  500.60   14.70
  -2  -2  -4  507.80   14.50
  -2  -2  -5  451.40   14.90
   2   2   6 2846.20   98.10
  -2  -2  -6 2846.60   66.30
   2   2   7 2847.10  100.10
  -2  -2  -7 2881.00   68.20
   2   2   8   69.60    6.20
  -2  -2  -8   57.90    3.30
   2   2   9  362.60   18.30
  -2  -2  -9  389.00   12.60
   2   2  10   58.20    3.90
  -2  -2 -10   62.00    4.60
   2   2  11  369.50   11.80
  -2  -2 -11  393.40   18.70
   2   2  12  194.70    8.00
  -2  -2 -12  210.00   11.50
   2   2  13   13.10    3.90
  -2  -2 -13    4.80    4.00
   2   2  14   14.90    5.80
  -2  -2 -14   24.10    5.40
   2   2  15  181.30    6.50
  -2  -2 -15  173.00    8.70
   2   2  16  117.10    6.60
  -2  -2 -16  133.10    6.50
   2   3 -17   -3.40   11.40
  -2  -3  17    3.60   10.50
   2   3 -16   32.10   11.90
  -2  -3  16    5.70    6.40
   2   3 -15  108.10    9.30
  -2  -3  15  102.80    8.50
  -2  -3  14    4.70    6.70
   2   3 -13   27.60    6.30
  -2  -3  13   23.10    6.30
   2   3 -12   72.10    6.90
  -2  -3  12   72.00    6.50
   2   3 -11  160.70   12.30
  -2  -3  11  165.50    9.50
   2   3 -10  582.80   17.20
  -2  -3  10  584.40   20.00
   2   3  -9  133.20    6.20
  -2  -3   9  121.60    6.10
   2   3  -8   -1.90    3.50
  -2  -3   8    2.80    3.00
   2   3  -7  397.30   18.00
  -2  -3   7  394.60   17.00
   2   3  -6    4.70    3.00
  -2  -3   6    6.60    3.40
   2   3  -5    0.40    2.10
  -2  -3   5   -1.00    3.00
   2   3  -4  103.30    5.40
  -2  -3   4  120.00    6.20
   2   3  -3  346.10   15.10
  -2  -3   3  362.60   17.50
   2   3  -2 3809.70  127.90
  -2  -3   2 3805.70   86.70
   2   3  -1 1038.20   30.80
  -2  -3   1  979.60   28.40
   2   3   0  261.30   10.90
  -2  -3   0  260.20   10.60
   2   3   1    2.40    2.30
  -2  -3  -1    2.80    2.50
   2   3   2 1581.10   42.90
  -2  -3  -2 1609.10   43.00
   2   3   3  667.70   21.20
  -2  -3  -3  659.80   27.20
   2   3   4  454.50   14.50
  -2  -3  -4  453.80   14.40
   2   3   5  342.10   10.50
  -2  -3  -5  325.40   10.10
   2   3   6   60.00    4.00
  -2  -3  -6   57.80    3.10
  -2  -3  -7  419.70   14.20
   2   3   8   87.90    7.10
  -2  -3  -8   97.70    6.20
   2   3   9  384.20   19.60
  -2  -3  -9  374.30   17.70
   2   3  10  224.40   11.40
  -2  -3 -10  227.40    7.70
   2   3  11  274.30    9.20
  -2  -3 -11  284.20   11.90
  -2  -3 -12  158.30    6.90
   2   3  13    7.20    4.00
  -2  -3 -13    7.70    3.40
   2   3  14  330.20    9.20
  -2  -3 -14  317.00    8.60
  -2  -3 -15   41.60    3.10
   2   4 -16   54.70   16.40
  -2  -4  16   29.10    8.70
   2   4 -15   13.60   14.10
  -2  -4  15   18.60    7.80
   2   4 -14   16.20    5.60
  -2  -4  14   28.00    7.80
   2   4 -13    7.20    5.10
  -2  -4  13   -1.30    5.20
   2   4 -12    6.50    7.60
  -2  -4  12   -0.60    4.40
   2   4 -11   27.40    5.50
  -2  -4  11   23.20    5.70
   2   4 -10   62.90    5.60
  -2  -4  10   63.70    5.90
   2   4  -9   93.60    7.00
  -2  -4   9   99.80    6.90
   2   4  -8  557.90   20.10
  -2  -4   8  556.10   19.60
   2   4  -7  557.90   21.10
  -2  -4   7  549.60   20.30
   2   4  -6   29.50    4.20
  -2  -4   6   30.80    3.80
   2   4  -5  143.60    7.50
  -2  -4   5  144.60    7.10
   2   4  -4  276.90   10.60
  -2  -4   4  268.80   17.90
   2   4  -3  142.80   10.40
  -2  -4   3  123.30    6.50
   2   4  -2 2877.70   72.70
  -2  -4   2 2942.30   75.40
   2   4  -1  931.90   29.20
  -2  -4   1  897.80   25.90
   2   4   0  514.40   18.50
  -2  -4   0  479.80   16.80
   2   4   1  898.50   41.80
  -2  -4  -1  953.70   29.70
   2   4   2 1563.80   44.30
  -2  -4  -2 1591.40   43.80
   2   4   3 2129.00   54.50
  -2  -4  -3 2072.10   54.40
   2   4   4  178.30    6.70
  -2  -4  -4  186.90    6.80
   2   4   5  393.70   12.30
  -2  -4  -5  401.20   17.50
   2   4   6 1028.70   39.80
  -2  -4  -6  952.30   25.30
   2   4   7  707.00   26.00
  -2  -4  -7  707.00   18.50
   2   4   8   49.60    3.10
  -2  -4  -8   43.40    2.70
   2   4   9  137.40    5.30
  -2  -5  15  107.50   10.70
   2   5 -14   33.50    7.50
  -2  -5  14   38.00    7.40
   2   5 -13   27.80    6.70
  -2  -5  13   33.60    7.80
   2   5 -12   -2.10    6.60
  -2  -5  12   12.60    5.60
   2   5 -11  151.70   10.20
  -2  -5  11  145.10    9.90
   2   5 -10   10.30    5.30
  -2  -5  10   16.20    5.90
   2   5  -9   24.60    3.50
  -2  -5   9   22.90    4.00
   2   5  -8   36.80    5.30
  -2  -5   8   43.20    5.70
   2   5  -7  208.90   14.20
  -2  -5   7  221.70    9.50
   2   5  -6  490.90   17.70
  -2  -5   6  496.50   17.40
   2   5  -5  149.80   10.40
  -2  -5   5  160.00    8.40
  -2  -5   4  271.10   19.10
   2   5  -3  422.80   16.80
  -2  -5   3  411.50   19.90
   2   5  -2  940.30   26.00
  -2  -5   2  923.90   26.20
   2   5  -1   14.20    4.40
  -2  -5   1   12.10    3.20
   2   5   0  280.50   12.30
  -2  -5   0  291.00   12.60
   2   5   1  122.70    6.70
  -2  -5  -1  116.60    5.40
   2   5   2  835.90   26.20
  -2  -5  -2  840.80   26.70
   2   5   3 1854.10   50.80
  -2  -5  -3 1774.90   45.80
   2   5   4   18.30    2.30
  -2  -5  -4   17.50    2.40
   2   5   5   79.90    4.80
  -2  -5  -5   75.50    6.50
   2   5   6    5.20    1.60
  -2  -5  -7  110.30    5.60
   2   6 -14    9.30   11.20
  -2  -6  14   10.00    5.60
   2   6 -13   36.00    4.40
  -2  -6  13   29.30    5.80
   2   6 -12    2.70   11.90
  -2  -6  12   -0.50    6.40
   2   6 -11  134.30   14.10
  -2  -6  11  118.20    9.10
   2   6 -10    3.30    4.90
  -2  -6  10    0.30    4.50
   2   6  -9   31.50    6.60
  -2  -6   9   38.50    6.30
   2   6  -8   78.10    6.00
  -2  -6   8   72.40    6.20
   2   6  -7   34.20    5.80
  -2  -6   7   37.50    4.60
   2   6  -6  116.50    8.00
  -2  -6   6  114.80    7.60
   2   6  -4   53.20    6.10
  -2  -6   4   37.70    4.20
   2   6  -3   77.20    7.50
  -2  -6   3   76.90    5.90
   2   6  -2   33.40    3.60
  -2  -6   2   28.50    4.10
   2   6  -1   38.90    5.10
  -2  -6   1   38.30    4.60
   2   6   0    2.90    3.20
  -2  -6   0    2.50    3.50
   2   6   1  582.40   23.10
  -2  -6  -1  559.30   22.60
   2   6   2  791.60   23.50
  -2  -6  -2  814.50   25.50
   2   6   3  315.90   11.10
  -2  -6  -3  317.10   11.10
   2   6   4   50.80    5.50
  -2  -6  -4   52.60    3.60
   2   6   5   35.00    4.30
  -2  -6  -5   28.80    2.90
   2   6   6    3.50    2.60
  -2  -6  -6    0.40    2.10
   2   6   7    0.10    2.40
  -2  -6  -7    0.20    2.20
   2   7 -13   -3.80    5.50
  -2  -7  13   -0.10    5.50
   2   7 -12   16.60   12.90
  -2  -7  12    3.30    6.70
   2   7 -11   16.40   10.90
  -2  -7  11   16.20    5.70
   2   7 -10   13.00    6.90
  -2  -7  10    8.40    6.70
   2   7  -9   11.50    5.40
  -2  -7   9   -6.50    6.00
   2   7  -8    4.40    5.10
  -2  -7   8    2.30    6.20
   2   7  -7   33.90    5.90
  -2  -7   7   32.50    5.90
   2   7  -6  206.20   14.80
  -2  -7   6  238.80   20.80
   2   7  -5   95.00    7.90
  -2  -7   5   70.80    7.50
   2   7  -4   88.80    6.50
  -2  -7   4   81.30    7.20
   2   7  -3  142.30    9.70
  -2  -7   3  136.00    9.10
   2   7  -2    1.70    4.40
  -2  -7   2    3.60    4.20
   2   7  -1   20.40    4.50
  -2  -7   1   19.60    4.50
   2   7   0   36.20    6.70
  -2  -7   0   34.30    3.60
   2   7   1    1.30    3.30
  -2  -7  -1    1.50    3.20
   2   7   2  311.00   12.30
  -2  -7  -2  295.10   12.00
   2   7   3  170.40   12.90
  -2  -7  -3  171.30    9.50
   2   7   4  152.90   10.70
  -2  -7  -4  165.10    8.50
   2   7   5   70.00    6.00
  -2  -7  -5   69.20    5.20
   2   7   6  196.70   11.00
  -2  -7  -6  191.30    7.90
   2   7   7   89.30    7.10
  -2  -7  -7   94.60    4.60
   2   8 -11   11.30   12.30
  -2  -8  11   32.60    6.60
   2   8 -10    7.00    5.80
  -2  -8  10    9.50    5.70
   2   8  -9    0.20    5.70
  -2  -8   9    4.00    5.20
   2   8  -8    3.60    5.20
  -2  -8   8   -2.40    5.70
   2   8  -7    1.60    5.40
  -2  -8   7    1.30    5.90
   2   8  -6    8.50    7.40
  -2  -8   6   13.80    4.40
   2   8  -5   34.70    5.10
  -2  -8   5   45.50    6.00
   2   8  -4   88.60    5.90
  -2  -8   4   91.90    5.10
   2   8  -3  120.50    7.30
  -2  -8   3  120.10    7.90
   2   8  -2  101.20    7.40
  -2  -8   2  103.70    7.60
   2   8  -1   64.10    5.60
  -2  -8   1   72.80    7.50
   2   8   0  125.70    8.30
  -2  -8   0  118.80    8.80
   2   8   1   45.20    5.70
  -2  -8  -1   46.10    5.00
   2   8   2   83.20    7.90
  -2  -8  -2   88.20    6.60
  -2  -8  -3    5.40    3.20
   2   8   4   23.80    4.40
  -2  -8  -4   28.20    4.10
   2   8   5   23.60    5.40
  -2  -8  -5   30.80    4.60
   2   8   6  114.90    8.90
  -2  -8  -6  116.80    6.00
   2   8   7   55.60    6.80
  -2  -8  -7   53.40    3.70
   2   8   8  137.20    6.30
  -2  -8  -8  133.40    6.00
   2   9 -10    8.10    4.40
  -2  -9  10   14.30    6.10
   2   9  -9   30.70    6.50
  -2  -9   9   25.10    6.70
   2   9  -8    6.80    4.70
  -2  -9   8   10.40    6.70
   2   9  -7   53.80    9.50
  -2  -9   7   60.90    7.20
   2   9  -6    4.80    4.90
  -2  -9   6    6.50    5.10
   2   9  -5    3.20    6.50
  -2  -9   5    3.10    6.40
   2   9  -4    0.30    5.80
  -2  -9   4    3.40    6.20
   2   9  -3   10.10    4.90
  -2  -9   3    4.50    5.20
   2   9  -2    2.00    4.30
  -2  -9   2   -2.40    4.30
   2   9  -1   47.30    4.60
  -2  -9   1   46.60    5.60
   2   9   0   87.00    6.80
  -2  -9   0   95.70    8.40
   2   9   1   69.40    7.00
  -2  -9  -1   67.90    6.50
   2   9   2   55.30    7.10
  -2  -9  -2   63.10    6.30
  -2  -9  -3   16.30    4.20
   2   9   4   14.00    5.40
  -2  -9  -4   12.80    4.50
   2   9   5   37.30    5.40
  -2  -9  -5   42.30    5.10
   2   9   6   37.70    6.90
  -2  -9  -6   41.20    4.50
   2   9   7    7.60    4.70
  -2  -9  -7   14.40    3.30
   2   9   8   53.00    6.30
  -2  -9  -8   46.10    4.90
   2  10  -8   10.40   10.50
  -2 -10   8   17.70    8.20
   2  10  -7   35.10    6.90
  -2 -10   7   36.50    7.10
   2  10  -6    7.00    5.00
  -2 -10   6   -6.00    5.60
   2  10  -5   13.50   10.40
  -2 -10   5   19.70    6.30
   2  10  -4   -0.30    5.70
  -2 -10   4   14.40    5.20
   2  10  -3    7.20    4.50
  -2 -10   3    7.20    6.60
   2  10  -2   17.80    6.40
  -2 -10   2    8.50    7.30
   2  10  -1   62.10    6.40
  -2 -10   1   45.00    6.50
   2  10   0   17.20    5.80
  -2 -10   0   23.50    6.20
   2  10   1   36.20    6.60
  -2 -10  -1   46.80    6.80
   2  10   2   16.20    5.40
  -2 -10  -2   11.90    5.50
   2  10   3    9.10    7.50
  -2 -10  -3   -1.40    5.00
   2  10   4   33.60    5.40
  -2 -10  -4   24.20    5.30
   2  10   5   14.00    4.70
  -2 -10  -5   11.90    4.40
   2  10   6   45.60    6.80
  -2 -10  -6   30.70    4.10
   2  10   7  105.30    9.60
  -2 -10  -7   98.00    6.70
   2  10   8   76.10    7.10
  -2 -10  -8   73.80    7.60
   2  11  -6   -1.70    3.80
  -2 -11   6   30.60    5.00
   2  11  -5    7.50    7.60
  -2 -11   5    7.90    5.60
   2  11  -4    5.60    6.50
  -2 -11   4    1.70    7.60
   2  11  -3   -1.20    7.30
  -2 -11   3   11.00    6.90
   2  11  -2    5.20    5.10
  -2 -11   2    5.40    5.50
   2  11  -1  121.70   14.00
  -2 -11   1  118.70    6.50
   2  11   0  138.10    8.70
  -2 -11   0  136.90    7.10
   2  11   1   70.10    9.80
  -2 -11  -1   72.20    7.80
   2  11   2   58.00    6.70
  -2 -11  -2   57.10    5.30
  -2 -11  -3    4.10    5.70
   2  11   4   58.30    8.10
  -2 -11  -4   56.50    6.00
   2  11   5    9.80    7.50
  -2 -11  -5    4.80    6.50
  -2 -11  -6   -2.80    6.10
   2  11   7    5.60    5.00
  -2 -11  -7    1.20    4.00
   2  11   8   13.30    7.90
  -2 -11  -8   15.00    5.50
   2  12  -4   13.70    5.80
  -2 -12   4    0.20    7.80
   2  12  -3    1.70    3.40
  -2 -12   3   -0.20   10.20
   2  12  -2    4.90    7.70
  -2 -12   2    7.70   12.60
   2  12  -1    1.90   10.20
  -2 -12   1   -3.40   10.40
   2  12   0    5.00    4.60
  -2 -12   0    0.90   10.10
   2  12   1   36.70   10.50
  -2 -12  -1   31.90    7.60
  -2 -12  -2   32.10    7.50
   2  12   3   35.70   12.50
  -2 -12  -3   14.20    5.70
   2  12   4   62.80    9.10
  -2 -12  -4   47.20    5.60
   2  12   5   -0.30    5.30
  -2 -12  -5    3.80    6.00
   2  12   6    0.10    5.50
  -2 -12  -6    0.80    5.90
   2  12   7    4.30    4.90
  -2 -12  -7   -0.80    6.60
  -2 -12  -8    2.40    5.20
  -2 -13   2    1.80    9.90
   2  13  -1    1.40    3.60
  -2 -13   1   16.70   11.00
   2  13   0   -3.50    8.00
  -2 -13   0    0.40    4.90
   2  13   1    1.30    8.60
  -2 -13  -1   -0.40    5.60
  -2 -13  -2   12.10    5.80
   2  13   3    9.10    7.30
   2  13   4   22.40    5.30
  -2 -13  -4   23.00    9.20
   2  13   5   20.40    9.10
  -2 -13  -5   -5.10    7.60
   2  13   6    3.50   11.40
  -2 -13  -6  -12.80   12.20
   2  14   1   17.80   11.40
  -2 -14  -2   20.10    8.20
   2  14   4   -3.70    4.90
  -3  14   2   -0.60    7.00
   3 -13  -6    5.20    7.60
   3 -13  -3    3.40    5.10
  -3  13   1   27.70   11.40
   3 -12  -8   17.00    9.10
   3 -12  -7    4.00   10.40
  -3  12   7   16.20   13.70
   3 -12  -6   22.20   10.20
  -3  12   6   26.90   13.30
   3 -12  -5    7.10    6.40
  -3  12   5   13.10   11.80
   3 -12  -4    0.60    7.60
  -3  12   4    2.80    6.50
   3 -12  -3    0.50    4.80
  -3  12   3   -2.10    5.50
   3 -12  -2   -2.30    7.10
  -3  12   2   -2.10    6.50
   3 -12  -1   10.50    6.50
  -3  12   1   17.00    7.00
   3 -12   0   11.80    6.80
  -3  12   0   21.40    6.50
   3 -12   1    3.60    6.60
  -3  12  -1    7.20    5.90
   3 -12   2   37.00    7.40
  -3  12  -2    3.50    4.60
   3 -12   3   18.90    5.70
  -3  12  -3   19.80    9.70
   3 -11  -8    7.80    7.80
  -3  11   8   12.90    8.90
   3 -11  -7   69.20    6.60
  -3  11   7   51.90    5.60
   3 -11  -6   82.80    6.80
  -3  11   6   75.80   10.00
   3 -11  -5   83.20    6.40
  -3  11   5   50.50   10.00
   3 -11  -4   56.20    6.30
  -3  11   4   46.00    9.60
   3 -11  -3   23.80    6.50
  -3  11   3   31.30    6.80
   3 -11  -2    7.00    6.00
  -3  11   2    9.60    7.70
   3 -11  -1    5.20    4.80
  -3  11   1    2.30    5.70
   3 -11   0   25.60    5.80
  -3  11   0   13.90    5.60
   3 -11   1    0.50    6.90
  -3  11  -1   -0.60    5.50
   3 -11   2   12.60    7.50
  -3  11  -2   27.40    6.80
   3 -11   3   66.20    7.40
  -3  11  -3   44.20    6.80
   3 -11   4   59.20    5.20
  -3  11  -4   66.70    7.90
   3 -11   5   75.40    7.70
  -3  11  -5   64.80   10.80
   3 -11   6   20.70    8.30
   3 -10  -8   -2.80    5.00
  -3  10   8   -2.10    7.30
   3 -10  -7   23.70    7.50
  -3  10   7   31.20    9.10
   3 -10  -6    8.20    5.50
  -3  10   6   14.20    6.40
   3 -10  -5   60.60    9.10
   3 -10  -4   82.00    7.10
  -3  10   4   87.00    5.90
   3 -10  -3   92.10    6.60
  -3  10   3   93.80    6.90
   3 -10  -2   60.90    7.10
  -3  10   2   46.00    6.20
   3 -10  -1   74.30    5.90
  -3  10   1   60.00    6.60
   3 -10   0   12.10    5.10
  -3  10   0    6.30    5.80
   3 -10   1   -0.40    6.20
  -3  10  -1    1.30    4.90
   3 -10   2    1.80    5.20
  -3  10  -2    7.50    6.10
   3 -10   3   17.20    6.50
  -3  10  -3    9.70    6.80
   3 -10   4   40.90    7.00
  -3  10  -4   47.00    7.80
   3 -10   5   43.50   11.60
  -3  10  -5   36.50    7.40
   3 -10   6   -2.10    5.40
  -3  10  -6   -1.10    6.40
   3 -10   7    2.90    8.00
  -3  10  -7    3.50    7.90
   3  -9  -9   64.70    3.70
   3  -9  -8    8.40    4.70
  -3   9   8   14.20    6.30
   3  -9  -7   10.30    5.30
  -3   9   7   12.10    7.30
   3  -9  -6   18.60    5.00
  -3   9   6   23.20    7.60
   3  -9  -5   14.30    4.60
  -3   9   5    8.40    4.50
   3  -9  -4   19.20    7.00
  -3   9   4   11.90    7.60
   3  -9  -3   32.30    7.10
  -3   9   3   30.10    7.50
   3  -9  -2   30.40    5.70
  -3   9   2   21.40    6.80
   3  -9  -1  159.60    8.80
  -3   9   1  152.40    8.00
   3  -9   0   15.30    4.40
  -3   9   0   14.60    5.30
   3  -9   1    3.70    5.60
  -3   9  -1    3.30    6.00
   3  -9   2   45.70    4.90
  -3   9  -2   40.70    6.20
   3  -9   3   60.50    5.80
  -3   9  -3   49.90    6.60
   3  -9   4  201.60    9.30
  -3   9  -4  191.90    8.90
   3  -9   5   23.70    6.50
  -3   9  -5   17.70    6.10
   3  -9   6   12.30    5.70
  -3   9  -6   12.80    6.20
   3  -9   7   14.70   10.70
  -3   9  -7   21.90    7.60
   3  -9   8   41.90   11.00
  -3   9  -8   13.30    7.60
   3  -9   9    3.70    4.50
  -3   9  -9    2.00    5.10
   3  -8  -8   78.60    7.70
  -3   8   8   93.10    8.00
   3  -8  -7   12.70    5.70
  -3   8   7   16.90    3.60
  -3   8   6   27.10    7.50
   3  -8  -5  197.80   12.10
  -3   8   5  200.00    9.10
   3  -8  -4  207.30    9.50
  -3   8   4  216.00    8.70
   3  -8  -3   60.00    7.10
  -3   8   3   63.10    7.10
   3  -8  -2   58.20    5.60
  -3   8   2   46.80    5.50
   3  -8  -1  151.90    8.70
  -3   8   1  145.20    8.80
   3  -8   0   32.30    3.70
  -3   8   0   31.10    4.80
   3  -8   1   26.30    4.70
  -3   8  -1   25.60    4.90
   3  -8   2   18.80    4.40
  -3   8  -2   16.90    4.60
   3  -8   3    4.70    4.70
  -3   8  -3   -1.50    5.10
   3  -8   4  273.00   20.80
  -3   8  -4  282.30    8.70
   3  -8   5    9.90    6.00
  -3   8  -5    4.30    5.90
   3  -8   6   54.60    7.40
  -3   8  -6   63.50    7.00
   3  -8   8   42.90    5.90
  -3   8  -8   41.50    5.60
   3  -8   9   74.00    6.50
  -3   8  -9   62.50    5.80
   3  -8  10   21.90    5.10
  -3   8 -10   14.60    6.00
   3  -8  11    1.40    6.10
  -3   8 -11   10.90    7.50
   3  -7  -9   85.70    2.80
  -3   7   9   89.20    4.10
   3  -7  -8   29.80    4.50
  -3   7   8   31.40    3.30
   3  -7  -7   47.70    4.50
  -3   7   7   49.00    6.70
   3  -7  -6    7.00    5.10
  -3   7   6    3.50    5.50
   3  -7  -5   93.60    8.10
  -3   7   5   97.50    5.70
   3  -7  -4   -2.80    4.10
  -3   7   4    1.50    3.40
   3  -7  -3   64.50    6.30
  -3   7   3   62.90    5.30
   3  -7  -2   97.00    5.90
  -3   7   2   98.40    6.30
   3  -7  -1  131.40    7.50
  -3   7   1  137.20    8.60
   3  -7   0  119.80    8.10
  -3   7   0  128.00    7.90
   3  -7   1   30.60    4.60
  -3   7  -1   46.30    7.00
   3  -7   2   73.50    7.50
  -3   7  -2   71.90    5.70
   3  -7   3  128.40    6.80
  -3   7  -3  130.70    7.40
   3  -7   4    9.60    4.80
  -3   7  -4    7.40    4.70
   3  -7   5  103.50    8.10
  -3   7  -5   94.80    9.30
   3  -7   6   17.90    6.30
  -3   7  -6   57.60    9.90
   3  -7   7   28.20    7.30
  -3   7  -7    0.20    4.10
   3  -7   8   52.80    6.40
  -3   7  -8   43.80    6.10
   3  -7   9  101.30    6.80
  -3   7  -9  101.80    7.10
   3  -7  10   -0.10    7.30
  -3   7 -10   -4.50    6.00
   3  -7  11   15.40    3.50
  -3   7 -11   18.40    4.20
   3  -7  12   23.90    6.60
  -3   7 -12   37.20    7.50
   3  -6  -9  136.30    7.30
  -3   6   9  144.40    6.70
   3  -6  -8    3.70    3.00
  -3   6   8    3.20    2.50
   3  -6  -7  115.70    6.00
  -3   6   7  113.20    5.60
   3  -6  -6    5.60    3.00
  -3   6   6    1.10    2.80
   3  -6  -5  688.20   39.80
  -3   6   5  720.70   20.30
   3  -6  -4    1.60    4.30
  -3   6   4   -0.80    2.90
   3  -6  -3  236.50   14.70
  -3   6   3  247.90   10.50
   3  -6  -2   73.20    5.40
  -3   6   2   68.00    7.60
   3  -6  -1    4.70    3.50
  -3   6   1    2.40    3.20
   3  -6   0  145.50    7.70
  -3   6   0  149.00    8.10
   3  -6   1  219.60   10.50
  -3   6  -1  238.80   17.40
   3  -6   2   63.10    5.70
  -3   6  -2   74.40    8.60
   3  -6   3  333.00   15.50
  -3   6  -3  345.50   14.30
   3  -6   4  105.60    7.40
  -3   6  -4  101.80    7.40
   3  -6   5   61.10    8.80
  -3   6  -5   44.00    6.60
   3  -6   6   56.40   10.20
  -3   6  -6   33.30    5.50
   3  -6   7    0.60    5.60
  -3   6  -7   -6.80    5.10
   3  -6   8   31.30    5.20
  -3   6  -8   31.60    5.40
   3  -6   9   30.80    5.50
  -3   6  -9   36.50    5.30
   3  -6  10   32.20   10.00
  -3   6 -10   56.30    7.60
   3  -6  11   25.30    4.90
  -3   6 -11   34.60   11.60
   3  -6  12    3.10    7.20
  -3   6 -12    6.00    7.00
   3  -6  13   35.90    7.20
  -3   6 -13   24.60   10.60
  -3   5  10    4.10    2.00
   3  -5  -9   24.50    2.80
  -3   5   9   24.10    3.90
   3  -5  -8   62.20    6.00
  -3   5   8   72.50    5.70
   3  -5  -7    7.20    2.30
  -3   5   7    4.10    4.40
   3  -5  -6  474.50   21.90
  -3   5   6  469.40   16.80
   3  -5  -5  770.00   31.70
  -3   5   5  749.30   22.40
   3  -5  -4  176.10    8.70
  -3   5   4  195.10   10.40
   3  -5  -3  162.20    8.10
  -3   5   3  161.40    7.60
   3  -5  -2  127.40    7.20
  -3   5   2  128.20    8.00
  -3   5   1   22.70    3.40
   3  -5   0  230.20   10.80
  -3   5   0  250.50   18.00
   3  -5   1  197.10   10.10
  -3   5  -1  186.00    9.00
   3  -5   2  162.80    9.10
  -3   5  -2  172.00    8.30
   3  -5   3  933.10   27.90
  -3   5  -3  938.30   28.70
   3  -5   4   13.50    3.40
  -3   5  -4   15.40    4.40
   3  -5   5   10.10    6.30
  -3   5  -5    5.60    4.00
   3  -5   6  162.60    8.40
  -3   5  -6  170.90    7.60
   3  -5   7  132.20   11.80
  -3   5  -7  112.70    6.60
   3  -5   8  250.30   11.80
  -3   5  -8  223.50    9.50
   3  -5   9   45.50    9.30
  -3   5  -9   38.10    7.20
   3  -5  10   50.90    6.00
  -3   5 -10   54.70   10.30
   3  -5  11   63.60    7.90
  -3   5 -11   59.80    7.30
   3  -5  12  212.80   11.00
  -3   5 -12  214.80   11.60
   3  -5  13   16.60    6.50
  -3   5 -13   16.10    6.70
  -3   5 -14    8.00    5.10
   3  -4 -11  242.00   10.30
  -3   4  11  240.40    7.80
   3  -4 -10  413.80   18.40
  -3   4  10  416.50   12.20
   3  -4  -9  160.80    9.80
  -3   4   9  169.00   10.50
   3  -4  -8   92.00    4.20
  -3   4   8   94.50    7.30
   3  -4  -7   66.30    5.30
  -3   4   7   62.60    4.30
   3  -4  -6 1517.50   41.90
  -3   4   6 1587.70   46.40
   3  -4  -5  301.60   10.10
  -3   4   5  308.00   11.40
   3  -4  -4  835.90   35.80
  -3   4   4  827.80   22.60
   3  -4  -3    5.70    2.30
  -3   4   3    3.30    2.60
   3  -4  -2   11.60    3.90
  -3   4   2    9.50    2.70
   3  -4  -1 1683.50   46.60
  -3   4   1 1719.50   44.80
   3  -4   0  798.10   36.30
  -3   4   0  790.00   25.40
   3  -4   1  255.30   11.60
  -3   4  -1  266.60   11.70
   3  -4   2  375.60   24.20
  -3   4  -2  372.60   15.20
   3  -4   3  256.00   11.50
  -3   4  -3  268.30   22.00
  -3   4  -4  320.80   16.20
   3  -4   5  285.00   16.50
  -3   4  -5  293.80   15.70
   3  -4   6   19.00    4.60
  -3   4  -6   20.50    3.80
   3  -4   7   17.10    4.20
  -3   4  -7   18.70    4.40
   3  -4   8  326.50   22.10
  -3   4  -8  312.90   12.90
   3  -4   9   34.20    4.60
  -3   4  -9   30.00    5.30
   3  -4  10   86.40    6.60
  -3   4 -10   83.10    5.90
   3  -4  11   30.40    5.20
  -3   4 -11   34.50    8.00
   3  -4  12   99.30    8.20
  -3   4 -12  100.80    8.00
   3  -4  13   65.60    6.40
  -3   4 -13   68.90    7.00
   3  -4  14  211.10   10.30
  -3   4 -14  217.20   14.40
   3  -4  15    6.30    6.70
  -3   4 -15   -3.10    7.50
   3  -4  16   12.30    6.50
  -3   4 -16   -2.80   11.00
   3  -3 -15   22.90    5.70
  -3   3  15   21.30    6.90
   3  -3 -14   49.00    5.60
  -3   3  14   41.50    6.40
   3  -3 -13   46.80    5.30
  -3   3  13   45.80    5.90
   3  -3 -12   29.40    4.00
  -3   3  12   26.70    5.00
   3  -3 -11  127.60    7.70
   3  -3 -10  108.70    7.30
  -3   3  10  107.10    7.80
   3  -3  -9  140.30    7.90
  -3   3   9  141.70    5.40
   3  -3  -8  506.60   15.20
  -3   3   8  530.10   20.50
   3  -3  -7    6.40    2.00
  -3   3   7    9.00    2.30
   3  -3  -6 1244.90   35.70
  -3   3   6 1233.40   32.20
   3  -3  -5  361.60   12.10
  -3   3   5  369.10   11.60
   3  -3  -4  266.30   10.20
  -3   3   4  273.20   10.10
   3  -3  -3  278.50   12.10
  -3   3   3  294.30   11.20
   3  -3  -2    0.60    3.10
  -3   3   2    0.20    2.40
   3  -3  -1  562.90   19.10
  -3   3   1  571.70   19.00
   3  -3   0  154.70    8.70
  -3   3   0  155.00    8.10
   3  -3   1 1348.20   40.20
  -3   3  -1 1368.10   38.80
   3  -3   2  125.00    6.80
  -3   3  -2  126.50   10.50
  -3   3  -3  161.60   11.40
   3  -3   4  139.20    8.80
  -3   3  -4  131.00    7.90
   3  -3   5  289.50   12.50
  -3   3  -5  305.10   12.70
   3  -3   6  596.90   20.60
  -3   3  -6  599.90   20.40
   3  -3   7  729.20   23.90
  -3   3  -7  724.60   22.50
   3  -3   8   30.50    4.40
  -3   3  -8   33.70    4.20
   3  -3   9   43.30    5.00
  -3   3  -9   48.60    5.10
   3  -3  10   39.00    6.60
  -3   3 -10   47.40    4.70
   3  -3  11   31.30    5.40
  -3   3 -11   32.30    5.40
   3  -3  12  160.90    7.30
  -3   3 -12  156.10    6.50
   3  -3  13   25.40    6.90
  -3   3 -13   15.80    6.10
   3  -3  14  101.00    9.30
   3  -3  15   54.60    7.70
  -3   3 -15   56.10   12.80
  -3   3 -16   44.30    8.60
   3  -3  17   21.10   13.70
   3  -2 -15  213.50   12.60
  -3   2  15  204.10   12.60
   3  -2 -14   23.70    6.50
  -3   2  14   22.40    4.70
   3  -2 -13   51.10    6.00
  -3   2  13   47.10    4.90
   3  -2 -12  137.70    5.80
  -3   2  12  142.70    7.10
   3  -2 -11   60.10    4.20
  -3   2  11   55.80    5.40
   3  -2 -10  350.00   11.40
  -3   2  10  349.10   16.40
   3  -2  -9  283.40   10.20
  -3   2   9  294.60   14.90
   3  -2  -8   32.50    3.00
  -3   2   8   40.40    3.60
   3  -2  -7  361.90   14.10
  -3   2   7  372.40   12.00
   3  -2  -6  781.70   24.30
  -3   2   6  811.50   24.40
   3  -2  -5  584.00   17.30
  -3   2   5  585.60   17.20
   3  -2  -4  171.70    7.30
  -3   2   4  182.60   10.00
   3  -2  -3  297.80   10.80
  -3   2   3  307.70    9.90
   3  -2  -2  236.50    9.10
  -3   2   2  249.80   14.20
   3  -2  -1 6114.40  148.30
  -3   2   1 6170.50  151.10
   3  -2   0 2845.80   69.80
  -3   2   0 2876.80   71.90
   3  -2   1  409.20   15.60
  -3   2  -1  422.50   14.90
   3  -2   3  360.00   13.00
  -3   2  -3  366.80   12.70
   3  -2   4    1.10    2.30
  -3   2  -4    2.20    2.20
   3  -2   5 1411.20   39.30
  -3   2  -5 1418.50   56.50
   3  -2   6  203.20   10.00
  -3   2  -6  201.00    9.60
   3  -2   7  434.40   23.90
  -3   2  -7  461.20   16.60
   3  -2   8  689.20   21.20
  -3   2  -8  672.60   19.90
   3  -2   9  290.40   11.90
  -3   2  -9  271.00   11.70
   3  -2  10  213.40   10.20
  -3   2 -10  217.80   10.00
   3  -2  11  154.10    7.60
  -3   2 -11  145.50   11.10
   3  -2  12   36.90    5.90
  -3   2 -12   57.00    6.30
   3  -2  13   84.00    8.30
  -3   2 -13   85.50    7.10
   3  -2  14  124.40    9.00
  -3   2 -14   98.50    8.30
   3  -2  15   21.40    7.90
  -3   2 -15   19.70    6.80
  -3   2 -16   33.50   12.50
   3  -2  17  104.50    8.70
  -3   2 -17   63.90    9.80
   3  -1 -16    2.70    9.30
  -3   1  16   -6.20    5.90
   3  -1 -15  146.70   10.20
  -3   1  15  134.70    7.80
   3  -1 -14  103.70    8.90
  -3   1  14   83.00    7.40
   3  -1 -13  112.00   10.60
  -3   1  13  116.20    6.20
   3  -1 -12  231.80    9.20
  -3   1  12  238.00    9.80
   3  -1 -11   56.70    4.90
  -3   1  11   55.40    4.90
   3  -1 -10  435.60   19.50
  -3   1  10  437.10   15.00
   3  -1  -9  477.40   14.70
  -3   1   9  480.70   18.90
   3  -1  -8  451.30   15.10
  -3   1   8  469.50   15.70
   3  -1  -7 1142.30   31.30
  -3   1   7 1134.30   31.10
   3  -1  -6  404.70   14.20
  -3   1   6  406.50   15.20
   3  -1  -5  486.50   17.30
  -3   1   5  513.20   16.70
   3  -1  -4  447.70   15.70
  -3   1   4  452.40   15.30
   3  -1  -3    1.60    1.90
  -3   1   3    1.80    2.40
   3  -1  -2 1541.50   42.50
  -3   1   2 1514.00   40.10
   3  -1  -1 1543.00   42.90
  -3   1   1 1625.60   45.00
   3  -1   0 3416.90   86.50
  -3   1   0 3490.40   88.10
   3  -1   2  283.60   13.60
  -3   1  -2  295.80   11.70
   3  -1   3   60.20    7.10
  -3   1  -3   64.80    4.10
   3  -1   4   96.10    6.20
  -3   1  -4   90.90    5.30
   3  -1   5 1187.90   37.60
  -3   1  -5 1178.70   34.10
   3  -1   6  452.40   15.50
  -3   1  -6  422.10   23.80
   3  -1   7  142.30    7.10
  -3   1  -7  141.30    6.80
   3  -1   8  233.90   14.60
  -3   1  -8  249.90   10.90
   3  -1   9   30.80    6.60
  -3   1  -9   34.10    4.60
   3  -1  10  694.70   21.60
  -3   1 -10  690.40   22.50
   3  -1  11   96.90    6.60
  -3   1 -11  109.20    8.90
   3  -1  12    2.60    4.10
  -3   1 -12    5.90    4.30
   3  -1  13   41.70    8.70
  -3   1 -13   49.70    5.40
   3  -1  14    7.00    5.50
  -3   1 -14    0.90    5.20
   3  -1  15   33.40    8.00
  -3   1 -15   26.80    6.30
   3  -1  16   65.30    8.20
  -3   1 -16   57.90    6.80
   3  -1  17   -2.40    9.00
  -3   1 -17    1.00    5.90
   3   0 -16   56.90    7.80
  -3   0  16   53.00    7.80
   3   0 -15   37.20    9.00
  -3   0  15   30.50    6.70
   3   0 -14   82.30    6.70
  -3   0  14   88.00    6.70
   3   0 -13  120.70    7.70
  -3   0  13  122.20    7.00
   3   0 -12   68.30    5.70
  -3   0  12   60.40    5.20
   3   0 -11   29.30    5.50
  -3   0  11   27.30    4.10
   3   0 -10  159.20    7.70
  -3   0  10  159.20    7.40
   3   0  -9  159.60    7.50
  -3   0   9  157.50    8.80
   3   0  -8  332.80   11.90
  -3   0   8  339.30   15.00
   3   0  -7  362.20   12.80
  -3   0   7  381.00   14.80
   3   0  -6  181.30    8.70
  -3   0   6  193.60    8.00
   3   0  -5   15.50    2.60
  -3   0   5   17.20    2.80
   3   0  -4  387.00   13.80
  -3   0   4  371.80   17.10
   3   0  -3    7.90    2.60
  -3   0   3    5.30    2.50
   3   0  -2  858.10   24.00
  -3   0   2  884.30   25.30
   3   0  -1  159.10    7.50
  -3   0   1  167.10    7.80
   3   0   0 1293.70   56.70
  -3   0   0 1502.30   63.10
   3   0   1   79.30    4.70
  -3   0  -1   84.00    5.10
   3   0   2  160.60    8.30
  -3   0  -2  160.30    7.40
   3   0   3  319.40   13.30
  -3   0  -3  324.70   13.00
   3   0   4  439.10   17.30
  -3   0  -4  415.30   16.30
   3   0   5  330.50   13.30
  -3   0  -5  339.20   12.60
   3   0   6  263.70   10.80
  -3   0  -6  273.40   12.00
   3   0   7    8.20    3.90
  -3   0  -7    7.70    2.60
   3   0   8    2.70    2.60
  -3   0  -8    2.10    2.50
   3   0   9   99.90    8.40
  -3   0  -9   88.80    8.50
   3   0  10  382.30   13.70
  -3   0 -10  382.50   13.90
   3   0  11  104.30    5.90
  -3   0 -11  100.90    5.60
   3   0  12    2.10    5.80
  -3   0 -12    0.20    3.60
   3   0  13   16.00    3.90
  -3   0 -13   13.90    4.40
   3   0  14    7.90    5.40
  -3   0 -14    6.70    4.60
   3   0  15    2.40    5.50
  -3   0 -15    4.80    5.60
   3   0  16   14.90    6.70
  -3   0 -16   18.50    7.80
   3   0  17   -1.40   12.10
  -3   0 -17   -1.80    7.80
   3   1 -17    6.40    4.30
  -3  -1  17   34.90    7.70
   3   1 -16    7.20    8.90
  -3  -1  16   11.60   10.00
   3   1 -15   -2.50    4.90
  -3  -1  15   -1.70    6.80
   3   1 -14    2.90    7.70
  -3  -1  14    6.30    6.40
   3   1 -13   33.90    6.10
  -3  -1  13   31.90    5.30
   3   1 -12    4.00    4.60
  -3  -1  12    9.40    6.70
   3   1 -11  157.20    8.70
  -3  -1  11  155.40    7.10
   3   1 -10   12.00    3.80
  -3  -1  10   12.70    4.00
   3   1  -9  151.20    7.60
  -3  -1   9  147.10    8.90
   3   1  -8  171.00    9.00
  -3  -1   8  172.80    8.60
   3   1  -7   65.80    4.40
  -3  -1   7   60.30    3.90
   3   1  -6   15.40    3.20
  -3  -1   6   17.50    3.20
   3   1  -5   80.70    5.20
  -3  -1   5   83.30    5.10
   3   1  -4   17.10    2.50
  -3  -1   4   19.50    2.50
   3   1  -3  355.20   13.20
  -3  -1   3  346.10   17.10
   3   1  -2  398.50   15.00
  -3  -1   2  407.70   13.60
   3   1  -1  275.40   11.60
  -3  -1   1  261.40   19.20
   3   1   0  386.20   15.50
  -3  -1   0  397.20   15.20
   3   1   1   19.10    2.30
  -3  -1  -1   17.40    2.60
   3   1   2  293.50   11.30
  -3  -1  -2  304.00   11.60
   3   1   3  113.00    6.00
  -3  -1  -3  110.30    6.60
   3   1   4 1186.40   33.70
  -3  -1  -4 1203.30   33.90
   3   1   5  225.90    9.50
  -3  -1  -5  242.70    9.50
   3   1   6  174.90    8.40
  -3  -1  -6  173.60    7.70
   3   1   7  225.00    8.90
  -3  -1  -7  216.70    8.10
   3   1   8  201.70   10.90
  -3  -1  -8  195.30    8.80
   3   1   9  997.80   32.10
  -3  -1  -9 1024.80   29.80
   3   1  10  107.60    6.40
  -3  -1 -10   93.00    5.20
   3   1  11  195.10   10.80
  -3  -1 -11  197.70   10.00
  -3  -1 -12   21.00    5.70
   3   1  13   11.60    5.70
  -3  -1 -13   14.70    4.30
   3   1  14   55.40    6.00
  -3  -1 -14   50.10    7.10
   3   1  15   63.30    7.20
  -3  -1 -15   70.00    5.30
   3   1  16   19.80    9.90
  -3  -1 -16   14.90    7.20
  -3  -1 -17   10.50    9.80
   3   2 -17    0.40    5.40
  -3  -2  17    4.00    8.50
   3   2 -16    6.50    7.40
  -3  -2  16    7.40    8.00
   3   2 -15    9.70    6.50
  -3  -2  15   11.30    6.50
   3   2 -14   -7.70    7.80
  -3  -2  14    0.90    6.00
   3   2 -13   80.00   10.10
  -3  -2  13   72.70    6.60
   3   2 -12   -3.40    7.80
  -3  -2  12    3.10    5.70
   3   2 -11   56.60    7.80
  -3  -2  11   52.70    5.70
   3   2 -10   91.40   10.20
  -3  -2  10   92.20    5.00
   3   2  -9  428.20   15.40
  -3  -2   9  455.00   14.60
   3   2  -8  125.50    7.20
  -3  -2   8  124.10    6.60
   3   2  -7  331.80   18.80
  -3  -2   7  346.60   13.10
   3   2  -6  195.00   13.50
  -3  -2   6  196.70    8.50
   3   2  -5   55.70    4.60
  -3  -2   5   57.30    4.00
   3   2  -4  687.50   23.80
  -3  -2   4  680.90   21.60
   3   2  -3  815.90   22.90
  -3  -2   3  818.10   24.00
   3   2  -2  623.50   20.60
  -3  -2   2  624.00   30.20
   3   2  -1  427.00   18.90
  -3  -2   1  413.40   13.90
   3   2   0  392.70   16.40
  -3  -2   0  400.90   14.30
   3   2   1  472.50   15.30
  -3  -2  -1  485.30   15.20
   3   2   2  295.30   11.90
  -3  -2  -2  297.10   12.00
   3   2   3   80.00    5.10
  -3  -2  -3   82.30    4.50
   3   2   4  706.40   20.40
  -3  -2  -4  694.60   21.40
   3   2   5 1645.00   45.20
  -3  -2  -5 1689.40   41.70
   3   2   6  222.10   12.00
  -3  -2  -6  243.60    8.80
   3   2   7  555.90   17.60
  -3  -2  -7  575.10   18.10
   3   2   8   30.70    4.80
  -3  -2  -8   32.10    2.70
   3   2   9 1510.20   36.20
  -3  -2  -9 1492.20   38.00
   3   2  10  225.40   10.30
  -3  -2 -10  239.10    9.20
   3   2  11  195.30   12.40
  -3  -2 -11  183.50   10.40
   3   2  12    3.30    5.00
  -3  -2 -12    2.30    5.20
   3   2  13    7.50    3.60
  -3  -2 -13    3.10    3.30
   3   2  14  238.40   12.50
  -3  -2 -14  231.10    9.30
   3   2  15   70.60    6.10
  -3  -2 -15   84.30    5.80
   3   2  16   15.10    8.40
  -3  -2 -16   24.40    6.20
   3   3 -16   40.70    9.70
  -3  -3  16   29.10   14.90
   3   3 -15   32.60    8.20
  -3  -3  15   10.50    6.70
   3   3 -14   12.10    5.40
  -3  -3  14    6.30    5.70
   3   3 -13    3.10    6.70
  -3  -3  13    5.50    7.10
   3   3 -12   30.30    5.80
  -3  -3  12   49.90    5.90
   3   3 -11  184.90   10.80
  -3  -3  11  187.00   10.10
   3   3 -10   42.90    9.20
  -3  -3  10   44.00    5.40
   3   3  -9  171.70   12.20
  -3  -3   9  164.70    8.40
   3   3  -8  311.40   12.40
  -3  -3   8  305.20   16.70
   3   3  -7  331.10   12.20
  -3  -3   7  322.40   12.40
   3   3  -6   59.90    5.20
  -3  -3   6   55.30    7.00
   3   3  -5   27.30    4.10
  -3  -3   5   21.60    3.40
   3   3  -4   25.70    4.80
  -3  -3   4   30.90    3.80
   3   3  -3  436.60   16.00
  -3  -3   3  426.80   25.20
   3   3  -2 2650.50  106.10
  -3  -3   2 2604.90   64.50
   3   3  -1  149.30    8.00
  -3  -3   1  148.80    8.20
   3   3   0  788.40   26.40
  -3  -3   0  811.90   25.90
   3   3   1  422.90   13.80
  -3  -3  -1  406.40   22.60
   3   3   2   72.40    4.90
  -3  -3  -2   68.80    4.20
   3   3   3  338.10   11.90
  -3  -3  -3  350.40   13.20
   3   3   4   93.00    4.70
  -3  -3  -4   92.50    4.50
   3   3   5   54.20    3.50
  -3  -3  -5   57.50    3.80
   3   3   6  246.40    9.90
  -3  -3  -6  240.90    9.00
   3   3   7   55.30    4.30
  -3  -3  -7   46.80    3.60
   3   3   8   80.30    5.70
  -3  -3  -8   72.70    3.90
   3   3   9  666.10   27.60
  -3  -3  -9  618.40   20.60
   3   3  10  271.70   10.10
  -3  -3 -10  263.40    8.50
   3   3  11   23.10    4.30
  -3  -3 -11   24.70    3.10
   3   3  12   32.40    5.20
  -3  -3 -12   34.00    3.20
   3   3  13    5.10    3.60
  -3  -3 -13    2.50    3.00
   3   3  14  138.80    5.40
  -3  -3 -14  152.90    8.60
   3   3  15   53.70    7.20
  -3  -3 -15   45.80    4.60
   3   3  16   25.80    7.40
   3   4 -16   31.50   12.20
  -3  -4  16   33.20    7.90
   3   4 -15   18.20    5.90
  -3  -4  15   20.40    5.30
   3   4 -14   13.50    6.60
  -3  -4  14   29.50    7.70
   3   4 -13   -1.70    7.10
  -3  -4  13   -4.20    7.00
   3   4 -12    8.20    8.90
  -3  -4  12    3.90    5.90
   3   4 -11    3.40    6.30
  -3  -4  11    0.10    7.00
   3   4 -10   69.60    6.20
  -3  -4  10   68.50    5.80
   3   4  -9  203.40    8.80
  -3  -4   9  218.90    8.40
   3   4  -8  114.90    9.80
  -3  -4   8  118.60   10.50
   3   4  -7   69.80    6.10
  -3  -4   7   58.60    7.00
   3   4  -6   36.30    3.70
  -3  -4   6   29.10    3.80
   3   4  -5   83.70    5.70
  -3  -4   5   85.50    7.40
   3   4  -4  604.80   19.40
  -3  -4   4  598.80   24.70
  -3  -4   3  102.20    9.10
   3   4  -2   60.60    6.30
  -3  -4   2   72.70    4.70
   3   4  -1  102.20    5.70
  -3  -4   1  106.30    5.70
   3   4   0  952.90   27.60
  -3  -4   0  973.40   29.30
   3   4   1  460.50   16.50
  -3  -4  -1  450.30   14.70
   3   4   2  293.50   11.30
  -3  -4  -2  292.40   11.60
   3   4   3  345.90   12.90
  -3  -4  -3  347.20   13.20
   3   4   4  122.30    6.10
  -3  -4  -4  131.90    7.40
   3   4   5  915.10   28.30
  -3  -4  -5  911.00   26.70
   3   4   6  607.60   18.30
  -3  -4  -6  594.10   27.60
   3   4   7   87.10    7.60
  -3  -4  -7  100.30    5.00
   3   4   8  599.70   15.30
  -3  -4  -8  589.00   15.10
   3   4   9  269.50   13.60
  -3  -4  -9  254.40   11.00
   3   4  10  401.80   11.70
  -3  -4 -10  405.50   12.10
   3   4  11   69.90    6.20
  -3  -4 -11   69.10    4.70
   3   4  12   17.30    2.40
  -3  -4 -12   15.20    2.90
   3   4  13   65.90    4.30
  -3  -4 -13   63.90    3.50
   3   5 -15   -6.30    7.40
  -3  -5  15    2.10    7.00
   3   5 -14   27.20   11.70
  -3  -5  14   23.40    6.50
   3   5 -13   58.50    5.20
  -3  -5  13   67.20    7.30
  -3  -5  12   58.20    5.80
   3   5 -11  103.60    6.70
  -3  -5  11  105.00    5.80
   3   5 -10   -5.30    5.90
  -3  -5  10   -0.50    3.80
   3   5  -9    5.00    4.90
  -3  -5   9    2.50    4.00
   3   5  -8  231.50   10.80
  -3  -5   8  226.50   10.60
   3   5  -7   42.80    5.50
  -3  -5   7   46.00    5.60
   3   5  -6   56.10    5.70
  -3  -5   6   64.50    5.50
   3   5  -5  212.80   11.90
  -3  -5   5  256.00   10.90
   3   5  -3 1418.90   47.90
  -3  -5   3 1362.70   67.60
   3   5  -2  250.20   10.60
  -3  -5   2  240.40   10.10
   3   5  -1   47.10    6.60
  -3  -5   1   47.90    5.50
   3   5   0   99.40    6.30
  -3  -5   0   90.60    6.20
   3   5   1 1057.70   32.60
  -3  -5  -1 1063.00   32.60
   3   5   2  579.60   20.40
  -3  -5  -2  579.60   20.00
   3   5   3  280.50   13.70
  -3  -5  -3  276.30   12.10
   3   5   4  206.10    8.30
  -3  -5  -4  219.40    8.50
   3   5   5  244.00    8.60
  -3  -5  -5  237.10    9.30
   3   5   6  638.90   19.10
  -3  -5  -6  643.10   18.60
   3   5   7  309.90   11.60
  -3  -5  -7  317.90   12.30
   3   5   8  419.30   19.30
  -3  -5  -8  473.50   19.20
   3   5   9  215.50    9.50
  -3  -5  -9  206.50    9.60
   3   5  10  298.50   11.20
  -3  -6  14   24.40    7.90
   3   6 -13   32.90    8.10
  -3  -6  13   43.20    9.30
   3   6 -12   89.20    8.20
  -3  -6  12   99.10    7.10
   3   6 -11  121.40    8.00
  -3  -6  11  107.00    8.60
   3   6 -10   58.40    7.40
  -3  -6  10   54.50    7.70
   3   6  -9   93.60    7.00
  -3  -6   9   96.60    7.60
   3   6  -8   19.90    6.00
  -3  -6   8   24.30    6.50
   3   6  -7    6.00    3.90
  -3  -6   7    3.10    3.80
   3   6  -6  112.10    7.30
  -3  -6   6  133.30    8.00
   3   6  -5  194.30   13.10
   3   6  -4  204.60   11.10
  -3  -6   4  204.00    8.30
   3   6  -3  851.00   29.40
  -3  -6   3  872.20   27.70
   3   6  -2   58.60    6.80
  -3  -6   2   67.10    5.30
   3   6  -1  337.90   14.70
  -3  -6   1  341.10   13.10
   3   6   0  240.10   15.10
  -3  -6   0  234.40   10.50
   3   6   1  260.50   11.80
  -3  -6  -1  252.80   11.20
   3   6   2  320.10   13.00
  -3  -6  -2  320.10   13.50
   3   6   3   50.00    4.60
  -3  -6  -3   49.10    4.30
   3   6   4  236.90    9.70
  -3  -6  -4  241.40    9.90
   3   6   5  380.60   12.90
  -3  -6  -5  370.30   12.50
   3   6   6  178.30    7.10
  -3  -6  -6  171.70    7.00
   3   6   7    0.80    2.60
  -3  -6  -7    3.00    2.50
   3   6   8   59.90    5.80
  -3  -6  -8   58.50    5.20
  -3  -6  -9  120.50    5.60
   3   7 -12   81.40   12.60
  -3  -7  12   93.70    7.20
   3   7 -11    0.40    7.30
  -3  -7  11   15.40    8.40
   3   7 -10   12.40    7.40
  -3  -7  10    9.50    5.40
   3   7  -9    4.20    5.40
  -3  -7   9    5.70    5.50
   3   7  -8   10.40    6.70
  -3  -7   8   16.00    6.70
   3   7  -7   14.70    5.60
  -3  -7   7   20.70    6.20
   3   7  -6    7.70    5.90
  -3  -7   6   13.50    6.40
   3   7  -5   61.90    6.80
  -3  -7   5   53.40    6.40
   3   7  -4  223.40    9.30
  -3  -7   4  220.20   14.90
   3   7  -3  296.00   11.50
  -3  -7   3  304.50   11.40
   3   7  -2    4.90    4.70
  -3  -7   2    5.70    5.00
   3   7  -1    4.60    3.60
  -3  -7   1   11.40    3.20
   3   7   0   -4.20    6.30
  -3  -7   0    1.60    4.30
   3   7   1   63.00    6.50
  -3  -7  -1   62.20    6.00
   3   7   2  155.20   10.70
  -3  -7  -2  146.90    7.00
   3   7   3   50.80    6.10
  -3  -7  -3   51.40    5.00
   3   7   4   86.50    7.00
  -3  -7  -4   90.50    6.10
   3   7   5  151.80   11.80
  -3  -7  -5  150.50    7.70
   3   7   6  345.60   17.00
  -3  -7  -6  348.30   12.00
   3   7   7  204.90   13.10
  -3  -7  -7  231.20    9.30
   3   7   8   42.80    5.50
  -3  -7  -8   49.00    3.30
   3   8 -11   -6.10    7.50
  -3  -8  11    8.20    6.00
   3   8 -10   29.70    7.90
  -3  -8  10   33.60    7.90
   3   8  -9   -3.10    7.30
  -3  -8   9    7.50    6.80
   3   8  -8  -13.90    6.50
  -3  -8   8   -6.00    6.70
   3   8  -7    4.60    4.50
  -3  -8   7   -2.80    5.90
   3   8  -6    1.10    8.80
  -3  -8   6    5.70    6.50
   3   8  -5    6.30    4.90
  -3  -8   5    9.30    5.20
   3   8  -4   51.00    4.70
  -3  -8   4   56.90    7.00
   3   8  -3   36.30    6.40
  -3  -8   3   52.10    5.80
   3   8  -2   87.60    7.20
  -3  -8   2   79.00    6.90
   3   8  -1  120.60    8.90
  -3  -8   1  132.00   12.20
   3   8   0  187.90    7.80
  -3  -8   0  197.10    9.70
   3   8   1   38.70    5.10
  -3  -8  -1   47.80    5.60
   3   8   2   -0.80    4.30
  -3  -8  -2   -2.10    4.40
   3   8   3    2.40    4.70
  -3  -8  -3   -0.10    4.30
   3   8   4   15.40    5.80
  -3  -8  -4   11.20    3.70
   3   8   5   23.40    5.20
  -3  -8  -5   31.70    6.70
   3   8   6  115.40    7.20
  -3  -8  -6  109.40    6.20
   3   8   7   53.70    6.50
  -3  -8  -7   45.00    4.60
   3   8   8  165.10   10.20
  -3  -8  -8  172.00    5.60
   3   9 -10   -1.80    4.30
   3   9  -9   17.30    6.20
  -3  -9   9   26.00    6.60
   3   9  -8   23.50    7.20
  -3  -9   8   29.70   11.90
   3   9  -7   29.80    8.80
  -3  -9   7   38.60    6.10
   3   9  -6   -4.70    6.90
  -3  -9   6    9.90    6.10
   3   9  -5   13.00    6.40
  -3  -9   5    8.40    6.60
   3   9  -4    7.30    5.80
  -3  -9   4   12.90    9.20
   3   9  -3   -0.30    5.30
  -3  -9   3    1.90    4.10
   3   9  -2    3.40    6.20
  -3  -9   2    2.10    3.80
   3   9  -1   21.30    5.10
  -3  -9   1   31.40    4.20
   3   9   0   61.90    6.30
  -3  -9   0   57.20    6.40
   3   9   1  183.30    8.20
  -3  -9  -1  172.70    7.00
   3   9   2   18.50    5.10
  -3  -9  -2   30.60    4.70
   3   9   3   10.70    4.80
  -3  -9  -3   19.80    5.30
   3   9   4    8.50    4.50
  -3  -9  -4    9.50    4.70
   3   9   5   41.00    4.50
  -3  -9  -5   42.20    6.10
   3   9   6   19.50    5.90
  -3  -9  -6   17.60    6.10
   3   9   7   25.00    7.00
  -3  -9  -7   16.20    4.70
   3   9   8    8.20    5.90
  -3  -9  -8    6.60    5.20
   3  10  -8   37.20    8.10
  -3 -10   8   21.70    8.90
   3  10  -7   24.80    6.70
  -3 -10   7   18.20    5.90
   3  10  -6   28.70    7.10
  -3 -10   6   27.70    5.20
   3  10  -5   13.40    6.70
  -3 -10   5   18.70    5.40
   3  10  -4    7.20    6.30
  -3 -10   4   15.90    5.90
   3  10  -3   -2.80    4.40
  -3 -10   3    2.70    4.70
   3  10  -2   -6.50    6.50
  -3 -10   2   -8.20   10.30
   3  10  -1    7.80    6.90
  -3 -10   1   12.30    6.40
   3  10   0   13.60    8.60
  -3 -10   0  -14.50    8.90
   3  10   1   18.70    6.50
  -3 -10  -1   20.70    4.40
   3  10   2   -2.30    6.10
  -3 -10  -2   -4.10    4.70
   3  10   3   15.10    8.00
  -3 -10  -3   21.30    5.80
   3  10   4   15.40    5.80
  -3 -10  -4    6.40    5.70
   3  10   5   26.90    7.30
  -3 -10  -5   22.20    5.80
   3  10   6   20.20    6.60
  -3 -10  -6    6.80    5.60
   3  10   7   28.20    8.00
  -3 -10  -7   36.60    8.90
   3  10   8    3.60    5.90
  -3 -10  -8    1.90    4.50
   3  10   9   11.60    3.20
  -3 -10  -9    4.10    3.10
   3  11  -6   22.70    9.80
  -3 -11   6   -0.90    4.40
   3  11  -5   12.50    6.50
  -3 -11   5    0.70    6.40
   3  11  -4    1.80    7.20
  -3 -11   4   18.00    6.40
   3  11  -3   -5.80    7.30
  -3 -11   3    2.70    5.00
   3  11  -2    6.90    7.20
  -3 -11   2   14.20   11.40
   3  11  -1   15.60    6.10
  -3 -11   1   15.20    5.00
  -3 -11   0   14.70    6.40
   3  11   1   30.30    6.10
  -3 -11  -1   33.40    6.20
   3  11   2   13.50    6.40
  -3 -11  -2   12.70    8.80
   3  11   3   36.40   10.70
  -3 -11  -3   33.60    6.80
   3  11   4   47.40    5.80
  -3 -11  -4   45.20    7.00
   3  11   5   12.50    5.60
  -3 -11  -5   15.30    5.00
   3  11   6   -3.60    8.60
  -3 -11  -6   -6.80    8.60
   3  11   7   13.60    6.40
  -3 -11  -7   14.30    8.50
   3  11   8    3.40    7.30
  -3 -11  -8   -7.20    6.50
   3  11   9    7.50    3.00
  -3 -12   4   42.10   10.10
  -3 -12   3   10.50    6.40
   3  12  -2   -4.60   10.60
  -3 -12   2   -3.60    6.60
   3  12  -1   11.30    9.40
  -3 -12   1    0.80    7.30
   3  12   0    2.70    7.20
  -3 -12   0   10.10    9.40
   3  12   1   13.90   12.60
  -3 -12  -1    5.40   11.30
  -3 -12  -2   18.50    7.20
   3  12   3   68.70    9.00
  -3 -12  -3   84.40    8.00
   3  12   4   49.70   10.70
  -3 -12  -4   63.10    6.90
   3  12   5   54.80   10.30
  -3 -12  -5   53.40    7.40
   3  12   6   36.80   10.70
  -3 -12  -6   20.00    8.80
   3  12   7    1.00    8.10
   3  13  -2   22.80    5.70
  -3 -13   2   20.90    4.90
   3  13  -1   14.10    5.30
  -3 -13   1    1.80    4.30
  -3 -13   0    0.30    6.90
   3  13   1    2.80    4.40
  -3 -13  -1   -2.50    7.90
   3  13   2   -2.90    5.10
  -3 -13  -2   -0.40    9.60
   3  13   3   12.80    9.00
  -3 -13  -3   20.50    8.30
   3  13   4    9.40    6.60
  -3 -13  -4   13.90    8.60
  -3 -13  -5    3.70   13.30
   3  13   6    6.20   11.50
  -3 -13  -6   19.30   11.10
   3  14   1   17.80    8.20
  -3 -14  -1   16.00    9.70
   3  14   2   16.50    8.30
  -3 -14  -2    3.10    7.00
   3  14   3   15.60    6.90
  -3 -14  -3   27.30   11.80
   4 -13  -2   15.90    8.10
   4 -13  -1   18.20    8.20
   4 -13   0   -1.20    7.00
  -4  12   7   -0.20    7.30
   4 -12  -6   -0.50    5.60
   4 -12  -5   10.70    7.50
  -4  12   5   -2.70   10.50
   4 -12  -4   -1.60    5.70
  -4  12   4   -2.20    7.00
   4 -12  -3    4.80    7.00
  -4  12   3    0.90    5.10
   4 -12  -2   20.90   11.60
  -4  12   2   -8.60    9.10
   4 -12  -1    8.80    4.80
  -4  12   1   14.30    4.70
   4 -12   0   -0.70    6.50
  -4  12   0    3.00    5.00
   4 -12   1   -1.50    3.90
  -4  12  -1   -0.20    4.10
   4 -12   2   21.80    9.20
   4 -11  -8   -1.20    7.00
   4 -11  -7   23.10    7.00
  -4  11   7   14.40    6.70
   4 -11  -6    8.50    6.60
   4 -11  -5   30.00    7.30
  -4  11   5   30.10    7.90
   4 -11  -4   26.40   10.20
  -4  11   4   22.30    9.20
   4 -11  -3    5.60    9.00
  -4  11   3    8.40    6.80
   4 -11  -2   14.50    7.00
  -4  11   2   16.00    6.50
   4 -11  -1   18.10    6.20
  -4  11   1   25.20    5.60
   4 -11   0    0.30    6.50
  -4  11   0    2.20    7.20
   4 -11   1    1.30    5.50
  -4  11  -1   -4.10    5.30
  -4  11  -2    0.60    5.70
   4 -11   3    5.30    6.00
  -4  11  -3    9.50    6.20
   4 -11   4   29.90    7.20
  -4  11  -4   48.50    7.70
   4 -11   5   45.80    7.50
  -4  11  -5   43.30    6.60
   4 -10  -9   13.60    5.40
  -4  10   9   10.80    7.20
   4 -10  -8   12.40    6.00
   4 -10  -7    7.50    6.40
  -4  10   7   11.50    6.50
   4 -10  -6   -0.80    8.20
  -4  10   6    9.40    6.30
   4 -10  -5   30.60    6.10
  -4  10   5   13.10    5.90
   4 -10  -4   25.00    6.00
  -4  10   4   20.20    5.90
   4 -10  -3  169.00    8.00
  -4  10   3  169.60    8.50
   4 -10  -2  145.20    8.60
  -4  10   2  139.10    9.70
   4 -10  -1   98.80    7.00
  -4  10   1   86.70    6.80
   4 -10   0   -0.70    7.00
  -4  10   0   -0.40    7.50
   4 -10   1   12.90    6.30
  -4  10  -1    8.60    6.40
   4 -10   2   -0.90    6.50
  -4  10  -2    3.70    6.10
   4 -10   3   10.80    5.40
  -4  10  -3   17.30    6.60
   4 -10   4    1.80    6.50
  -4  10  -4    8.50    7.30
   4 -10   5    1.70    5.90
  -4  10  -5    5.70    7.20
   4 -10   6   23.20    7.20
  -4  10  -6   30.10    6.90
   4 -10   7   20.50    5.30
  -4  10  -7   30.20    7.80
   4  -9  -9   57.60    4.60
  -4   9   9   49.50    6.80
   4  -9  -8   60.10    6.60
  -4   9   8   59.10    9.00
   4  -9  -7   14.70    7.20
  -4   9   7    6.80    9.20
   4  -9  -6    2.00    4.50
  -4   9   6    3.90    4.50
   4  -9  -5   -4.00    6.90
  -4   9   5   -1.50    5.20
   4  -9  -4    6.80    8.90
  -4   9   4   10.00    8.60
   4  -9  -3   35.50    5.50
  -4   9   3   38.00    6.10
   4  -9  -2   52.90    6.00
  -4   9   2   51.20    6.40
   4  -9  -1  127.90   10.30
  -4   9   1  114.20    6.30
   4  -9   0   12.00    5.10
  -4   9   0   18.10    6.10
   4  -9   1   21.30    7.00
  -4   9  -1   18.50    6.20
   4  -9   2   52.90    6.80
  -4   9  -2   70.00    6.60
   4  -9   3   11.70    5.40
  -4   9  -3   26.00    4.70
   4  -9   4   42.50    7.20
  -4   9  -4   37.00    6.80
   4  -9   5    1.70    5.40
  -4   9  -5    1.40    5.90
   4  -9   6   -5.10    6.70
  -4   9  -6    0.20    5.40
   4  -9   7   15.40    6.20
  -4   9  -7   25.10    6.60
  -4   8   9   27.30    6.40
   4  -8  -8   73.00    9.40
  -4   8   8   71.10    5.50
   4  -8  -7   34.80    5.40
  -4   8   7   38.30    5.50
   4  -8  -6  171.90    9.90
  -4   8   6  162.70    7.70
   4  -8  -5   76.20    7.50
  -4   8   5   83.80    6.20
   4  -8  -4   91.50    7.80
  -4   8   4   79.90    6.30
   4  -8  -3   78.90    7.70
  -4   8   3   65.70    5.80
   4  -8  -2  157.30    8.00
  -4   8   2  153.60    7.60
   4  -8  -1   56.90    5.90
  -4   8   1   51.30    5.60
   4  -8   0   18.50    5.40
  -4   8   0   25.60    5.60
   4  -8   1   32.10    5.50
  -4   8  -1   20.10    5.70
   4  -8   2   77.20    6.10
  -4   8  -2   82.70    7.50
   4  -8   3  104.80    7.80
  -4   8  -3  112.70    7.40
   4  -8   4   90.30    6.80
  -4   8  -4   99.30    7.30
   4  -8   5    7.10    5.50
  -4   8  -5    8.50    4.90
   4  -8   6   79.30    7.00
  -4   8  -6   69.90    6.80
   4  -8   7   89.80   12.20
  -4   8  -7  132.90   14.80
   4  -8   8   61.70    7.10
  -4   8  -8   50.20    6.40
   4  -8   9   57.80    7.10
  -4   8  -9   58.30    6.80
   4  -8  10    3.90    8.50
  -4   8 -10   22.90    7.40
   4  -7 -10   90.80    6.20
   4  -7  -9   21.90    5.70
  -4   7   9   25.00    4.20
   4  -7  -8   45.10    7.50
  -4   7   8   44.20    3.70
   4  -7  -7   92.40    6.00
  -4   7   7   85.10    6.10
   4  -7  -6   72.80    6.40
  -4   7   6   60.00    6.00
   4  -7  -5  142.10   12.70
  -4   7   5  129.20    7.80
   4  -7  -4  174.80    8.70
  -4   7   4  177.40    9.80
   4  -7  -3  123.90   12.00
  -4   7   3  135.70    8.70
   4  -7  -2  364.20   16.90
  -4   7   2  358.30   14.00
   4  -7  -1   56.40    7.60
  -4   7   1   49.10    5.40
   4  -7   0   54.30    6.70
  -4   7   0   57.70    6.20
   4  -7   1  250.30   11.50
  -4   7  -1  249.50   10.70
   4  -7   2  167.10    9.10
  -4   7  -2  169.70    8.90
   4  -7   3  279.50   12.40
  -4   7  -3  285.60   11.90
   4  -7   4    0.90    4.30
  -4   7  -4    5.60    4.00
   4  -7   5    3.90    5.40
  -4   7  -5    2.40    4.30
   4  -7   6   32.60    9.30
  -4   7  -6   34.20    6.40
  -4   7  -7   62.40    6.40
   4  -7   8   29.90    6.80
  -4   7  -8   31.80    9.00
   4  -7   9   36.00    7.60
  -4   7  -9   27.90   10.20
   4  -7  10   45.50    8.10
  -4   7 -10   43.80    8.70
   4  -7  11   50.70    8.00
  -4   7 -11   55.90    7.50
   4  -7  12    0.20    9.00
  -4   7 -12   30.00    6.60
   4  -6 -10   33.40    5.30
  -4   6  10   31.50    5.50
   4  -6  -9   12.10    4.90
  -4   6   9   16.10    4.80
   4  -6  -8    7.10    4.30
  -4   6   8    2.50    3.40
   4  -6  -7  110.10    8.00
  -4   6   7  104.70    6.50
   4  -6  -6  447.00   24.60
  -4   6   6  432.70   16.10
   4  -6  -5  199.50   10.40
  -4   6   5  199.70   10.00
   4  -6  -4    0.20    3.40
  -4   6   4    3.20    3.00
   4  -6  -3    3.20    3.20
  -4   6   3    2.20    2.90
   4  -6  -2   30.40    4.20
  -4   6   2   33.30    4.60
   4  -6  -1   24.90    5.70
  -4   6   1   40.10    6.50
   4  -6   0    0.90    5.20
  -4   6   0    5.00    4.00
   4  -6   1   29.00    5.50
  -4   6  -1   29.30    4.40
   4  -6   2   65.80    5.40
  -4   6  -2   67.20    5.70
   4  -6   3 1141.70   33.40
  -4   6  -3 1155.50   32.30
   4  -6   4    1.30    4.00
  -4   6  -4    0.20    3.80
   4  -6   5   65.80    5.40
  -4   6  -5   55.30    8.50
   4  -6   6   -8.50    7.50
  -4   6  -6   -3.60    5.50
   4  -6   7    4.40    8.60
  -4   6  -7    4.50    5.60
   4  -6   8   13.20    5.90
  -4   6  -8    6.20    5.50
   4  -6   9   20.00    5.80
  -4   6  -9   10.80    4.30
   4  -6  10   10.00   10.50
  -4   6 -10    5.70    6.90
   4  -6  11   14.30    8.20
  -4   6 -11    4.90    7.30
   4  -6  12   33.90    7.90
  -4   6 -12   36.20    6.80
   4  -6  13   23.00    7.50
  -4   6 -13   24.90    7.30
   4  -5 -11   57.90    5.30
  -4   5  11   61.80    6.00
   4  -5 -10   -3.90    4.00
  -4   5  10    0.70    3.60
   4  -5  -9   43.30    4.60
  -4   5   9   47.00    4.40
   4  -5  -8   14.70    3.40
  -4   5   8    6.80    2.70
   4  -5  -7    4.20    5.00
  -4   5   7   10.50    3.50
   4  -5  -6  455.00   14.70
  -4   5   6  445.90   15.40
   4  -5  -5  127.70   12.30
  -4   5   5  150.40    7.90
  -4   5   4  709.50   20.90
   4  -5  -3  208.80   11.20
  -4   5   3  211.20   11.50
   4  -5  -2   38.40    4.20
  -4   5   2   39.00    5.80
   4  -5  -1    1.50    2.60
  -4   5   1    0.20    3.60
   4  -5   0   94.40    8.80
  -4   5   0   96.60    5.90
   4  -5   1   -2.30    3.40
  -4   5  -1    3.70    3.10
   4  -5   2   97.80    6.90
  -4   5  -2  100.40   10.70
   4  -5   3   55.90    6.40
  -4   5  -3   70.20    9.30
   4  -5   4   -0.30    4.10
  -4   5  -4   -3.20    6.10
  -4   5  -5  306.20   12.50
   4  -5   6  219.50   16.50
  -4   5  -6  207.00    8.90
   4  -5   7  170.10    9.00
  -4   5  -7  162.50    7.60
   4  -5   8   88.40    5.50
  -4   5  -8   90.20    6.60
   4  -5   9   37.80    5.30
  -4   5  -9   33.10    5.30
   4  -5  10   21.10    5.70
  -4   5 -10   22.00    5.40
   4  -5  11   27.40    5.50
  -4   5 -11   32.50    8.30
   4  -5  12    8.80    7.20
  -4   5 -12   -7.30   10.00
   4  -5  13   23.30   10.90
  -4   5 -13   20.30    7.30
   4  -5  14   48.90    6.40
  -4   5 -14   47.80    5.90
  -4   4  14    8.90    5.00
  -4   4  13    4.10    4.90
   4  -4 -12  175.50    9.70
  -4   4  12  177.00    9.60
   4  -4 -11  653.00   17.90
  -4   4  11  662.90   26.30
   4  -4 -10   80.10    5.50
  -4   4  10   78.00    5.50
   4  -4  -9   34.00    3.60
  -4   4   9   45.80    4.50
   4  -4  -8   22.70    3.50
  -4   4   8   28.40    3.20
   4  -4  -7   14.70    3.60
  -4   4   7   21.20    3.30
   4  -4  -6  948.60   27.20
  -4   4   6  983.00   29.30
   4  -4  -5    3.90    4.00
  -4   4   5    2.30    2.60
   4  -4  -4    3.90    2.30
  -4   4   4    3.20    2.80
   4  -4  -3  475.30   17.70
  -4   4   3  479.10   18.30
   4  -4  -2  821.00   26.80
  -4   4   2  810.40   24.40
   4  -4  -1  663.80   20.10
  -4   4   1  702.20   23.80
   4  -4   0  105.90    5.40
  -4   4   0  108.90    5.60
   4  -4   1   12.20    3.20
  -4   4  -1   14.50    3.00
   4  -4   2  358.20   13.10
  -4   4  -2  370.40   13.20
   4  -4   3  164.60    8.90
  -4   4  -3  181.20   16.00
  -4   4  -4  123.90    6.40
   4  -4   5    4.50    3.40
  -4   4  -5   14.10    6.40
   4  -4   6  212.60   11.10
  -4   4  -6  201.50    9.40
   4  -4   7  399.80   13.60
  -4   4  -7  397.70   13.40
   4  -4   8   67.80    5.70
  -4   4  -8   72.40    6.20
   4  -4   9    7.20    3.50
  -4   4  -9   11.20    4.20
   4  -4  10    2.60    5.00
  -4   4 -10   -1.50    5.00
   4  -4  11   20.20    6.30
  -4   4 -11   15.70    5.90
   4  -4  12  186.40   15.30
  -4   4 -12  188.40    9.60
   4  -4  13   83.60    8.20
  -4   4 -13  101.70    7.40
   4  -4  14   50.00    8.10
  -4   4 -14   43.30    7.70
   4  -4  15    9.80   11.20
  -4   4 -15   24.00   10.30
   4  -3 -15   65.90    6.30
  -4   3  15   48.20    6.30
   4  -3 -14   14.70    6.00
  -4   3  14    8.80    8.60
   4  -3 -13    4.90    4.00
  -4   3  13    3.10    6.20
   4  -3 -12   83.30    7.60
  -4   3  12   91.30    6.20
   4  -3 -11   31.50    4.30
  -4   3  11   35.40    4.50
   4  -3 -10  190.20    9.40
  -4   3  10  190.20    8.90
   4  -3  -9  168.10    7.40
  -4   3   9  161.40    7.80
   4  -3  -8   11.90    2.80
  -4   3   8   11.20    3.20
   4  -3  -7  445.00   16.30
  -4   3   7  456.70   14.90
   4  -3  -6  679.00   24.80
  -4   3   6  688.70   22.70
   4  -3  -5  101.00    5.10
  -4   3   5  103.30    5.90
   4  -3  -4   72.60    6.90
  -4   3   4   70.30    5.10
   4  -3  -3   58.20    4.40
  -4   3   3   50.80    3.60
   4  -3  -2   44.60    4.10
  -4   3   2   51.80    4.90
   4  -3  -1  771.60   23.60
  -4   3   1  777.00   23.80
   4  -3   0  253.60   10.70
  -4   3   0  245.80   10.90
   4  -3   1   31.60    3.50
  -4   3  -1   32.50    3.00
   4  -3   2  555.40   18.70
  -4   3  -2  579.70   32.30
  -4   3  -3   12.40    4.70
   4  -3   4  102.10   10.10
  -4   3  -4   87.90    6.50
   4  -3   5  690.00   39.30
  -4   3  -5  691.30   21.30
   4  -3   6  262.70   15.80
  -4   3  -6  248.80   11.30
   4  -3   7  260.20   10.70
  -4   3  -7  247.70   11.20
   4  -3   8   18.20    4.60
  -4   3  -8   17.70    3.20
   4  -3   9    9.50    4.40
  -4   3  -9   16.20    7.50
   4  -3  10    4.60    4.30
  -4   3 -10   -0.20    4.10
   4  -3  11   76.00    7.30
  -4   3 -11   53.70    8.90
   4  -3  12    3.60    7.80
  -4   3 -12    3.40    5.70
   4  -3  13   31.30    7.20
  -4   3 -13   50.60    7.20
   4  -3  14   95.90    6.40
  -4   3 -14  101.40    6.70
   4  -3  15   54.90    8.50
  -4   3 -15   59.00   11.50
   4  -3  16   18.50    7.10
  -4   3 -16   10.30    8.30
   4  -2 -16   22.50    9.40
  -4   2  16   16.70    8.40
   4  -2 -15   94.90    8.80
  -4   2  15  101.80    7.40
   4  -2 -14   45.20    8.20
  -4   2  14   24.90    5.40
   4  -2 -13    5.70    4.00
  -4   2  13    4.40    5.10
   4  -2 -12  125.70   10.60
   4  -2 -11   73.10    5.60
  -4   2  11   63.90    6.10
   4  -2 -10    2.10    3.40
  -4   2  10    1.00    3.10
   4  -2  -9   11.50    3.20
  -4   2   9    1.40    3.10
   4  -2  -8    6.30    2.70
  -4   2   8    4.30    2.80
   4  -2  -7 1697.20   44.90
  -4   2   7 1711.00   42.60
   4  -2  -6  110.20    5.90
  -4   2   6  111.10    6.80
   4  -2  -5  419.10   13.10
  -4   2   5  430.10   15.60
   4  -2  -4    5.20    2.30
  -4   2   4    7.20    2.90
   4  -2  -3   22.40    2.70
  -4   2   3   23.80    3.30
   4  -2  -2 2612.40   70.80
  -4   2   2 2675.20   68.80
   4  -2  -1  680.50   21.30
  -4   2   1  655.40   22.40
   4  -2   0  163.20    8.10
  -4   2   0  175.80    7.30
   4  -2   1  579.90   20.70
  -4   2  -1  573.90   19.50
   4  -2   3  198.40   15.30
  -4   2  -3  179.60    9.60
   4  -2   4   98.30    6.10
  -4   2  -4   94.60    5.90
   4  -2   5   16.60    5.40
  -4   2  -5    9.50    3.10
   4  -2   6  193.80   13.40
  -4   2  -6  208.40    8.40
   4  -2   7 1057.20   36.10
  -4   2  -7 1061.90   33.20
   4  -2   8  135.30   12.10
  -4   2  -8  152.80    8.50
   4  -2   9  237.20   10.70
  -4   2  -9  247.00   10.40
   4  -2  10  150.80    9.30
  -4   2 -10  159.40    8.60
   4  -2  11  282.90   11.00
  -4   2 -11  279.00   11.10
   4  -2  12   88.60    6.50
  -4   2 -12   90.60    5.70
   4  -2  13  200.10   10.90
  -4   2 -13  217.60   13.80
   4  -2  14   31.10    6.90
  -4   2 -14    1.00    7.70
   4  -2  15   13.50    7.90
  -4   2 -15    8.40    8.20
   4  -2  16   62.40    7.70
  -4   2 -16   51.70    9.50
   4  -2  17   48.30   10.70
  -4   2 -17   29.80    9.90
   4  -1 -16   51.70   11.10
  -4   1  16   34.10    7.90
   4  -1 -15  112.50   10.90
  -4   1  15  120.60    9.40
   4  -1 -14  104.00    8.00
  -4   1  14   88.90    7.90
   4  -1 -13   31.70    6.80
  -4   1  13   37.70    5.80
   4  -1 -12   80.30    7.20
  -4   1  12   83.10    6.20
   4  -1 -11   67.90    5.60
  -4   1  11   66.20    5.00
   4  -1 -10  158.40    7.50
  -4   1  10  165.30    7.50
   4  -1  -9  447.10   14.50
  -4   1   9  448.80   14.60
   4  -1  -8   72.00    6.30
  -4   1   8   71.00    4.60
   4  -1  -7 1605.20   42.80
  -4   1   7 1560.50   44.00
   4  -1  -6  526.90   16.60
  -4   1   6  532.80   24.80
   4  -1  -5  465.10   17.10
  -4   1   5  472.50   16.90
   4  -1  -4  114.50    6.50
  -4   1   4  116.00    5.80
   4  -1  -3   32.40    3.00
  -4   1   3   32.30    3.10
   4  -1  -2 1011.90   26.30
  -4   1   2 1036.10   29.90
   4  -1  -1  888.20   28.40
  -4   1   1  879.20   26.20
   4  -1   0 4316.50  103.20
  -4   1   0 4479.00  114.30
   4  -1   1 1201.20   56.00
   4  -1   2 1442.00   44.00
  -4   1  -2 1463.40   42.40
   4  -1   3 1198.90   35.70
  -4   1  -3 1228.80   36.70
   4  -1   4 1037.50   34.80
  -4   1  -4 1074.40   30.80
   4  -1   5  638.70   24.20
  -4   1  -5  617.80   21.80
   4  -1   6  292.00   12.70
  -4   1  -6  295.60   22.10
   4  -1   7   -0.80    3.00
  -4   1  -7    5.30    2.90
   4  -1   8  177.50   12.40
  -4   1  -8  182.40    9.70
   4  -1   9  405.70   19.20
  -4   1  -9  421.30   16.50
   4  -1  10  432.90   16.10
  -4   1 -10  451.40   16.20
   4  -1  11  662.20   21.70
  -4   1 -11  665.50   19.20
   4  -1  12  168.90    8.50
  -4   1 -12  181.30   15.40
   4  -1  13  273.40   10.50
  -4   1 -13  281.80   12.80
   4  -1  14   52.40    6.60
  -4   1 -14   43.20    5.40
   4  -1  15   15.80    6.80
  -4   1 -15   11.80   10.30
   4  -1  16   20.10    7.10
  -4   1 -16   16.20    8.90
  -4   1 -17   -3.10   11.10
   4   0 -16  270.70   15.50
  -4   0  16  255.00   14.30
   4   0 -15   80.50   11.40
  -4   0  15   86.00   14.30
   4   0 -14  138.90    8.80
  -4   0  14  157.00    9.30
   4   0 -13  149.10    6.70
  -4   0  13  138.70    8.90
   4   0 -12   27.20    5.80
  -4   0  12   14.10    6.60
   4   0 -11  101.60    6.30
  -4   0  11   93.80    5.40
   4   0 -10   64.20    4.50
  -4   0  10   57.10    7.30
   4   0  -9   96.70    7.20
  -4   0   9   79.10    6.30
   4   0  -8  726.70   25.90
  -4   0   8  722.30   20.90
   4   0  -7 1232.60   32.90
  -4   0   7 1246.70   37.90
   4   0  -6 1024.40   31.50
  -4   0   6 1054.00   33.40
   4   0  -5  648.80   19.90
  -4   0   5  636.40   19.70
   4   0  -4  551.20   20.20
  -4   0   4  557.20   17.00
   4   0  -3  177.30    8.80
  -4   0   3  176.00    8.60
   4   0  -2 1216.50   37.20
  -4   0   2 1207.60   37.60
   4   0  -1   51.50    3.70
  -4   0   1   46.40    3.40
   4   0   0   36.50    3.70
  -4   0   0   30.10    4.50
   4   0   1  162.40    8.30
  -4   0  -1  154.70    6.80
   4   0   2 1695.60   47.10
  -4   0  -2 1721.70   45.20
   4   0   3  581.50   22.10
  -4   0  -3  592.50   22.10
   4   0   4 3368.60   85.40
  -4   0  -4 3403.10   92.90
   4   0   5  301.40   12.70
  -4   0  -5  300.50   12.20
   4   0   6  300.10   17.00
  -4   0  -6  280.60   12.20
   4   0   7   97.80    5.90
  -4   0  -7   98.50    6.40
   4   0   8    3.30    3.10
  -4   0  -8    1.30    3.00
   4   0   9  118.00    6.90
  -4   0  -9  121.80    7.20
   4   0  10  183.40   10.50
  -4   0 -10  188.80    7.90
   4   0  11  186.50    9.40
  -4   0 -11  194.00    8.10
   4   0  12  215.60    9.40
  -4   0 -12  227.40    9.10
   4   0  13  119.80    7.40
  -4   0 -13  112.50    7.00
   4   0  14    6.00    5.90
  -4   0 -14    3.80    5.90
   4   0  15   17.40    6.80
  -4   0 -15    1.80    6.00
   4   0  16   31.40   10.80
  -4   0 -16   30.00    6.80
  -4   0 -17    1.10    6.10
   4   1 -16  126.30   12.00
  -4  -1  16  143.40   11.60
   4   1 -15   65.30    6.40
  -4  -1  15   70.10   10.20
   4   1 -14   92.20    7.90
  -4  -1  14   77.10   10.00
   4   1 -13  115.70    8.10
  -4  -1  13  108.00    7.90
   4   1 -12    3.20    4.20
  -4  -1  12   -0.10    4.50
   4   1 -11  107.10    6.30
  -4  -1  11  105.00    6.80
   4   1 -10   42.40    5.90
  -4  -1  10   29.80    4.50
   4   1  -9   43.60    4.80
  -4  -1   9   37.40    4.70
   4   1  -8  232.40    9.40
  -4  -1   8  234.10   11.00
   4   1  -7  159.20    8.50
  -4  -1   7  150.70    7.70
   4   1  -6  168.20    7.70
  -4  -1   6  165.40    8.40
   4   1  -5  230.00   10.50
  -4  -1   5  229.90    9.80
   4   1  -4   80.50    4.20
  -4  -1   4   82.30    5.10
   4   1  -3  642.10   20.70
  -4  -1   3  642.50   31.00
   4   1  -2  378.40   14.90
  -4  -1   2  373.60   13.70
   4   1  -1  570.20   18.30
  -4  -1   1  566.70   25.60
   4   1   0  169.30   10.90
  -4  -1   0  172.70    7.60
   4   1   1    6.10    2.30
  -4  -1  -1    7.30    2.30
   4   1   2   60.30    3.80
  -4  -1  -2   61.00    4.80
   4   1   3  300.30   11.40
  -4  -1  -3  278.30   10.60
   4   1   4 1615.20   48.00
  -4  -1  -4 1628.80   48.20
   4   1   5  204.60   13.20
  -4  -1  -5  205.80    8.80
   4   1   6    3.30    3.20
  -4  -1  -6    0.10    2.20
   4   1   7   27.00    3.20
  -4  -1  -7   24.90    3.40
   4   1   8   12.60    3.00
  -4  -1  -8   10.80    3.20
   4   1   9  579.50   19.70
  -4  -1  -9  589.60   18.80
   4   1  10   43.50    5.50
  -4  -1 -10   55.20    4.80
   4   1  11   55.50    5.10
  -4  -1 -11   62.20    4.80
   4   1  12  209.50    9.80
  -4  -1 -12  210.50    9.70
   4   1  13   26.90    6.90
  -4  -1 -13   25.70    5.10
   4   1  14   63.20    7.80
  -4  -1 -14   60.00    7.70
   4   1  15   14.00    6.50
  -4  -1 -15    8.90    4.80
  -4  -1 -16   11.00    5.80
   4   2 -16   15.40    6.40
  -4  -2  16   11.40    9.40
   4   2 -15   31.80    8.90
  -4  -2  15   25.20    8.90
   4   2 -14   13.90    6.20
  -4  -2  14   15.90    7.10
   4   2 -13    0.60    6.20
  -4  -2  13    1.00    5.80
   4   2 -12   -2.00    4.90
  -4  -2  12    1.40    5.50
   4   2 -11   61.00    7.80
  -4  -2  11   63.00    5.80
   4   2 -10   51.80    5.70
  -4  -2  10   45.20    4.70
   4   2  -9  169.50    8.10
  -4  -2   9  162.30    7.80
   4   2  -8  165.10    7.40
  -4  -2   8  185.00   10.80
   4   2  -7   82.50    4.60
  -4  -2   7   75.40    5.00
   4   2  -6   29.40    2.90
  -4  -2   6   28.20    3.50
   4   2  -5  307.00   13.00
  -4  -2   5  301.70   12.10
   4   2  -4    1.60    2.30
  -4  -2   4    6.30    2.60
   4   2  -3  303.20   13.20
  -4  -2   3  317.30   13.80
   4   2  -2   90.30    4.60
  -4  -2   2   99.50    7.50
   4   2  -1  362.70   20.20
  -4  -2   1  361.50   12.40
   4   2   0  154.70    7.30
  -4  -2   0  152.50    7.40
   4   2   1  218.40    9.00
  -4  -2  -1  227.90    9.20
   4   2   2    5.90    2.60
  -4  -2  -2    7.50    2.80
   4   2   3 1261.00   34.80
  -4  -2  -3 1298.00   37.30
   4   2   4  827.30   24.80
  -4  -2  -4  827.80   25.50
   4   2   5  358.80   12.80
  -4  -2  -5  375.00   12.00
   4   2   6    5.00    2.90
  -4  -2  -6    4.00    2.50
   4   2   7    3.70    2.30
  -4  -2  -7    3.70    2.70
   4   2   8  120.00    6.50
  -4  -2  -8  113.10    6.30
   4   2   9  471.80   16.50
  -4  -2  -9  496.70   16.20
   4   2  10   96.50    7.70
  -4  -2 -10   95.60    6.00
   4   2  11   13.40    4.10
  -4  -2 -11   12.00    3.20
   4   2  12  122.60   11.60
  -4  -2 -12  119.70    7.20
   4   2  13   40.70    4.60
  -4  -2 -13   45.90    4.70
   4   2  14  127.50    9.10
  -4  -2 -14  106.20    6.00
   4   2  15   56.30    6.70
  -4  -2 -15   61.10    5.50
   4   2  16    1.80    6.70
  -4  -2 -16   -1.70    6.50
   4   3 -16   17.90    4.80
  -4  -3  16   27.20   10.70
   4   3 -15   28.20    6.30
  -4  -3  15   30.40    4.40
   4   3 -14   13.90    6.40
  -4  -3  14   24.70   10.10
   4   3 -13    1.00    4.90
  -4  -3  13   -0.80    5.70
   4   3 -12   35.30    6.40
  -4  -3  12   31.20    6.40
   4   3 -11    4.10    5.10
  -4  -3  11    0.80    5.10
   4   3 -10   67.10    6.40
  -4  -3  10   69.90    6.10
   4   3  -9  163.60    7.70
  -4  -3   9  169.00    8.10
   4   3  -8  147.10    7.30
  -4  -3   8  168.00    8.20
   4   3  -7  114.70    6.50
  -4  -3   7  130.00    6.00
   4   3  -6   23.60    3.80
  -4  -3   6   24.60    4.30
   4   3  -5  116.50    6.10
  -4  -3   5  110.10    5.50
   4   3  -4  417.80   14.90
  -4  -3   4  425.00   14.50
   4   3  -3  197.40    9.80
  -4  -3   3  199.50   12.60
   4   3  -2   70.50    8.40
  -4  -3   2   89.60    6.00
   4   3  -1  175.10    7.50
  -4  -3   1  165.40    7.60
   4   3   0  218.50    9.20
  -4  -3   0  210.50    9.10
   4   3   1  297.60   11.50
  -4  -3  -1  294.80   12.70
   4   3   2    0.70    2.60
  -4  -3  -2    2.40    3.00
   4   3   3  742.30   22.60
  -4  -3  -3  721.10   23.20
   4   3   4  177.90    7.20
  -4  -3  -4  174.40    7.90
   4   3   5  122.30    6.60
  -4  -3  -5  134.50   10.10
   4   3   6  119.30    6.80
  -4  -3  -6  122.50    5.50
   4   3   7   86.30    5.00
  -4  -3  -7   82.10    5.40
   4   3   8 1209.00   33.50
  -4  -3  -8 1184.50   33.30
   4   3   9  101.10    8.40
  -4  -3  -9   92.80    4.80
   4   3  10  152.10    9.40
  -4  -3 -10  160.40    6.40
   4   3  11    1.40    3.60
  -4  -3 -11    2.20    3.10
   4   3  12    4.20    3.50
  -4  -3 -12    0.90    3.20
   4   3  13   19.00    4.70
  -4  -3 -13   18.90    4.40
   4   3  14   30.90    7.00
  -4  -3 -14   32.20    6.20
   4   3  15    6.40    4.50
  -4  -3 -15    7.90    5.10
   4   3  16   15.30    8.30
  -4  -3 -16   10.30    9.10
   4   4 -16   48.40   12.00
   4   4 -15    5.90    9.60
  -4  -4  15    3.40    5.90
   4   4 -14   25.30    5.70
  -4  -4  14   23.20    4.70
   4   4 -13   -0.30    6.20
  -4  -4  13    8.50    6.90
   4   4 -12   16.30    5.30
  -4  -4  12   18.40    6.00
   4   4 -11   36.30    5.80
  -4  -4  11   27.90    7.90
   4   4 -10   96.20    5.00
  -4  -4  10   90.50    4.80
   4   4  -9   10.40    4.20
  -4  -4   9   14.90    4.10
   4   4  -8  117.50    7.40
  -4  -4   8  112.80    7.70
   4   4  -7    1.40    2.90
  -4  -4   7   -1.40    3.50
   4   4  -6  113.00    7.10
  -4  -4   6  126.80    7.50
   4   4  -5  174.20    9.10
  -4  -4   5  182.60    8.10
   4   4  -4   34.80    3.80
  -4  -4   4   43.90    5.40
  -4  -4   3    3.50    3.50
   4   4  -2    9.60    2.80
  -4  -4   2   11.20    3.70
   4   4  -1  109.40    5.90
  -4  -4   1  102.70    5.40
   4   4   0  280.50    9.60
  -4  -4   0  271.40    9.50
   4   4   1  260.90   10.60
  -4  -4  -1  261.00   10.60
   4   4   2   14.80    2.90
  -4  -4  -2   18.50    4.90
   4   4   3  387.90   13.80
  -4  -4  -3  384.20   14.10
   4   4   4  240.10    9.70
  -4  -4  -4  234.60    9.00
   4   4   5   11.00    2.40
  -4  -4  -5   13.70    3.20
   4   4   6    6.80    2.50
  -4  -4  -6    4.30    2.80
   4   4   7   79.40    4.40
  -4  -4  -7   74.10    4.40
   4   4   8 1108.70   31.70
  -4  -4  -8 1125.90   29.20
   4   4   9  110.30    7.50
  -4  -4  -9  117.70    5.60
   4   4  10  145.80    9.00
  -4  -4 -10  142.00    5.80
   4   4  11   -0.50    5.20
  -4  -4 -11    2.20    3.20
   4   4  12   -2.40    5.60
  -4  -4 -12    0.50    2.90
   4   4  13  172.50    6.40
  -4  -4 -13  165.40    7.10
  -4  -4 -14    3.10    3.50
   4   4  15   -1.10    4.90
   4   5 -14   12.00   12.30
  -4  -5  14   -3.20    8.10
   4   5 -13   -1.50    7.00
  -4  -5  13   -8.40    6.40
   4   5 -12   28.20    6.90
  -4  -5  12   17.60    7.30
   4   5 -11    0.80    6.30
  -4  -5  11   -0.40    6.60
   4   5 -10   15.90    5.80
  -4  -5  10   30.80    6.30
   4   5  -9   76.30   11.70
  -4  -5   9   73.60   10.90
   4   5  -8   57.30    5.10
  -4  -5   8   51.50    6.10
   4   5  -7   11.70    3.50
  -4  -5   7   13.80    4.00
   4   5  -6   61.70    4.80
  -4  -5   6   61.20    4.50
   4   5  -5   66.90    5.80
  -4  -5   5   72.10    6.10
   4   5  -3  358.90   15.70
  -4  -5   3  319.10   16.00
   4   5  -2  216.40    8.40
  -4  -5   2  212.40   10.40
   4   5  -1  292.80   13.50
  -4  -5   1  272.60   12.80
   4   5   0  309.00   11.50
  -4  -5   0  323.50   12.70
   4   5   1  219.60   10.30
  -4  -5  -1  223.80   10.40
   4   5   2  329.50   13.40
  -4  -5  -2  330.20   13.80
   4   5   3  133.80    6.50
  -4  -5  -3  135.80    7.90
   4   5   4  146.10    7.60
  -4  -5  -4  146.10    6.40
   4   5   5  203.30    9.50
  -4  -5  -5  201.30    9.40
   4   5   6   32.70    3.40
  -4  -5  -6   32.80    6.20
   4   5   7   53.00    4.50
  -4  -5  -7   63.50    6.80
   4   5   8  533.20   14.40
  -4  -5  -8  523.80   17.20
   4   5   9  294.60   10.60
  -4  -5  -9  289.70   11.70
   4   5  10  113.00    7.80
  -4  -5 -10  109.40    5.20
   4   5  11   86.00    6.50
  -4  -5 -11   80.20    6.30
   4   5  12   23.00    3.50
   4   6 -13   37.10    7.50
  -4  -6  13    3.20    4.20
   4   6 -12   27.20    6.60
  -4  -6  12   27.10    7.80
   4   6 -11   56.30    6.40
  -4  -6  11   72.10    7.30
   4   6 -10   87.50    7.40
  -4  -6  10   88.40    7.40
   4   6  -9   39.20    7.50
  -4  -6   9   30.50    7.60
   4   6  -8   31.30    5.80
  -4  -6   8   42.00    6.00
  -4  -6   7   45.30    9.80
   4   6  -6   55.60    5.10
  -4  -6   6   53.40    5.70
   4   6  -5  174.30   11.60
  -4  -6   5  196.60   17.60
  -4  -6   4   58.30    4.60
   4   6  -3  100.30    6.70
  -4  -6   3  102.40    7.20
   4   6  -2   32.00    4.00
  -4  -6   2   31.10    3.80
   4   6  -1  704.50   23.70
  -4  -6   1  708.20   23.20
   4   6   0  217.80    9.40
  -4  -6   0  188.10    9.80
   4   6   1  217.10   11.30
  -4  -6  -1  217.20   11.80
   4   6   2  273.70   12.80
  -4  -6  -2  282.80   12.80
   4   6   3   99.00    7.20
  -4  -6  -3   88.50    7.40
   4   6   4  369.20   14.00
  -4  -6  -4  379.70   14.30
   4   6   5  136.50    6.50
  -4  -6  -5  142.40    6.30
   4   6   6    6.60    3.40
  -4  -6  -6    8.90    5.20
   4   6   7  587.60   18.30
  -4  -6  -7  610.30   17.30
   4   6   8  273.60   13.10
  -4  -6  -8  255.10    9.60
   4   6   9  225.00   14.10
  -4  -6  -9  233.40    8.90
   4   6  10   54.90    5.10
  -4  -6 -10   49.50    3.80
   4   7 -12   40.10    6.50
  -4  -7  12   47.30    8.10
   4   7 -11    9.80    7.90
  -4  -7  11    2.60    6.40
   4   7 -10   62.40    7.30
  -4  -7  10   53.20    6.70
   4   7  -9  167.70    8.20
  -4  -7   9  154.00    8.00
   4   7  -8    8.60   10.60
  -4  -7   8   23.00    5.70
   4   7  -7    3.40    8.70
  -4  -7   7    8.20    5.10
   4   7  -6   40.20    9.60
   4   7  -5   99.90    9.40
  -4  -7   5   93.40    6.50
   4   7  -4  177.20    8.30
  -4  -7   4  168.70    8.10
   4   7  -3   11.00    4.40
  -4  -7   3    4.00    3.80
   4   7  -2    7.20    4.90
  -4  -7   2    7.70    5.40
   4   7  -1  137.10    7.30
  -4  -7   1  133.00    7.50
   4   7   0  410.80   17.20
  -4  -7   0  420.50   19.70
   4   7   1  131.40    7.20
  -4  -7  -1  130.50    7.20
   4   7   2   13.90    3.40
  -4  -7  -2   17.20    4.40
   4   7   3   12.80    3.70
  -4  -7  -3   14.00    3.90
   4   7   4   78.10    5.90
  -4  -7  -4   83.80    6.20
   4   7   5  167.80    8.00
  -4  -7  -5  177.20    8.60
   4   7   6   55.90    4.80
  -4  -7  -6   65.90    5.20
   4   7   7  107.60    5.70
  -4  -7  -7  112.90    5.60
   4   7   8   76.20    4.70
  -4  -7  -8   80.80    5.30
   4   7   9  109.60    5.50
  -4  -7  -9   97.60    8.60
  -4  -7 -10   24.00    4.40
   4   8 -11    5.30   11.00
   4   8 -10   40.70    7.50
  -4  -8  10   11.50    5.40
   4   8  -9   21.30    6.80
  -4  -8   9   15.40    7.20
   4   8  -8    3.40   11.20
  -4  -8   8   10.40    7.20
   4   8  -7   43.80    8.00
  -4  -8   7   42.80    8.70
  -4  -8   6    2.50    4.70
   4   8  -5    7.60    6.90
  -4  -8   5    1.10    4.80
   4   8  -4   51.50   10.80
  -4  -8   4   40.10   10.10
   4   8  -3   17.80    5.60
  -4  -8   3   24.50    6.00
   4   8  -2  185.60   12.80
  -4  -8   2  184.80   10.30
   4   8  -1  117.90    8.10
  -4  -8   1  114.50    8.00
   4   8   0   96.30    7.30
  -4  -8   0  105.50    7.30
   4   8   1   90.40    9.40
  -4  -8  -1   89.00    7.40
   4   8   2    8.50    4.40
  -4  -8  -2    4.30    5.10
   4   8   3   16.30    3.70
  -4  -8  -3   21.20    5.30
   4   8   4   13.50    4.40
  -4  -8  -4    5.00    7.80
   4   8   5    6.60    4.20
  -4  -8  -5    7.00    4.70
   4   8   6   10.90    4.60
  -4  -8  -6   18.30    4.80
   4   8   7  129.20   11.30
  -4  -8  -7  130.50    6.50
   4   8   8  140.00   10.90
  -4  -8  -8  128.30    9.20
  -4  -8  -9   22.50    3.70
   4   9  -9   31.70    8.30
  -4  -9   9   22.80    7.10
   4   9  -8   14.70    6.30
  -4  -9   8    2.30    6.80
   4   9  -7   -6.30    7.60
  -4  -9   7   18.40    8.00
  -4  -9   6   20.60    7.20
   4   9  -5   22.70    8.90
  -4  -9   5   33.80    6.50
   4   9  -4   24.80   10.90
  -4  -9   4   14.80    6.80
   4   9  -3    4.50    5.20
  -4  -9   3   10.60    5.60
   4   9  -2   16.80    5.90
  -4  -9   2   23.00    6.10
   4   9  -1   40.10    5.40
  -4  -9   1   48.20    6.90
   4   9   0  142.60    8.30
  -4  -9   0  147.80    9.90
   4   9   1  105.00   10.80
  -4  -9  -1  106.60    7.60
   4   9   2    2.70    5.50
  -4  -9  -2    5.50    5.50
   4   9   3   77.40    5.80
  -4  -9  -3   76.20    6.40
   4   9   4   48.20    5.80
  -4  -9  -4   46.70    6.10
   4   9   5   61.70    6.10
  -4  -9  -5   48.70    6.60
   4   9   6   18.60    6.20
  -4  -9  -6   24.30    5.50
   4   9   7   12.50    7.40
  -4  -9  -7   18.90    5.10
   4   9   8    4.30    7.60
  -4  -9  -8   -0.60    4.20
   4   9   9   48.40    6.70
  -4  -9  -9   39.90    4.10
   4  10  -7    9.40    5.10
  -4 -10   7   12.70    5.70
   4  10  -6   17.60    5.70
  -4 -10   6   28.20    7.60
   4  10  -5   21.60    5.20
  -4 -10   5   30.00    5.40
   4  10  -4   20.70    6.40
  -4 -10   4   13.10    7.30
   4  10  -3    6.90    5.20
  -4 -10   3   12.90    5.50
   4  10  -2    7.00    8.60
  -4 -10   2   17.60    8.60
   4  10  -1    4.30    6.20
  -4 -10   1   12.60    7.30
   4  10   0    8.10    4.70
  -4 -10   0    3.30    5.10
   4  10   1   -6.80    5.70
  -4 -10  -1   -1.90    6.80
   4  10   2   -0.90    5.10
  -4 -10  -2    5.30    6.20
   4  10   3   25.30    5.40
  -4 -10  -3   20.10    5.10
   4  10   4   13.00    6.30
  -4 -10  -4   16.00    5.90
   4  10   5   40.60    8.40
  -4 -10  -5   32.30   10.70
   4  10   6    6.30    6.90
  -4 -10  -6    3.10    8.30
   4  10   7   27.40    8.10
  -4 -10  -7   42.90    7.40
   4  10   8    0.20    5.70
  -4 -10  -8    0.10    5.00
   4  10   9   -1.90    5.50
  -4 -10  -9    2.00    5.00
   4  11  -6    0.70    7.80
  -4 -11   6   -0.40    5.50
   4  11  -5    3.80    5.20
  -4 -11   5   -0.50    6.90
   4  11  -4    0.10    5.50
  -4 -11   4    3.20    7.20
   4  11  -3   15.50    6.20
  -4 -11   3   -2.80    6.50
   4  11  -2    8.60    6.40
  -4 -11   2   14.60    6.20
   4  11  -1   11.90    6.90
  -4 -11   1   19.90    6.60
   4  11   0    6.80    5.70
  -4 -11   0   15.00    7.70
   4  11   1   -1.60    5.60
  -4 -11  -1   -8.90   10.10
   4  11   2   -7.70    5.80
  -4 -11  -2   -6.80    5.70
   4  11   3    3.00    9.10
  -4 -11  -3    5.90    5.50
   4  11   4    6.70    9.80
  -4 -11  -4   19.40    5.70
   4  11   5    4.20    5.70
  -4 -11  -5    7.00    7.10
   4  11   6    4.00    6.90
  -4 -11  -6    5.30    5.70
   4  11   7   10.80    9.40
  -4 -11  -7    8.80    7.20
  -4 -11  -8   13.80    6.50
  -4 -11  -9   24.90   10.20
   4  12  -3    1.70    2.70
  -4 -12   3    4.20    4.20
   4  12  -2   -1.40    6.50
  -4 -12   2    8.00    6.70
   4  12  -1   -2.60    4.70
  -4 -12   1    2.70    5.40
  -4 -12   0   -2.70    4.20
   4  12   1   -1.90   11.20
  -4 -12  -1   -0.30    3.50
   4  12   2   13.70   11.10
  -4 -12  -2    0.60    6.30
  -4 -12  -3   11.80    7.40
   4  12   4    8.90   10.20
  -4 -12  -4   23.60    7.10
   4  12   5   28.60   10.40
  -4 -12  -5   22.90    7.80
  -4 -12  -6   24.10    8.60
  -4 -12  -7   14.60    7.50
   4  13   1   -4.90    6.60
  -4 -13  -1   15.30   10.50
  -4 -13  -2   -1.70    5.40
   4  13   4    9.50   10.50
  -4 -13  -4   -1.20    4.30
   4  13   5   12.60    8.00
  -4 -13  -5   -3.60    6.60
   5 -13  -3    6.40    9.60
   5 -13  -2   -0.90   10.10
  -5  13   2   13.60    8.00
  -5  12   6   -2.50   11.30
   5 -12  -5   -3.10   11.90
   5 -12  -4   12.10    4.80
   5 -12  -3   14.50    6.60
  -5  12   3   -2.20    6.90
   5 -12  -2    3.90    4.10
  -5  12   2    3.60    8.10
   5 -12  -1   -0.80    6.60
  -5  12   1    6.30    4.50
   5 -12   0   -0.80    3.60
  -5  12   0    3.00    6.80
   5 -12   1   20.60   10.00
   5 -11  -7    2.50    5.90
   5 -11  -6    7.10   10.30
  -5  11   6   -3.10    9.60
   5 -11  -5    0.20    7.60
   5 -11  -4   -8.00    9.20
  -5  11   4   17.00   10.70
   5 -11  -3    1.00    7.90
  -5  11   3   -6.10    6.70
   5 -11  -2   13.60    8.30
  -5  11   2   36.90    7.00
   5 -11  -1   -1.70    8.70
  -5  11   1    0.40    9.80
   5 -11   0   -2.40    9.10
  -5  11   0   -0.80    9.20
   5 -11   1   -5.80    8.80
  -5  11  -1    2.70    5.10
   5 -11   2    4.30    5.10
  -5  11  -2   -2.10    3.50
   5 -11   3   33.50    7.10
  -5  11  -3   36.90    4.50
   5 -11   4    3.60    5.30
  -5  11  -4    3.00    5.20
   5 -10  -9   23.70    8.90
  -5  10   9   25.80    7.10
   5 -10  -8   13.40   11.70
   5 -10  -7    4.40    6.20
  -5  10   7   -1.60   10.60
   5 -10  -6    2.30    9.10
  -5  10   6   -4.00   10.10
   5 -10  -5   11.60    4.70
   5 -10  -4   27.20    8.90
  -5  10   4   32.60    8.90
   5 -10  -3   22.80    5.90
  -5  10   3   29.00    7.40
   5 -10  -2   22.90    6.80
  -5  10   2   20.70    6.50
   5 -10  -1   45.40    9.40
  -5  10   1   33.00    7.20
   5 -10   0   20.20    6.20
  -5  10   0   31.10    7.60
   5 -10   1   24.90    6.90
  -5  10  -1   27.50    7.20
   5 -10   2   11.70    9.20
  -5  10  -2    6.50    7.70
   5 -10   3    8.40    6.80
  -5  10  -3    4.90    6.40
   5 -10   4    0.00    4.30
  -5  10  -4    1.20    3.90
   5 -10   5   42.20    8.70
  -5  10  -5   15.50    5.20
   5 -10   6    2.90    7.50
  -5  10  -6    6.40    3.60
   5  -9 -10   13.60    6.40
   5  -9  -9   19.20    8.40
  -5   9   9   30.40    8.30
   5  -9  -8  112.30   11.10
  -5   9   8  111.20    6.70
   5  -9  -7   13.30   10.90
  -5   9   7    7.90    7.80
   5  -9  -6   21.90    6.90
  -5   9   6   18.50    5.90
   5  -9  -5   -2.00    5.20
  -5   9   5   13.10    9.10
   5  -9  -4   -5.20    5.60
  -5   9   4    0.00    5.60
   5  -9  -3    7.70    5.80
  -5   9   3    7.60    5.60
   5  -9  -2   56.60    6.30
  -5   9   2   49.80    9.60
   5  -9  -1   17.70    6.10
  -5   9   1    8.30    6.20
   5  -9   0   23.10    6.30
  -5   9   0   22.80    9.10
   5  -9   1   50.60    7.10
  -5   9  -1   47.20    6.60
   5  -9   2   54.80    6.00
  -5   9  -2   54.20    7.80
   5  -9   3   37.50    8.40
  -5   9  -3   36.90    6.50
   5  -9   4   10.60    6.70
  -5   9  -4    3.40    6.20
   5  -9   5    5.40    7.00
  -5   9  -5    4.50    5.60
   5  -9   6   -0.60   10.80
  -5   9  -6   -1.90    6.90
   5  -9   7    2.50   12.60
  -5   9  -7   17.30    6.00
   5  -8 -10   19.20    7.00
  -5   8   9   20.80    5.00
   5  -8  -8   48.40    8.20
  -5   8   8   61.60    6.00
   5  -8  -7   14.00    7.70
  -5   8   7   10.60    5.50
   5  -8  -6   92.00    6.30
  -5   8   6   92.10    8.00
   5  -8  -5   11.90    4.80
  -5   8   5   15.20    4.70
   5  -8  -4   86.70   10.60
  -5   8   4   89.20    6.80
   5  -8  -3   16.90    4.40
  -5   8   3   17.90    8.90
   5  -8  -2    7.60    5.70
  -5   8   2    9.40    4.70
   5  -8  -1    2.50    5.60
  -5   8   1   -1.00    5.70
   5  -8   0   39.50    6.30
  -5   8   0   37.10    4.80
   5  -8   1   32.90    5.40
  -5   8  -1   40.50    5.70
   5  -8   2   79.70    6.50
  -5   8  -2   75.80    6.10
   5  -8   3   51.80    6.10
  -5   8  -3   47.80    6.50
   5  -8   4    5.30    6.50
  -5   8  -4   12.50    5.70
   5  -8   5   39.20    6.90
  -5   8  -5   28.80    8.00
   5  -8   6   35.00    7.30
  -5   8  -6   31.40    6.80
   5  -8   7   16.70    6.00
  -5   8  -7   27.10    6.50
   5  -8   8   37.20    7.80
  -5   8  -8    3.70    9.90
   5  -8   9   37.90    7.60
  -5   8  -9   25.10    6.90
   5  -7 -11   45.30    6.50
  -5   7  11   56.50    5.10
   5  -7 -10   17.60    6.70
  -5   7  10   25.70    7.20
   5  -7  -9   36.90    7.70
  -5   7   9   39.70    5.50
   5  -7  -8   23.40    7.10
  -5   7   8   10.20    5.00
   5  -7  -7   33.10    7.80
  -5   7   7   30.40    8.80
   5  -7  -6   43.40    8.00
  -5   7   6   47.60    5.30
   5  -7  -5   76.60    9.10
  -5   7   5   82.20    6.10
   5  -7  -4  266.80   11.80
  -5   7   4  258.20   11.40
   5  -7  -3  207.00    9.70
  -5   7   3  207.80   10.50
   5  -7  -2  233.60   11.40
  -5   7   2  250.60   10.10
   5  -7  -1   41.40    8.00
  -5   7   1   24.00    4.50
   5  -7   0  131.40    9.30
  -5   7   0  131.40    7.40
   5  -7   1  243.10   11.50
  -5   7  -1  244.30   10.50
   5  -7   2  103.20    8.50
  -5   7  -2  114.90    8.20
   5  -7   3  143.80    8.80
  -5   7  -3  142.40    7.70
   5  -7   4   -2.90    4.60
  -5   7  -4    3.60    3.80
   5  -7   5   63.40    5.70
  -5   7  -5   65.70    5.30
   5  -7   6   83.00    6.90
  -5   7  -6   75.40    6.50
   5  -7   7   66.80    7.10
  -5   7  -7   64.40    6.80
   5  -7   8   63.40   11.90
  -5   7  -8   68.00    6.00
   5  -7   9   77.80    7.00
  -5   7  -9   65.30    7.60
   5  -7  10   87.30    7.70
  -5   7 -10   64.20    6.50
   5  -7  11   70.80   10.30
  -5   7 -11   79.10    7.60
  -5   6  12  142.20    8.20
   5  -6 -11  246.40   11.80
  -5   6  11  261.00   10.50
   5  -6 -10   71.50    7.00
  -5   6  10   64.60    5.20
   5  -6  -9  108.30    8.70
  -5   6   9  116.60    7.20
   5  -6  -8   62.30    5.40
  -5   6   8   56.80    4.60
   5  -6  -7  226.90    9.60
  -5   6   7  227.70    9.80
   5  -6  -6   52.90    5.60
  -5   6   6   59.70    5.80
   5  -6  -5   97.20    6.70
  -5   6   5  114.90    7.60
   5  -6  -4  182.10   13.40
  -5   6   4  178.90    9.90
   5  -6  -3  302.70   14.40
  -5   6   3  299.20   12.80
   5  -6  -2   93.90    6.90
  -5   6   2   87.10    7.00
   5  -6  -1   20.00    4.60
  -5   6   1   34.60    4.50
   5  -6   0   69.20    5.60
  -5   6   0   64.10    6.20
   5  -6   1  279.10   12.80
  -5   6  -1  282.70   12.80
   5  -6   2  233.70   15.40
  -5   6  -2  221.90    9.30
   5  -6   3  151.50    9.20
  -5   6  -3  152.00    9.20
   5  -6   4   12.60    3.70
  -5   6  -4    9.30    4.00
   5  -6   5  160.40   10.00
  -5   6  -5  148.70   14.00
   5  -6   6  145.00   13.30
  -5   6  -6  139.60    7.90
   5  -6   7   29.00    6.30
  -5   6  -7   39.20    6.20
   5  -6   8   23.10    6.60
  -5   6  -8   39.40    6.50
   5  -6   9    3.50    5.70
  -5   6  -9   -0.40    5.30
   5  -6  10    4.80   13.10
  -5   6 -10   -5.70    5.70
   5  -6  11   32.80    5.80
  -5   6 -11   28.50    5.30
   5  -6  12    6.40    7.90
  -5   6 -12    4.50    4.40
  -5   5  13   23.80    4.60
   5  -5 -12   72.00    7.80
  -5   5  12   94.90    6.50
   5  -5 -11  219.90   11.10
  -5   5  11  217.70    7.90
   5  -5 -10   15.40    4.20
  -5   5  10   19.20    4.60
   5  -5  -9   13.00    4.00
  -5   5   9   19.30    4.10
   5  -5  -8   19.70    4.30
  -5   5   8   12.10    4.40
   5  -5  -7   -2.20    3.20
  -5   5   7    5.50    3.60
   5  -5  -6  109.80    9.50
  -5   5   6  103.40    6.40
   5  -5  -5   92.50    6.40
  -5   5   5  108.00    7.30
   5  -5  -4  190.80   10.30
  -5   5   4  173.60   10.60
   5  -5  -3  564.50   21.30
  -5   5   3  548.70   19.40
   5  -5  -2   98.90    8.20
  -5   5   2   83.40    6.00
   5  -5  -1   50.60    6.10
  -5   5   1   55.50    7.70
   5  -5   0   85.80    6.60
  -5   5   0   94.40    6.90
   5  -5   1    6.00    6.60
  -5   5  -1    7.60    4.70
   5  -5   2   37.20    6.90
  -5   5  -2   36.70    4.60
   5  -5   3  108.30   10.90
  -5   5  -3   96.00    6.40
   5  -5   4   28.10    4.70
  -5   5  -4   25.90    5.70
  -5   5  -5  103.70    6.60
   5  -5   6  368.10   15.60
  -5   5  -6  348.90   16.30
   5  -5   7  149.30    8.10
  -5   5  -7  141.70    6.70
   5  -5   8   78.80    5.90
  -5   5  -8   61.30    6.60
   5  -5   9   28.30    4.70
  -5   5  -9   26.30    4.70
   5  -5  10   14.10    5.70
  -5   5 -10   11.90    5.40
   5  -5  11   -1.40    6.80
  -5   5 -11   -2.00    3.90
   5  -5  12   24.90    7.20
  -5   5 -12   15.90    6.60
   5  -5  13   14.80    5.30
  -5   5 -13   16.40    7.80
   5  -4 -14    5.90    4.50
   5  -4 -13   27.30    5.90
  -5   4  13   18.90    5.50
   5  -4 -12  340.60   17.20
  -5   4  12  347.30   13.90
   5  -4 -11   87.50    6.70
  -5   4  11   84.10    6.20
   5  -4 -10   79.50    7.30
  -5   4  10   92.70    8.90
   5  -4  -9   27.90    4.00
  -5   4   9   23.20    4.30
   5  -4  -8   74.50    5.40
  -5   4   8   82.40    5.50
   5  -4  -7   72.30    5.40
  -5   4   7   83.70    6.40
   5  -4  -6    9.70    2.90
  -5   4   6   12.60    3.90
   5  -4  -5  103.50    5.90
  -5   4   5  106.50    6.20
  -5   4   4   59.90    4.50
   5  -4  -3  536.40   20.60
  -5   4   3  570.10   19.90
   5  -4  -2  281.00   16.90
  -5   4   2  280.20   12.10
   5  -4  -1  493.60   17.70
  -5   4   1  507.20   18.70
   5  -4   0  533.30   23.10
  -5   4   0  578.20   20.20
   5  -4   1  213.40   11.30
  -5   4  -1  223.30    9.60
   5  -4   2  888.80   28.00
  -5   4  -2  865.70   29.00
   5  -4   3  492.40   16.80
  -5   4  -3  518.10   22.10
   5  -4   4   -7.40    4.30
  -5   4  -4   10.10    4.60
   5  -4   5   25.20    4.70
  -5   4  -5   21.50    4.00
   5  -4   6  203.80   10.80
  -5   4  -6  217.00    9.80
   5  -4   7  302.40   15.10
  -5   4  -7  312.90   11.30
   5  -4   8   38.80    7.30
  -5   4  -8   37.70    4.40
   5  -4   9   34.10    5.90
  -5   4  -9   39.20    5.90
   5  -4  10   90.20    6.80
  -5   4 -10   78.70    6.00
   5  -4  11   77.80    7.80
  -5   4 -11   70.00    7.50
   5  -4  12   16.90    6.70
  -5   4 -12   12.00    6.30
   5  -4  13    9.40    7.40
  -5   4 -13   11.20    7.20
   5  -4  14   10.50    6.80
  -5   4 -14   14.40    5.70
   5  -4  15   26.10    8.10
  -5   4 -15   23.90    9.50
   5  -3 -15    3.50    7.00
   5  -3 -14    9.00    6.20
  -5   3  14    2.90    5.90
   5  -3 -13   13.90    7.70
  -5   3  13    5.40    8.70
   5  -3 -12  110.20    6.20
  -5   3  12   97.80    8.90
   5  -3 -11   84.70    5.70
  -5   3  11   80.60    7.50
   5  -3 -10   63.50    5.10
  -5   3  10   61.30    5.30
   5  -3  -9  142.70    7.90
  -5   3   9  139.40    8.20
   5  -3  -8  150.50   12.30
  -5   3   8  155.50   11.80
   5  -3  -7  928.60   27.80
  -5   3   7  899.90   26.40
   5  -3  -6   39.30    4.10
  -5   3   6   38.80    4.30
   5  -3  -5  148.10    7.70
  -5   3   5  150.30    7.50
   5  -3  -4   15.30    3.20
  -5   3   4   14.20    3.00
   5  -3  -3    4.50    3.10
  -5   3   3    5.60    2.50
   5  -3  -2  158.80    8.40
  -5   3   2  154.00    8.20
   5  -3  -1   68.00    6.70
  -5   3   1   63.50    5.20
   5  -3   0  354.10   14.60
  -5   3   0  372.20   13.60
   5  -3   1  485.40   26.80
  -5   3  -1  489.70   17.50
   5  -3   2  132.70    6.20
  -5   3  -2  145.20    7.80
   5  -3   4  394.90   15.50
  -5   3  -4  392.90   14.90
   5  -3   5   70.30    5.30
  -5   3  -5   71.20    5.60
   5  -3   6  164.50    9.40
  -5   3  -6  146.60    8.40
   5  -3   7  182.00    9.80
  -5   3  -7  188.30    9.00
   5  -3   8    8.80    3.80
  -5   3  -8    7.00    3.70
   5  -3   9  136.90    9.20
  -5   3  -9  154.60    7.30
   5  -3  10   11.50    4.80
  -5   3 -10   16.20    4.10
   5  -3  11   -4.90    5.10
  -5   3 -11   -1.40    5.30
   5  -3  12    4.80    6.20
  -5   3 -12    8.40    5.90
   5  -3  13   49.70    7.30
  -5   3 -13   45.00    6.20
  -5   3 -14    1.40    6.20
   5  -3  15   40.70    5.30
  -5   3 -15   35.60    6.40
   5  -3  16    1.40   13.40
   5  -2 -15   32.20    9.90
  -5   2  15   28.30    7.80
   5  -2 -14   29.10    6.70
  -5   2  14   26.70    7.50
   5  -2 -13   98.70    5.20
  -5   2  13   95.80    9.80
   5  -2 -12  194.40    7.80
  -5   2  12  181.90   12.00
   5  -2 -11   26.70    4.00
  -5   2  11   13.90    6.30
   5  -2 -10   66.30    6.70
  -5   2  10   70.80    5.80
   5  -2  -9   99.80    6.10
  -5   2   9   90.80    5.90
   5  -2  -8    6.70    3.00
  -5   2   8    8.10    3.20
   5  -2  -7 1054.30   30.70
  -5   2   7 1034.40   28.40
   5  -2  -6    7.10    2.70
  -5   2   6   12.50    3.30
   5  -2  -5   13.90    2.60
  -5   2   5   15.60    5.50
   5  -2  -4  388.50   13.20
  -5   2   4  385.00   13.30
   5  -2  -3  330.10   14.20
  -5   2   3  333.60   13.00
   5  -2  -2  117.00    6.30
  -5   2   2  120.10    6.50
   5  -2  -1    8.30    3.30
  -5   2   1    6.90    3.20
   5  -2   0   22.30    3.40
  -5   2   0   19.80    3.00
   5  -2   1  359.70   16.70
  -5   2  -1  365.10   13.50
   5  -2   3   13.90    5.50
  -5   2  -3    0.40    2.10
   5  -2   4   86.40    5.90
  -5   2  -4   84.10    5.80
   5  -2   5  404.10   17.50
  -5   2  -5  395.60   17.70
   5  -2   6  515.90   28.40
  -5   2  -6  494.60   18.40
   5  -2   7   22.60    4.40
  -5   2  -7   25.90    4.50
   5  -2   8   20.00    5.50
  -5   2  -8   15.60    3.70
   5  -2   9   45.10    5.20
  -5   2  -9   40.70    8.20
   5  -2  10  114.80    8.20
  -5   2 -10  106.80   11.00
   5  -2  11  315.70   18.00
  -5   2 -11  296.90   13.10
   5  -2  12    1.90    4.00
  -5   2 -12    7.40    5.70
   5  -2  13  -12.20    7.00
  -5   2 -13    2.70   10.70
   5  -2  14    0.90    7.50
  -5   2 -14   -4.30    8.70
   5  -2  15    7.00    7.70
  -5   2 -15   10.40    7.80
   5  -2  16   11.90    6.00
  -5   2 -16   -4.60    9.50
   5  -1 -16   34.80   14.80
  -5   1  16   24.20    8.60
   5  -1 -15   17.90    9.10
  -5   1  15    2.80    5.60
   5  -1 -14   22.00    7.70
  -5   1  14    9.70    6.50
   5  -1 -13  114.80    6.70
  -5   1  13  119.50    7.50
   5  -1 -12   66.00    7.50
  -5   1  12   70.70    6.90
   5  -1 -11  122.00    6.70
  -5   1  11  125.30    9.40
   5  -1 -10   15.90    4.10
  -5   1  10   13.10    4.50
   5  -1  -9   21.20    5.50
  -5   1   9   20.60    4.20
   5  -1  -8  182.80    8.50
  -5   1   8  177.40    8.20
   5  -1  -7  376.60   13.10
  -5   1   7  367.70   13.80
   5  -1  -6   25.60    3.10
  -5   1   6   17.10    3.80
   5  -1  -5   54.60    4.40
  -5   1   5   59.20    4.30
   5  -1  -4   88.10    5.20
  -5   1   4   87.40    5.20
   5  -1  -3   21.20    3.40
  -5   1   3   15.80    3.60
   5  -1  -2 1175.70   30.70
  -5   1   2 1165.70   32.40
   5  -1  -1   82.10    5.90
  -5   1   1   80.70    4.90
   5  -1   0    7.40    2.50
  -5   1   0    3.80    2.20
   5  -1   1  742.60   35.00
  -5   1  -1  905.40   41.30
   5  -1   2  156.00    9.60
  -5   1  -2  156.90    8.50
   5  -1   3  832.40   26.20
  -5   1  -3  828.50   27.30
   5  -1   4 1220.20   37.00
  -5   1  -4 1232.60   35.80
   5  -1   5  151.70    7.50
  -5   1  -5  152.10    7.40
   5  -1   6  128.90    7.70
  -5   1  -6  138.10    6.90
   5  -1   7   15.10    3.50
  -5   1  -7   15.10    3.00
   5  -1   8   38.40    4.80
  -5   1  -8   39.00    3.90
   5  -1   9   19.90    4.40
  -5   1  -9   24.30    4.20
   5  -1  10  352.90   14.70
  -5   1 -10  338.80   12.90
   5  -1  11  150.90   12.30
  -5   1 -11  142.50    8.10
   5  -1  12  428.40   15.60
  -5   1 -12  415.60   16.60
   5  -1  13  299.90   10.90
  -5   1 -13  302.60   10.20
   5  -1  14   53.60    8.30
  -5   1 -14   52.30    7.00
   5  -1  15   10.90    7.10
  -5   1 -15   34.10    6.20
   5  -1  16   29.00    8.50
  -5   1 -16   26.00    7.90
   5   0 -16   31.90    7.10
  -5   0  16   44.30   17.10
   5   0 -15   17.90   11.90
   5   0 -14   48.40    6.30
  -5   0  14   46.40    7.20
   5   0 -13  198.00    8.70
  -5   0  13  209.70    9.10
   5   0 -12   78.80    8.70
  -5   0  12   87.60    6.70
   5   0 -11   23.10    4.60
  -5   0  11   23.10    5.30
   5   0 -10   24.30    4.60
  -5   0  10   13.80    3.80
   5   0  -9   16.60    4.00
  -5   0   9   13.10    4.50
   5   0  -8 1011.80   30.60
  -5   0   8 1024.10   29.90
   5   0  -7   49.60    4.40
  -5   0   7   46.60    4.80
   5   0  -6  624.20   20.10
  -5   0   6  605.90   21.40
   5   0  -5  385.00   14.60
  -5   0   5  397.60   13.90
   5   0  -4 1001.70   31.30
  -5   0   4 1004.40   30.60
   5   0  -3 2551.40   68.80
  -5   0   3 2559.50   64.80
   5   0  -2  258.30   11.10
  -5   0   2  251.40   10.80
   5   0  -1    0.90    2.80
  -5   0   1    3.10    3.10
   5   0   0   28.00    3.00
  -5   0   0   25.80    5.10
   5   0   1   35.80    4.80
  -5   0  -1   32.10    5.40
   5   0   2  269.00   11.70
  -5   0  -2  278.10   10.80
   5   0   3  858.30   26.80
  -5   0  -3  882.70   28.20
   5   0   4 1403.80   41.10
  -5   0  -4 1401.30   40.30
   5   0   5 1797.50   47.90
  -5   0  -5 1815.60   51.90
   5   0   6 1806.50   51.70
  -5   0  -6 1800.20   47.30
   5   0   7   74.20    5.60
  -5   0  -7   63.60    5.10
   5   0   8   39.20    5.40
  -5   0  -8   42.00    4.00
   5   0   9   21.80    4.10
  -5   0  -9   23.40    3.90
   5   0  10  134.40   12.00
  -5   0 -10  144.40    6.80
   5   0  11   49.70    7.20
  -5   0 -11   54.90    5.50
   5   0  12  316.00   11.70
  -5   0 -12  326.80   11.70
   5   0  13    5.50    5.20
  -5   0 -13    4.80    5.30
   5   0  14  282.20   12.20
  -5   0 -14  256.00   10.10
   5   0  15  233.10   18.00
  -5   0 -15  232.10   15.00
   5   0  16   57.40   13.00
  -5   0 -16   35.20    8.50
   5   1 -16   44.60   12.90
  -5  -1  16   46.70   15.50
   5   1 -15   44.00    7.70
  -5  -1  15   60.10    8.80
   5   1 -14   76.80    8.30
  -5  -1  14   71.20    8.90
   5   1 -13  224.10    9.00
  -5  -1  13  198.90   15.90
   5   1 -12  221.00    9.40
  -5  -1  12  220.00    9.10
   5   1 -11  223.10   12.60
  -5  -1  11  210.40    9.10
   5   1 -10  125.10    7.00
  -5  -1  10  124.70    6.80
   5   1  -9    0.30    3.10
  -5  -1   9    2.80    2.90
   5   1  -8  339.60   13.50
  -5  -1   8  333.00   12.30
   5   1  -7   17.40    3.50
  -5  -1   7   12.20    4.30
   5   1  -6  146.60    8.00
  -5  -1   6  154.40    6.40
   5   1  -5  252.30   10.20
  -5  -1   5  262.10    9.80
   5   1  -4  541.00   18.30
  -5  -1   4  533.30   18.20
   5   1  -3 3060.80   79.30
  -5  -1   3 3112.80   76.60
   5   1  -2 1136.20   34.30
  -5  -1   2 1141.40   33.20
   5   1  -1 1138.50   32.00
  -5  -1   1 1163.80   48.30
   5   1   0    5.40    3.50
  -5  -1   0    2.90    2.90
   5   1   1   11.20    2.90
  -5  -1  -1    8.30    2.40
   5   1   2   59.80    4.50
  -5  -1  -2   60.50    4.50
   5   1   3  404.30   13.70
  -5  -1  -3  404.10   15.10
   5   1   4  391.30   20.60
  -5  -1  -4  378.40   13.70
   5   1   5  504.80   17.00
  -5  -1  -5  496.40   16.50
   5   1   6  222.90   10.90
  -5  -1  -6  229.50    9.70
   5   1   7  660.00   22.40
  -5  -1  -7  675.30   20.90
   5   1   8  354.80   11.90
  -5  -1  -8  362.70   11.80
   5   1   9   74.00    5.50
  -5  -1  -9   72.40    6.20
   5   1  10   97.10    6.40
  -5  -1 -10   96.20    5.90
   5   1  11    8.60    4.00
  -5  -1 -11   12.90    4.00
   5   1  12  167.40    8.40
  -5  -1 -12  167.30    7.80
   5   1  13   15.10    5.20
  -5  -1 -13   17.20    5.80
   5   1  14   52.90   10.30
  -5  -1 -14   46.90   10.00
   5   1  15   62.10    8.60
  -5  -1 -15   77.80   10.00
   5   1  16   20.20   13.40
  -5  -1 -16   16.20   11.30
  -5  -2  16    6.30   12.40
   5   2 -15   24.70    7.90
  -5  -2  15   17.70    9.70
   5   2 -14   21.70    7.40
  -5  -2  14   26.50    7.70
   5   2 -13   15.50    7.50
  -5  -2  13    9.80    8.20
   5   2 -12  103.00    7.10
  -5  -2  12  107.30    7.80
   5   2 -11   89.80    7.50
  -5  -2  11   97.60    6.70
   5   2 -10  126.50    6.90
  -5  -2  10  123.10    6.50
   5   2  -9  255.60   10.60
  -5  -2   9  244.20   11.80
   5   2  -8  158.50    7.90
  -5  -2   8  162.30    8.00
   5   2  -7   21.50    4.00
  -5  -2   7   19.80    2.90
   5   2  -6   10.70    2.80
  -5  -2   6    7.00    3.30
   5   2  -5   45.80    4.10
  -5  -2   5   50.50    4.90
   5   2  -4  119.90    7.00
  -5  -2   4  129.20    6.10
   5   2  -3  715.50   24.30
  -5  -2   3  744.70   34.80
   5   2  -2  217.20    8.30
  -5  -2   2  202.30   10.30
   5   2  -1  440.10   22.60
  -5  -2   1  440.50   14.60
   5   2   0  146.50    7.60
  -5  -2   0  150.50    7.30
   5   2   1  573.40   19.20
  -5  -2  -1  574.20   18.70
   5   2   2  108.30    6.50
  -5  -2  -2  101.70    5.50
   5   2   3 1327.70   39.40
  -5  -2  -3 1330.60   37.50
   5   2   4   68.30    4.80
  -5  -2  -4   63.30    4.20
   5   2   5  242.30    9.30
  -5  -2  -5  243.10   10.20
   5   2   6  149.80    7.10
  -5  -2  -6  153.70    7.00
   5   2   7   52.10    4.90
  -5  -2  -7   47.50    5.10
   5   2   8  320.40   11.20
  -5  -2  -8  315.00   12.50
   5   2   9  115.50   10.40
  -5  -2  -9  125.80    6.30
   5   2  10   62.70    8.50
  -5  -2 -10   71.80    5.00
   5   2  11   43.60    7.30
  -5  -2 -11   49.30    5.30
   5   2  12   68.80    6.20
  -5  -2 -12   55.20    5.10
   5   2  13   35.80    5.40
  -5  -2 -13   27.80    4.90
   5   2  14  107.50    9.00
  -5  -2 -14   96.10    8.80
   5   2  15  165.80    9.30
  -5  -2 -15  158.70    9.20
   5   2  16   57.20    8.20
  -5  -2 -16   54.50    7.30
   5   3 -16   23.50    9.70
   5   3 -15   32.40    6.70
  -5  -3  15   25.40    8.80
   5   3 -14   17.50    5.70
  -5  -3  14   47.40   10.00
   5   3 -13    1.30    6.30
  -5  -3  13   -1.90    6.90
   5   3 -12   32.40    6.90
  -5  -3  12   40.10    7.10
   5   3 -11    0.50    6.10
  -5  -3  11    7.10    5.30
   5   3 -10   24.40    5.40
  -5  -3  10   30.10    5.80
   5   3  -9  111.10    5.80
  -5  -3   9  114.90    5.40
   5   3  -8   88.10    6.10
  -5  -3   8   77.70    6.30
   5   3  -7   76.10    5.90
  -5  -3   7   77.20    6.60
   5   3  -6  181.00    9.00
  -5  -3   6  170.90    8.50
   5   3  -5  157.80    8.40
  -5  -3   5  176.30    7.80
   5   3  -4  364.60   14.30
  -5  -3   4  379.00   14.80
   5   3  -3  178.70    8.10
  -5  -3   3  196.70   13.60
  -5  -3   2  202.30   12.70
   5   3  -1   82.50    4.20
  -5  -3   1   72.30    4.50
   5   3   0   59.20    5.00
  -5  -3   0   59.60    4.90
   5   3   1  221.20    9.30
  -5  -3  -1  219.30    9.20
   5   3   2  291.00   10.70
  -5  -3  -2  295.80   11.80
   5   3   3  898.20   24.80
  -5  -3  -3  896.70   26.40
   5   3   4   91.10    6.10
  -5  -3  -4  102.20    5.30
   5   3   5   40.40    3.80
  -5  -3  -5   44.70    4.10
   5   3   6  235.70    8.50
  -5  -3  -6  229.70    8.80
   5   3   7  121.40    6.90
  -5  -3  -7  120.00    6.60
   5   3   8  953.20   35.60
  -5  -3  -8  960.60   26.60
   5   3   9   29.90    4.00
  -5  -3  -9   33.60    4.20
   5   3  10   52.90    5.20
  -5  -3 -10   55.50    4.80
   5   3  11   86.90    5.70
  -5  -3 -11   94.50    5.40
   5   3  12    1.50    5.30
  -5  -3 -12    8.40    4.30
   5   3  13   28.00    7.20
  -5  -3 -13   45.40    5.70
   5   3  14   14.40    6.10
  -5  -3 -14    5.60    5.30
   5   3  15   -0.60   11.10
  -5  -3 -15    5.80    8.00
  -5  -3 -16  161.10   10.70
  -5  -4  15   32.80    9.00
   5   4 -14   11.20    5.40
  -5  -4  14   36.70    6.00
   5   4 -13   21.90    7.40
  -5  -4  13   15.40    7.70
   5   4 -12   60.30    5.60
  -5  -4  12   74.40    7.40
   5   4 -11    8.90    6.30
  -5  -4  11   11.80    6.40
   5   4 -10   37.30    5.50
  -5  -4  10   32.30    5.40
   5   4  -9   29.60    5.70
  -5  -4   9   28.60    5.80
   5   4  -8   22.70    4.20
  -5  -4   8   21.40    4.40
   5   4  -7   21.30    4.40
  -5  -4   7   20.40    4.40
   5   4  -6  205.70    9.30
  -5  -4   6  209.80    9.50
   5   4  -5   32.80    3.30
  -5  -4   5   35.00    3.80
   5   4  -4  237.90   10.30
  -5  -4   4  290.60   10.30
   5   4  -2   65.20    5.50
  -5  -4   2   57.40    4.80
   5   4  -1   79.90    5.20
  -5  -4   1   80.90    5.30
   5   4   0  135.70    6.90
  -5  -4   0  140.80    7.10
   5   4   1   70.70    4.30
  -5  -4  -1   65.70    4.30
   5   4   2  680.30   21.80
  -5  -4  -2  685.70   22.20
   5   4   3  285.50   11.60
  -5  -4  -3  275.00   12.70
   5   4   4   29.70    3.70
  -5  -4  -4   38.20    4.10
   5   4   5   14.60    3.10
  -5  -4  -5   17.90    3.70
   5   4   6    2.20    2.70
  -5  -4  -6    2.30    3.10
   5   4   7   47.60    4.10
  -5  -4  -7   55.20    4.50
   5   4   8  265.40   10.00
  -5  -4  -8  270.20    9.90
   5   4   9   31.90    4.60
  -5  -4  -9   32.90    4.00
   5   4  10   25.10    3.90
  -5  -4 -10   24.70    3.80
  -5  -4 -11  137.60    7.10
  -5  -4 -12   25.40    5.90
   5   4  13   35.10    5.50
  -5  -4 -13   39.00    6.40
   5   4  14   -5.40    8.20
  -5  -4 -14    2.30    5.40
  -5  -4 -15   12.90    6.40
   5   5 -14    6.10    7.90
  -5  -5  14    6.60    6.40
   5   5 -13    6.50    9.40
  -5  -5  13   32.90   12.00
   5   5 -12   -0.90   10.80
  -5  -5  12    0.80    5.10
   5   5 -11   13.80    6.60
  -5  -5  11    6.30    7.00
   5   5 -10   28.90    5.00
  -5  -5  10   27.10    5.50
   5   5  -9    8.70    5.20
  -5  -5   9   10.90    5.30
   5   5  -8   10.00    5.90
  -5  -5   8    5.00    5.10
   5   5  -7    7.20    4.10
  -5  -5   7    7.80    4.10
   5   5  -6   75.20    6.60
  -5  -5   6   88.70    7.20
   5   5  -5  141.40    7.20
  -5  -5   5  139.40    7.20
   5   5  -4   27.40    6.30
   5   5  -3   19.90    4.20
  -5  -5   3   14.00    4.70
   5   5  -2   10.70    3.80
  -5  -5   2   10.20    3.90
   5   5  -1   14.90    3.70
  -5  -5   1    6.10    3.90
   5   5   0   22.70    3.40
  -5  -5   0   15.90    3.30
   5   5   1   15.80    3.30
  -5  -5  -1   12.10    3.40
   5   5   2  466.10   17.40
  -5  -5  -2  444.30   16.40
   5   5   3  160.10   12.60
  -5  -5  -3  180.40    9.00
   5   5   4  152.40    7.60
  -5  -5  -4  133.50   10.20
   5   5   5   35.80    3.70
  -5  -5  -5   34.40    4.20
   5   5   6   86.50    5.30
  -5  -5  -6   94.40    6.30
   5   5   7  305.50   12.10
  -5  -5  -7  297.30   12.80
   5   5   8    5.00    2.80
  -5  -5  -8    7.00    3.90
   5   5   9   13.60    3.40
  -5  -5  -9   16.50    3.80
   5   5  10   -0.60    4.20
  -5  -5 -10   -1.70    4.00
   5   5  11   34.00    6.30
  -5  -5 -11   36.70    4.10
   5   5  12  127.40    8.80
  -5  -5 -12  117.00    6.50
   5   5  13   91.30    6.20
  -5  -5 -13   91.70    5.00
   5   6 -12   -2.60    4.00
  -5  -6  12   15.00    5.40
   5   6 -11    1.20    4.90
  -5  -6  11    3.20    5.20
   5   6 -10   -2.30    7.10
  -5  -6  10    9.00    6.20
   5   6  -9   16.00    9.70
  -5  -6   9   12.80   10.50
   5   6  -8    6.90    6.50
  -5  -6   8    0.60    6.90
   5   6  -7   57.80    6.50
  -5  -6   7   44.40    6.40
   5   6  -6   98.30    7.60
  -5  -6   6   87.00    7.80
   5   6  -5   62.60    6.90
  -5  -6   5   49.80    7.40
   5   6  -4   75.90    6.10
  -5  -6   4   60.70    5.70
   5   6  -3   43.00    6.10
  -5  -6   3   29.10    5.60
   5   6  -2   25.10    4.60
  -5  -6   2   28.70    5.80
   5   6  -1   27.30    4.70
  -5  -6   1   21.50    5.00
   5   6   0   29.60    4.10
  -5  -6   0   21.20    5.00
   5   6   1   11.70    3.00
  -5  -6  -1   10.30    3.70
   5   6   2  249.80   11.60
  -5  -6  -2  239.00   12.00
   5   6   3  191.50   10.20
  -5  -6  -3  188.20    8.90
   5   6   4   30.90    4.10
  -5  -6  -4   35.40    4.50
   5   6   5  109.70    6.90
  -5  -6  -5  118.40    7.00
   5   6   6   12.80    3.30
  -5  -6  -6   12.50    4.20
   5   6   7  626.40   18.40
  -5  -6  -7  654.20   18.60
   5   6   8   -0.40    3.20
  -5  -6  -8    9.20    4.10
   5   6   9   35.60    5.70
  -5  -6  -9   31.70    4.60
   5   6  10    3.10    4.60
  -5  -6 -10    2.50    3.60
   5   6  11   56.30    6.80
  -5  -6 -11   45.10    4.10
   5   6  12  264.10   12.70
  -5  -6 -12  242.40   11.60
   5   7 -11   19.40    9.60
  -5  -7  11   16.10    7.10
   5   7 -10   35.20    8.50
  -5  -7  10   54.50    7.30
   5   7  -9   23.40    6.20
  -5  -7   9   12.90    7.30
   5   7  -8   -3.00    5.40
  -5  -7   8    2.90    6.70
   5   7  -7   71.50    7.60
  -5  -7   7   83.50    8.10
   5   7  -6   73.10    7.00
  -5  -7   6   94.10   13.20
  -5  -7   5   84.70    7.00
   5   7  -4   76.60    6.30
  -5  -7   4   78.80    6.30
   5   7  -3   24.70    4.70
  -5  -7   3   31.00    5.00
   5   7  -2  228.10   11.00
  -5  -7   2  224.50   11.00
   5   7  -1  172.40   11.30
  -5  -7   1  169.40   11.20
   5   7   0   84.50    5.40
  -5  -7   0   85.30    6.20
   5   7   1   67.60    6.30
  -5  -7  -1   73.30    6.70
   5   7   2   42.20    4.40
  -5  -7  -2   52.10    4.80
   5   7   3  130.40    8.10
  -5  -7  -3  120.70    7.40
   5   7   4  154.60    8.60
  -5  -7  -4  150.30    8.70
   5   7   5   28.60    4.70
  -5  -7  -5   27.80    5.10
   5   7   6   32.00    5.30
  -5  -7  -6   39.50    7.40
   5   7   7  208.50    9.50
  -5  -7  -7  201.60    9.40
   5   7   8   70.00    6.40
  -5  -7  -8   67.30    5.70
   5   7   9   17.50    3.90
  -5  -7  -9   24.30    4.80
   5   7  10   11.30    5.50
  -5  -7 -10   16.00    3.50
   5   7  11   14.00    5.70
  -5  -7 -11   17.80    5.50
   5   8 -10   16.60    6.40
  -5  -8  10    7.30    6.60
   5   8  -9    2.40   10.90
  -5  -8   9   19.50    8.50
   5   8  -8   27.30    6.40
  -5  -8   8   30.00    6.50
   5   8  -7   44.10    8.20
  -5  -8   7   30.90    8.50
   5   8  -6   61.30    7.70
  -5  -8   6   50.60    5.70
   5   8  -5   11.90    9.50
  -5  -8   5   17.90    7.90
   5   8  -4   20.90    7.20
  -5  -8   4   15.10    5.50
   5   8  -3    3.10    6.60
  -5  -8   3   -0.30    4.80
   5   8  -2  104.70    7.40
  -5  -8   2   83.70    7.40
   5   8  -1    9.30    5.60
  -5  -8   1    5.40    4.80
   5   8   0   59.50    6.10
  -5  -8   0   51.10    6.80
   5   8   1   88.60    6.50
  -5  -8  -1   90.20    7.30
   5   8   2   28.20    5.70
  -5  -8  -2   17.00    4.70
   5   8   3   94.40    6.50
  -5  -8  -3   93.90   11.70
   5   8   4   15.40    4.70
  -5  -8  -4   16.30    5.00
   5   8   5    2.60    4.40
  -5  -8  -5   -0.90    7.20
   5   8   6  187.00    9.10
  -5  -8  -6  196.20   14.30
   5   8   7   40.90    6.00
  -5  -8  -7   37.30    5.40
   5   8   8   20.20    4.60
  -5  -8  -8   23.30    4.90
   5   8   9    1.80    4.70
  -5  -8  -9    5.30    7.60
   5   8  10    8.00    7.40
  -5  -8 -10    4.00    7.30
  -5  -8 -11   53.00    5.80
   5   9  -8    3.60    4.50
  -5  -9   8   18.10    5.10
   5   9  -7   28.90    8.00
  -5  -9   7   28.70    6.40
   5   9  -6   36.90    6.40
  -5  -9   6   42.30    5.40
   5   9  -5   33.90    5.40
  -5  -9   5   32.20    4.50
   5   9  -4    3.00   11.10
  -5  -9   4    4.40   11.40
   5   9  -3   -7.00    6.40
  -5  -9   3   -1.90    6.70
   5   9  -2   42.40    6.70
  -5  -9   2   48.40    6.00
   5   9  -1   85.50    8.30
  -5  -9   1   82.20    8.60
   5   9   0   20.10    6.50
  -5  -9   0   29.90    6.50
   5   9   1   17.40    5.00
  -5  -9  -1    7.20    5.00
   5   9   2   45.50    8.20
  -5  -9  -2   38.20    6.70
   5   9   3   98.50    5.20
  -5  -9  -3   97.20   10.60
   5   9   4   54.50    6.00
  -5  -9  -4   59.00    6.80
   5   9   5    3.70    5.00
  -5  -9  -5    5.00    7.70
   5   9   6   30.00    7.40
  -5  -9  -6   24.80    5.80
   5   9   7   34.00    8.20
  -5  -9  -7   49.20    8.80
   5   9   8   57.80    9.20
  -5  -9  -8   46.00    7.40
   5   9   9   29.90    7.60
  -5  -9  -9   27.10    5.40
   5  10  -7   -1.20   10.80
  -5 -10   7   -4.40    5.10
   5  10  -6   15.70    6.30
  -5 -10   6   10.90    7.10
   5  10  -5   35.20    6.80
  -5 -10   5   44.80    7.20
   5  10  -4   -3.90    5.30
  -5 -10   4   -0.90    6.60
   5  10  -3   38.40    5.90
  -5 -10   3   44.60    5.10
   5  10  -2   16.60   10.90
  -5 -10   2   14.30    7.60
   5  10  -1   31.70    9.40
  -5 -10   1    9.40    7.60
   5  10   0   33.90    9.20
  -5 -10   0   34.30    8.00
   5  10   1   16.10    6.70
  -5 -10  -1    4.90    5.70
   5  10   2   25.10    7.00
  -5 -10  -2   19.70    6.80
   5  10   3   27.30    6.70
  -5 -10  -3   24.70    6.60
   5  10   4   21.90    6.20
  -5 -10  -4   28.40    6.80
   5  10   5   17.60    5.80
  -5 -10  -5   20.40    6.20
   5  10   6   30.10    5.90
  -5 -10  -6   45.50    7.60
   5  10   7   18.60    9.00
  -5 -10  -7    4.90    6.30
   5  10   8   18.20    5.50
  -5 -10  -8   -0.30    5.20
   5  10   9   13.60    7.40
  -5 -10  -9   14.00    6.90
   5  11  -5   -1.00    3.90
  -5 -11   5   -1.60    4.50
   5  11  -4   -5.80    6.90
  -5 -11   4   -4.90    6.90
   5  11  -3   11.60    5.70
  -5 -11   3   24.80    6.30
   5  11  -2   15.00    7.00
  -5 -11   2    0.90    6.00
   5  11  -1   14.00    6.10
  -5 -11   1   17.50    6.30
   5  11   0    2.10    7.10
  -5 -11   0    3.20    6.70
   5  11   1    9.70    5.60
  -5 -11  -1    0.50    5.70
   5  11   2   14.00    6.00
  -5 -11  -2   19.40    6.80
   5  11   3   12.90    6.80
  -5 -11  -3    4.40    6.80
   5  11   4   -2.60    8.50
  -5 -11  -4   15.10    6.60
   5  11   5   11.80   10.90
  -5 -11  -5    0.20    6.30
   5  11   6    7.00    6.40
  -5 -11  -6    1.00    3.10
   5  11   7    3.30    7.80
  -5 -11  -7   -0.70    4.30
   5  11   9   -1.10    7.00
  -5 -11  -9    7.30   10.60
  -5 -12   3    3.50    5.70
  -5 -12   2   24.10    4.90
  -5 -12   1    5.10    8.00
   5  12   0    1.30    3.80
  -5 -12   0    1.70    5.80
   5  12   1   -0.30    3.40
  -5 -12  -1   15.30   10.00
   5  12   2    5.00    8.10
  -5 -12  -2   -0.90    5.40
  -5 -12  -3    3.20    4.70
   5  12   4    4.80   10.50
  -5 -12  -4    4.20    6.90
  -5 -12  -6   31.00   10.30
  -5 -13   0   -2.90    8.80
   5  13   1   -2.80    4.30
  -5 -13  -1   32.50   12.20
  -5 -13  -2   -7.10    8.10
  -5 -13  -3   -3.60    7.90
   5  13   4   -4.10    7.00
  -5 -13  -6   -0.90    7.10
   6 -12  -4   25.30    6.40
   6 -12  -3   -0.70    6.00
  -6  12   3    4.60    6.40
   6 -12  -2   19.30    5.70
  -6  12   2   24.60    6.30
   6 -12  -1   -0.20    2.60
  -6  12   1    1.00    7.50
  -6  11   5   -0.50    8.00
   6 -11  -4   11.20   10.20
  -6  11   4    6.10   11.80
   6 -11  -3   13.70    9.20
  -6  11   3    5.20    8.50
   6 -11  -2   40.50    6.80
  -6  11   2   23.90    8.50
  -6  11   1   34.10    9.00
   6 -11   0   -1.80    4.20
  -6  11   0   -2.20    7.30
   6 -11   1   30.20   10.40
  -6  11  -1    0.40    3.70
   6 -11   2   18.40    6.50
   6 -10  -9    2.50    9.70
  -6  10   9   22.40   10.80
   6 -10  -8    4.40   12.60
  -6  10   8   14.00   14.00
   6 -10  -7   -1.90    9.70
  -6  10   7    0.80   12.10
   6 -10  -6   15.40   10.70
  -6  10   6   19.60   11.60
   6 -10  -5   49.40    9.80
  -6  10   5   44.30    7.40
   6 -10  -4    2.20    5.60
  -6  10   4   -5.20    6.30
   6 -10  -3    6.30    6.40
  -6  10   3   11.20    7.80
   6 -10  -2   12.40    5.80
  -6  10   2   10.00    6.30
   6 -10  -1    0.10    4.00
  -6  10   1   -1.90    6.60
   6 -10   0   12.40    7.40
  -6  10   0   13.30    7.50
   6 -10   1   -5.80    7.10
  -6  10  -1   -2.50   11.90
   6 -10   2    5.60    6.80
  -6  10  -2    2.60    6.50
   6 -10   3   22.00    5.80
  -6  10  -3   32.90   12.70
   6 -10   4   25.60    5.20
  -6  10  -4   33.90   11.60
   6 -10   5   17.70    9.80
   6  -9  -9    6.10    6.80
  -6   9   9   31.00   11.40
   6  -9  -8   14.80    8.20
  -6   9   8   37.70    7.10
   6  -9  -7   18.20    8.30
  -6   9   7    2.30    7.50
   6  -9  -6   35.30   10.60
  -6   9   6   31.80    6.70
   6  -9  -5   -2.40    8.70
  -6   9   5    6.60    6.50
   6  -9  -4   15.90    9.00
  -6   9   4   22.70    6.70
   6  -9  -3   61.50   11.70
  -6   9   3   72.30    6.90
   6  -9  -2   -7.40    9.10
  -6   9   2   -7.00    6.90
   6  -9  -1    0.40    7.10
  -6   9   1   -2.80    6.10
   6  -9   0    3.90    7.00
  -6   9   0   14.50    5.20
   6  -9   1   21.30    8.70
  -6   9  -1    5.90    7.10
   6  -9   2  118.70    7.90
  -6   9  -2  112.70    6.40
   6  -9   3   21.40    6.00
  -6   9  -3   12.20    6.20
   6  -9   4   -0.40    7.40
  -6   9  -4   -2.10    5.90
   6  -9   5    3.60    7.50
  -6   9  -5    3.10    7.00
   6  -9   6   27.80    6.80
  -6   9  -6   -2.70    6.90
   6  -9   7    6.30   15.80
  -6   9  -7   -9.00   14.50
   6  -8 -10   15.20    6.10
   6  -8  -9   -0.40    5.30
  -6   8   9    6.40    9.70
   6  -8  -8    2.90    5.50
  -6   8   8    3.40    5.60
   6  -8  -7   16.10    8.10
  -6   8   7   18.50    5.60
   6  -8  -6   54.00   10.60
  -6   8   6   58.60    7.30
   6  -8  -5   82.00    9.80
  -6   8   5   61.50    6.60
   6  -8  -4   18.00    7.50
  -6   8   4   11.30    6.50
   6  -8  -3    1.50    5.70
  -6   8   3   -1.90    4.40
   6  -8  -2   -3.80    4.70
  -6   8   2   -0.40    7.80
   6  -8  -1    2.80    9.20
  -6   8   1    1.30    6.30
   6  -8   0    0.30    5.90
  -6   8   0    9.50    6.60
   6  -8   1   15.30    5.70
  -6   8  -1    3.60    4.20
   6  -8   2   19.30    6.40
  -6   8  -2   22.80    6.60
   6  -8   3   17.30    7.10
  -6   8  -3   11.20    6.20
   6  -8   4   57.70    7.20
  -6   8  -4   61.90    7.20
   6  -8   5   -6.40    9.70
  -6   8  -5    9.60    6.20
   6  -8   6   12.00    6.20
  -6   8  -6    1.90    6.00
   6  -8   7    0.40    7.50
  -6   8  -7   25.30    7.60
   6  -8   8   25.10    8.30
  -6   8  -8   19.70    7.40
   6  -7 -11   -0.60    6.60
  -6   7  11    1.60    5.90
   6  -7 -10   -2.10    6.50
  -6   7  10    3.20    4.40
   6  -7  -9   35.10   10.10
  -6   7   9   29.30    6.40
   6  -7  -8   10.00    5.00
  -6   7   8    5.70    5.10
   6  -7  -7   26.20    7.90
  -6   7   7   14.30    5.30
   6  -7  -6    6.30    4.70
  -6   7   6   11.10    5.00
   6  -7  -5   57.90    8.90
  -6   7   5   61.50    6.70
   6  -7  -4   77.20    7.30
  -6   7   4   73.60    6.20
   6  -7  -3   78.80    7.70
  -6   7   3   72.80    7.10
   6  -7  -2   -3.20    7.70
  -6   7   2    1.80    4.90
   6  -7  -1    9.30    5.80
  -6   7   1   16.10    6.10
   6  -7   0   65.70    7.00
  -6   7   0   70.20    6.80
   6  -7   1   88.00    9.10
  -6   7  -1   86.30    7.00
   6  -7   2   53.70    8.40
  -6   7  -2   53.80    7.00
   6  -7   3   21.90    6.00
  -6   7  -3   33.90    5.50
   6  -7   4    5.70    5.90
  -6   7  -4    5.10    7.80
   6  -7   5   33.70    6.10
  -6   7  -5   32.10    9.70
   6  -7   6   78.00    9.70
   6  -7   7    2.70    9.80
  -6   7  -7   -3.60    5.40
   6  -7   8   60.70    5.60
  -6   7  -8   72.30    6.10
   6  -7   9   45.30    7.40
  -6   7  -9   41.20    7.80
   6  -7  10   19.90   12.90
  -6   7 -10   20.90    7.10
   6  -6 -12   36.20    7.50
  -6   6  12   54.30    8.10
   6  -6 -11   62.50    7.50
  -6   6  11   53.90    8.60
   6  -6 -10   60.90    6.70
  -6   6  10   67.30    5.10
   6  -6  -9  130.90    7.50
  -6   6   9  135.50    8.40
   6  -6  -8   35.80    5.40
  -6   6   8   33.70    5.50
   6  -6  -7  182.10    9.30
  -6   6   7  157.80    9.10
   6  -6  -6   30.90    5.50
  -6   6   6   35.10    5.20
   6  -6  -5  202.70   10.70
  -6   6   5  207.90   11.00
   6  -6  -4   56.10    5.80
  -6   6   4   57.80    6.30
   6  -6  -3   93.90    8.30
  -6   6   3   82.80    7.10
   6  -6  -2    4.60    6.20
  -6   6   2    6.30    4.60
   6  -6  -1  231.60    9.90
  -6   6   1  232.80   10.60
   6  -6   0  169.40   13.70
  -6   6   0  204.70    8.30
   6  -6   1  287.70   12.20
  -6   6  -1  282.50   13.90
   6  -6   2  186.50    9.80
  -6   6  -2  195.90    7.90
   6  -6   3   60.40    8.60
  -6   6  -3   51.50    4.90
   6  -6   4  143.50    9.40
  -6   6  -4  150.60    8.40
   6  -6   5   96.70    7.10
  -6   6  -5   82.40   11.00
   6  -6   6   47.10    9.50
  -6   6  -6   44.10    5.90
   6  -6   7   32.10    5.60
  -6   6  -7   36.60    6.10
   6  -6   8   92.40    7.50
  -6   6  -8   77.00    8.00
   6  -6   9   40.00    6.20
  -6   6  -9   35.80    5.70
   6  -6  10   27.60    5.90
  -6   6 -10   24.60    6.50
   6  -6  11   21.10    8.50
  -6   6 -11   19.00    4.30
  -6   5  14   16.50    7.30
  -6   5  13   19.40    8.30
   6  -5 -12   51.80    6.50
  -6   5  12   49.60   10.00
   6  -5 -11   32.20    5.70
  -6   5  11   33.70    9.00
   6  -5 -10   92.60    9.40
  -6   5  10  113.50    7.80
   6  -5  -9   82.80    9.50
  -6   5   9   94.30    6.90
   6  -5  -8  178.50    6.90
  -6   5   8  178.70    8.60
   6  -5  -7  180.90    7.80
  -6   5   7  185.60   10.00
   6  -5  -6  152.20    7.90
  -6   5   6  143.30    6.90
   6  -5  -5  226.20   12.80
  -6   5   5  207.50    9.60
   6  -5  -4  109.40    9.30
  -6   5   4  105.50    7.30
   6  -5  -3   99.50    7.40
  -6   5   3  103.90    7.80
   6  -5  -2    2.00    3.80
  -6   5   2    1.90    4.30
   6  -5  -1  215.00   12.90
  -6   5   1  221.10   14.10
   6  -5   0  392.30   17.30
  -6   5   0  404.30   17.70
   6  -5   1  114.60    6.80
  -6   5  -1  117.20    6.40
   6  -5   2  157.60    8.60
  -6   5  -2  159.50    9.30
   6  -5   3   17.80    4.40
  -6   5  -3   15.20    4.70
   6  -5   4  149.70    9.20
  -6   5  -4  159.70   10.30
  -6   5  -5   97.30    6.80
   6  -5   6   70.20    5.60
  -6   5  -6   71.20    5.90
   6  -5   7  105.50    8.40
  -6   5  -7   89.40    7.80
   6  -5   8   77.80    6.40
  -6   5  -8   71.30    5.30
   6  -5   9   73.40    6.60
  -6   5  -9   77.20    7.70
   6  -5  10   55.20    6.50
  -6   5 -10   46.90    5.50
   6  -5  11   -7.50   11.10
  -6   5 -11    1.90    7.80
   6  -5  12   22.70    6.80
  -6   5 -12    2.60    4.90
  -6   5 -13   34.40   10.20
   6  -4 -14   45.40   10.30
  -6   4  14   34.40   11.40
   6  -4 -13   26.30    7.30
  -6   4  13   21.90   10.00
   6  -4 -12   38.20    8.70
  -6   4  12   49.30    6.50
   6  -4 -11    3.70    5.10
  -6   4  11    6.20    5.60
   6  -4 -10   89.50    7.40
  -6   4  10   88.80    6.70
   6  -4  -9  106.30    6.70
  -6   4   9  102.50   10.30
   6  -4  -8  315.80   10.50
  -6   4   8  304.00   11.20
   6  -4  -7   37.30    4.60
  -6   4   7   34.10    4.90
   6  -4  -6   34.40    4.40
  -6   4   6   29.30    3.80
   6  -4  -5   57.40    5.00
  -6   4   5   58.20    5.40
   6  -4  -4   40.00    4.70
  -6   4   4   40.00    3.90
   6  -4  -3    2.00    3.40
  -6   4   3    5.70    3.80
   6  -4  -2   25.20    3.80
  -6   4   2   23.90    4.80
   6  -4  -1  324.30   11.70
  -6   4   1  338.00   12.40
   6  -4   0  922.30   41.20
  -6   4   0  939.90   28.80
   6  -4   1  413.00   15.40
  -6   4  -1  420.90   16.80
   6  -4   2  114.90    7.30
  -6   4  -2  104.20    7.00
   6  -4   3   33.30    5.00
  -6   4  -3   46.20    5.20
   6  -4   4  123.40   12.00
  -6   4  -4  100.10    7.20
   6  -4   5   34.50    4.90
  -6   4  -5   35.30    5.20
   6  -4   6    7.60    4.10
  -6   4  -6   14.50    4.90
   6  -4   7   60.60    9.20
  -6   4  -7   41.80    4.30
   6  -4   8   15.40    5.50
  -6   4  -8   31.30    5.00
   6  -4   9  187.10   13.90
  -6   4  -9  174.00    8.40
   6  -4  10  225.80    9.30
  -6   4 -10  214.70    9.10
   6  -4  11    6.70    7.20
  -6   4 -11    4.80    7.20
   6  -4  12  134.10    6.80
  -6   4 -12  132.50    7.60
   6  -4  13   12.00    7.80
  -6   4 -13   26.70   13.40
   6  -4  14   17.50    9.90
   6  -3 -15    5.60   10.70
  -6   3  15    5.50   15.10
   6  -3 -14   19.00    6.40
  -6   3  14    5.40    7.20
   6  -3 -13   27.80    6.40
  -6   3  13   21.10    7.30
   6  -3 -12   59.10    6.20
  -6   3  12   51.40    5.70
   6  -3 -11   -1.20    5.10
  -6   3  11   13.50    5.00
   6  -3 -10   32.40    4.30
  -6   3  10   25.10    5.10
   6  -3  -9  202.30   10.00
  -6   3   9  187.60   10.50
   6  -3  -8  281.00   12.30
  -6   3   8  274.00   15.30
   6  -3  -7  655.20   23.40
  -6   3   7  647.10   26.30
   6  -3  -6  179.80    9.60
  -6   3   6  175.40    8.50
   6  -3  -5   57.50    4.70
  -6   3   5   58.10    4.60
   6  -3  -4  141.50    7.30
  -6   3   4  132.50    7.50
   6  -3  -3   12.20    3.60
  -6   3   3   10.40    3.60
   6  -3  -2   19.50    3.80
  -6   3   2   13.20    3.20
   6  -3  -1  252.20   14.40
  -6   3   1  268.90   12.30
   6  -3   0  319.00   12.60
  -6   3   0  329.50   14.20
   6  -3   1  794.30   24.20
  -6   3  -1  799.60   26.30
   6  -3   2   50.70    5.10
  -6   3  -2   62.80    5.10
   6  -3   4  214.90    9.80
  -6   3  -4  184.10    9.60
   6  -3   5  323.60   12.70
  -6   3  -5  328.40   12.60
   6  -3   6   17.20    5.40
  -6   3  -6   14.30    3.70
   6  -3   7   11.80    3.90
  -6   3  -7   16.80    4.10
   6  -3   8   35.60    5.10
  -6   3  -8   38.70    5.60
   6  -3   9   57.30    5.50
  -6   3  -9   54.30    5.90
   6  -3  10   55.00    8.70
  -6   3 -10   54.20    5.00
   6  -3  11   25.20    6.50
  -6   3 -11   33.60    6.30
   6  -3  12  145.60    5.80
  -6   3 -12  150.00    6.10
   6  -3  13   24.40    7.50
  -6   3 -13   25.60    7.40
   6  -3  14   27.30   12.00
  -6   3 -14   15.40    7.10
   6  -3  15   -1.90    7.90
   6  -2 -15   44.60   10.10
  -6   2  15   43.70   13.20
   6  -2 -14  113.10    9.00
  -6   2  14  110.90    9.10
   6  -2 -13  214.10   13.20
  -6   2  13  210.00    9.50
   6  -2 -12    8.20    4.70
   6  -2 -11    6.90    6.60
  -6   2  11    5.10    5.20
   6  -2 -10    5.60    4.20
  -6   2  10    7.00    4.30
   6  -2  -9   79.10    6.10
  -6   2   9   66.20    5.50
   6  -2  -8  194.80    9.40
  -6   2   8  179.80    9.20
   6  -2  -7   68.20    3.90
  -6   2   7   67.30    6.10
   6  -2  -6   41.20    4.20
  -6   2   6   49.80    4.80
   6  -2  -5  627.70   19.30
  -6   2   5  656.90   20.50
   6  -2  -4  523.60   18.20
  -6   2   4  543.80   17.90
   6  -2  -3   10.50    3.30
  -6   2   3   13.20    4.10
   6  -2  -2  118.60    6.10
  -6   2   2  116.40    6.30
   6  -2  -1  174.60    8.10
  -6   2   1  176.10    9.90
   6  -2   0  108.40    7.60
  -6   2   0  101.60    7.70
   6  -2   1  585.10   19.40
  -6   2  -1  592.80   20.40
   6  -2   2  695.70   37.60
   6  -2   3  160.60   10.10
  -6   2  -3  143.10    6.30
   6  -2   4  240.80   10.10
  -6   2  -4  235.00   11.00
   6  -2   5  333.60   13.80
  -6   2  -5  333.20   13.80
   6  -2   6  122.10    6.70
  -6   2  -6  116.60    6.50
   6  -2   7    1.50    6.70
  -6   2  -7    8.50    4.10
   6  -2   8   17.40    4.30
  -6   2  -8   18.80    4.20
   6  -2   9  136.10    9.70
  -6   2  -9  143.90    8.40
   6  -2  10  123.50    8.50
  -6   2 -10  131.90    8.50
   6  -2  11   12.00    9.10
  -6   2 -11   -0.70    6.10
   6  -2  12   13.20    4.40
  -6   2 -12   10.40    5.10
   6  -2  13    9.40    8.40
  -6   2 -13   -2.60    9.10
   6  -2  14    6.60    8.60
  -6   2 -14   -0.50    6.60
   6  -2  15   -2.90    7.00
  -6   2 -15    3.70   10.30
  -6   1  15   12.10   15.10
   6  -1 -14   -9.10    8.40
  -6   1  14  -10.60    8.20
   6  -1 -13  186.90   10.30
  -6   1  13  196.20   11.20
   6  -1 -12   80.40    6.70
  -6   1  12   83.10   10.50
   6  -1 -11   13.70    4.80
  -6   1  11   22.20    5.40
   6  -1 -10   27.80    4.80
  -6   1  10   23.70    5.30
   6  -1  -9   22.50    4.60
  -6   1   9   34.40    6.60
   6  -1  -8  293.60   10.10
  -6   1   8  306.90   10.20
   6  -1  -7   55.80    4.50
  -6   1   7   40.40    6.20
   6  -1  -6    3.00    3.20
  -6   1   6    1.40    3.60
   6  -1  -5   58.60    4.70
  -6   1   5   57.10    5.30
   6  -1  -4   62.20    4.80
  -6   1   4   74.20    6.00
   6  -1  -3  399.40   13.90
  -6   1   3  397.50   15.50
   6  -1  -2   70.80    4.50
  -6   1   2   70.20    4.60
   6  -1  -1  148.90    8.10
  -6   1   1  158.60    9.20
   6  -1   0  172.90    8.00
  -6   1   0  178.20    8.40
   6  -1   1   48.60    4.90
  -6   1  -1   47.20    6.30
   6  -1   2    6.20    3.20
  -6   1  -2    2.70    2.80
   6  -1   3  218.80   13.40
  -6   1  -3  225.10    9.90
   6  -1   4    6.90    3.40
  -6   1  -4    7.60    3.60
   6  -1   5  119.00    6.80
  -6   1  -5  119.70    5.80
   6  -1   6  125.50    6.80
  -6   1  -6  126.40    6.60
   6  -1   7   69.90    9.00
  -6   1  -7   72.40    5.00
   6  -1   8  119.70    7.10
  -6   1  -8  112.70    6.40
   6  -1   9    6.00    4.50
  -6   1  -9    5.50    4.80
   6  -1  10   24.60    4.90
  -6   1 -10   21.00    5.30
   6  -1  11   98.40    8.20
  -6   1 -11   95.80    7.10
   6  -1  12  127.90    8.90
  -6   1 -12  150.60    8.00
   6  -1  13    0.90    5.20
  -6   1 -13    3.30    5.70
   6  -1  14   44.50    9.30
  -6   1 -14   42.80    6.70
   6  -1  15   15.00    6.60
  -6   1 -15   14.30    9.70
   6  -1  16   23.90   13.90
  -6   1 -16    7.50   15.20
   6   0 -15   -6.20    9.10
  -6   0  15  -11.60   10.60
   6   0 -14   11.30    8.30
  -6   0  14    3.00    8.90
   6   0 -13   30.10    6.80
  -6   0  13   36.00    7.10
   6   0 -12    1.30    5.90
  -6   0  12   18.90    6.60
   6   0 -11   15.50    7.60
  -6   0  11    3.40    7.60
   6   0 -10  276.20   12.70
  -6   0  10  280.70   12.10
   6   0  -9   35.90    4.20
  -6   0   9   43.20    5.60
   6   0  -8  460.70   16.50
  -6   0   8  469.40   14.60
   6   0  -7   94.40    5.80
  -6   0   7   87.50    5.30
   6   0  -6   14.70    3.70
  -6   0   6   16.10    5.50
   6   0  -5  198.70    8.10
  -6   0   5  197.40   10.40
   6   0  -4  223.30   10.20
  -6   0   4  218.00    9.30
   6   0  -3  233.10   11.20
  -6   0   3  239.00   11.20
   6   0  -2  134.50    7.90
  -6   0   2  137.90    7.90
   6   0  -1  379.40   14.00
  -6   0   1  381.50   14.70
   6   0   0  293.40   11.50
  -6   0   0  289.60   17.00
   6   0   1    3.30    4.20
  -6   0  -1   -3.30    3.20
   6   0   2    1.60    3.30
  -6   0  -2    3.10    3.40
   6   0   3   25.90    3.30
  -6   0  -3   22.30    3.40
   6   0   4 1077.50   32.00
  -6   0  -4 1080.80   34.00
   6   0   5  886.00   29.70
  -6   0  -5  888.70   31.60
   6   0   6  124.50    6.50
  -6   0  -6  134.50    6.80
   6   0   7  168.00    7.50
  -6   0  -7  172.10    7.30
   6   0   8  249.00   11.40
  -6   0  -8  241.30   11.10
   6   0   9  173.00    8.90
  -6   0  -9  170.10    7.60
   6   0  10  184.00    9.20
  -6   0 -10  179.90    9.30
   6   0  11   13.70    7.10
  -6   0 -11   19.40    5.10
   6   0  12    5.60    8.10
  -6   0 -12   10.30    5.70
   6   0  13   30.10    9.70
  -6   0 -13   25.10    5.20
   6   0  14  170.90   11.70
  -6   0 -14  167.40    8.40
   6   0  15  119.10   10.60
  -6   0 -15  100.50    8.40
   6   0  16  107.70   11.30
  -6   0 -16  116.30    9.40
   6   1 -16    1.60   10.20
  -6  -1  15    1.20    8.70
   6   1 -14   25.70    7.10
  -6  -1  14   33.90    7.60
   6   1 -13   29.20    6.60
  -6  -1  13   19.30    7.40
   6   1 -12   83.40   10.00
  -6  -1  12   95.20    8.10
   6   1 -11   67.50    6.70
  -6  -1  11   43.50   10.00
   6   1 -10   41.80    4.90
  -6  -1  10   48.60    4.60
   6   1  -9  394.00   15.50
  -6  -1   9  416.10   15.50
   6   1  -8  283.50   11.40
  -6  -1   8  268.90   12.00
   6   1  -7    8.50    3.70
  -6  -1   7   12.60    3.90
   6   1  -6    0.60    3.40
  -6  -1   6   -1.80    3.00
   6   1  -5   37.00    3.90
  -6  -1   5   39.40    4.50
   6   1  -4  273.90   11.40
  -6  -1   4  268.40    9.80
   6   1  -3 1700.30   48.70
  -6  -1   3 1739.80   50.30
   6   1  -2  545.50   17.50
  -6  -1   2  548.40   17.60
   6   1  -1  503.20   15.70
  -6  -1   1  521.40   22.20
   6   1   0  916.80   46.10
  -6  -1   0  893.80   26.50
   6   1   1   81.50    5.80
  -6  -1  -1   87.40    6.00
   6   1   2   95.90    5.90
  -6  -1  -2  100.40    5.50
   6   1   3   58.40    4.80
  -6  -1  -3   54.70    4.70
   6   1   4    2.30    2.60
  -6  -1  -4    4.10    3.00
   6   1   5  216.80   11.10
  -6  -1  -5  206.30   11.10
   6   1   6  307.40   12.70
  -6  -1  -6  303.10   13.40
   6   1   7  616.10   22.40
  -6  -1  -7  597.80   19.10
   6   1   8  420.90   17.50
  -6  -1  -8  404.00   12.70
   6   1   9  698.10   21.80
  -6  -1  -9  729.80   20.90
   6   1  10  140.70   10.10
  -6  -1 -10  141.40    7.90
   6   1  11  118.30    6.60
  -6  -1 -11  116.50    7.20
   6   1  12   11.10    5.40
  -6  -1 -12    5.40    4.70
   6   1  13   11.80    8.90
  -6  -1 -13    3.30    7.40
   6   1  14   20.80   11.10
  -6  -1 -14    4.20    6.30
   6   1  15   98.30   10.90
  -6  -1 -15  106.10    7.60
   6   1  16   76.20   17.10
  -6  -1 -16   68.00   15.80
   6   2 -15   -2.80   12.50
  -6  -2  15   -3.40   13.50
   6   2 -14    5.80   12.70
  -6  -2  14   15.40    8.00
   6   2 -13   -2.80    6.30
  -6  -2  13   10.00    7.50
   6   2 -12   24.10    6.70
  -6  -2  12   21.20    6.60
   6   2 -11  101.50    8.20
  -6  -2  11   98.90    7.80
   6   2 -10  188.80    7.80
  -6  -2  10  200.30   10.20
   6   2  -9  753.20   20.90
  -6  -2   9  755.60   22.30
   6   2  -8   37.30    4.50
  -6  -2   8   28.30    4.50
   6   2  -7  140.70    7.90
  -6  -2   7  134.00    7.30
   6   2  -6    2.60    3.70
  -6  -2   6    0.80    3.40
   6   2  -5    9.70    3.30
  -6  -2   5    7.50    3.60
   6   2  -4  135.80    7.10
  -6  -2   4  130.50    7.30
   6   2  -3   11.40    3.10
  -6  -2   3    9.90    3.30
   6   2  -2  129.20    7.40
  -6  -2   2  130.10   12.30
   6   2  -1  622.90   30.50
  -6  -2   1  603.60   20.10
   6   2   0  571.40   19.80
  -6  -2   0  557.90   19.40
   6   2   1  537.90   18.90
  -6  -2  -1  531.50   18.70
   6   2   2  501.10   16.50
  -6  -2  -2  492.30   15.00
   6   2   3  338.30   12.80
  -6  -2  -3  340.90   12.60
   6   2   4   90.40    6.20
  -6  -2  -4  101.10    6.10
   6   2   5   93.80    5.50
  -6  -2  -5   82.40    5.50
   6   2   6   20.20    3.10
  -6  -2  -6   23.20    3.80
   6   2   7  110.40   10.10
  -6  -2  -7  102.70    6.60
   6   2   8  305.00   12.90
  -6  -2  -8  307.90   12.60
   6   2   9  441.30   15.20
  -6  -2  -9  452.40   14.60
   6   2  10  105.40    6.60
  -6  -2 -10  119.50    6.90
   6   2  11  210.60   12.30
  -6  -2 -11  209.30    8.50
  -6  -2 -12    7.30    5.90
   6   2  13  102.50    8.30
  -6  -2 -13  103.40    6.90
   6   2  14   65.00    7.60
  -6  -2 -14   66.30    6.20
   6   2  15   22.80   11.10
  -6  -2 -15   27.70    9.10
   6   2  16  130.20   10.30
  -6  -2 -16   93.30    8.50
  -6  -3  15   16.90    7.90
   6   3 -14   23.40    6.70
  -6  -3  14   25.20    7.00
   6   3 -13    3.40    7.70
  -6  -3  13    6.90   12.70
   6   3 -12   10.20    7.00
  -6  -3  12    7.10    7.30
   6   3 -11    5.10    6.20
  -6  -3  11    4.10    5.70
   6   3 -10   10.00    5.30
  -6  -3  10   13.70    6.90
   6   3  -9  277.00   11.30
  -6  -3   9  291.10   15.70
   6   3  -8   52.60    6.10
  -6  -3   8   48.50    9.20
   6   3  -7  144.30    8.50
  -6  -3   7  151.40    8.20
   6   3  -6  132.50    7.70
  -6  -3   6  126.80    8.10
   6   3  -5  158.10    7.00
  -6  -3   5  157.80    7.50
   6   3  -4  557.40   20.00
  -6  -3   4  555.40   21.50
   6   3  -3   21.40    4.40
  -6  -3   3   46.70    5.70
  -6  -3   2   86.80    7.70
   6   3  -1   -0.10    3.30
  -6  -3   1   -0.30    3.80
   6   3   0  169.40    9.20
  -6  -3   0  162.20    8.60
   6   3   1  312.90   11.60
  -6  -3  -1  326.80   11.10
   6   3   2  576.50   18.20
  -6  -3  -2  580.70   18.60
   6   3   3  262.60   11.20
  -6  -3  -3  280.00   10.50
   6   3   4  216.80    9.40
  -6  -3  -4  207.70    9.60
   6   3   5  109.50    7.00
  -6  -3  -5  103.30    6.50
   6   3   6  333.00   11.80
  -6  -3  -6  331.40   11.50
   6   3   7  217.20   11.50
  -6  -3  -7  226.20    9.90
   6   3   8  193.10    9.80
  -6  -3  -8  154.60    7.30
   6   3   9  218.10   10.00
  -6  -3  -9  218.80   11.10
   6   3  10   96.20    6.50
  -6  -3 -10   96.80    7.00
   6   3  11  177.70   14.40
  -6  -3 -11  203.60    9.40
  -6  -3 -12    5.50    5.70
   6   3  13   20.20    7.40
  -6  -3 -13   29.50    6.10
   6   3  14   65.90    6.40
  -6  -3 -14   67.90    7.00
   6   3  15   24.30   14.30
  -6  -3 -15   64.00   12.50
   6   4 -14   24.60    7.20
  -6  -4  14   27.50    9.10
   6   4 -13   82.80   11.70
  -6  -4  13   78.90    7.10
   6   4 -12   42.60    7.20
  -6  -4  12   46.00    8.50
   6   4 -11   51.50    7.40
  -6  -4  11   48.70    8.20
   6   4 -10   58.80    9.80
  -6  -4  10   54.50    8.20
   6   4  -9   23.40    5.60
  -6  -4   9   21.30    6.40
   6   4  -8    5.40    4.50
  -6  -4   8   -1.10    4.50
   6   4  -7   30.90    4.50
  -6  -4   7   35.40    4.60
   6   4  -6  119.60    7.40
  -6  -4   6  130.40    7.80
   6   4  -5  211.60    8.50
  -6  -4   5  215.30    9.50
   6   4  -4  457.90   15.10
  -6  -4   4  462.90   16.30
   6   4  -2  281.00   11.10
  -6  -4   2  239.50   10.20
   6   4  -1   63.60    4.70
  -6  -4   1   68.80    5.50
   6   4   0  220.10   10.10
  -6  -4   0  226.90   13.00
   6   4   1   97.90    5.50
  -6  -4  -1  103.70    5.30
   6   4   2  674.20   18.70
  -6  -4  -2  701.50   19.70
   6   4   3   60.20    5.00
  -6  -4  -3   57.90    5.20
   6   4   4  128.70    7.50
  -6  -4  -4  128.30    7.20
   6   4   5   55.70    4.90
  -6  -4  -5   64.00    5.80
   6   4   6   47.50    5.10
  -6  -4  -6   40.60    4.90
   6   4   7  291.40   11.30
  -6  -4  -7  283.70   10.80
   6   4   8   95.50    8.40
  -6  -4  -8   93.80    6.30
   6   4   9   71.40    5.30
  -6  -4  -9   81.20    6.00
   6   4  10   99.10    5.70
  -6  -4 -10   88.00    5.70
   6   4  11  119.30    6.50
  -6  -4 -11  109.50    6.70
   6   4  12   50.70    8.70
  -6  -4 -12   62.20    6.90
   6   4  13   62.00    9.20
  -6  -4 -13   50.40    6.20
   6   4  14   31.10    7.60
  -6  -4 -14   35.00    9.70
  -6  -4 -15    4.70    6.00
   6   5 -13   29.80    7.70
  -6  -5  13   46.50    7.50
   6   5 -12   27.80   11.00
  -6  -5  12   20.40    7.80
   6   5 -11   37.30    6.40
  -6  -5  11   54.10    6.70
   6   5 -10   65.20    6.90
  -6  -5  10   52.30    7.60
   6   5  -9   22.00   10.00
  -6  -5   9   19.60    7.60
   6   5  -8    3.40    4.10
  -6  -5   8   -1.50    4.50
   6   5  -7   26.60    5.80
  -6  -5   7   34.20    6.40
   6   5  -6   37.80    5.30
  -6  -5   6   43.30    5.50
   6   5  -5  106.20    7.10
  -6  -5   5  119.50    7.40
   6   5  -4   74.80    6.60
  -6  -5   4   85.30    8.80
   6   5  -3   68.90    6.20
  -6  -5   3   57.00    4.60
   6   5  -2   17.60    4.10
  -6  -5   2   16.00    3.90
   6   5  -1    2.00    4.30
  -6  -5   1    4.30    4.20
   6   5   0   19.70    4.10
  -6  -5   0   23.40    4.70
   6   5   1   40.30    4.70
  -6  -5  -1   46.70    5.40
   6   5   2  258.80   11.10
  -6  -5  -2  267.00    9.40
   6   5   3   41.80    4.10
  -6  -5  -3   52.40    6.20
   6   5   4   57.30    4.20
  -6  -5  -4   66.10    5.50
   6   5   5  157.10    8.40
  -6  -5  -5  150.70    8.00
   6   5   6   50.50    5.00
  -6  -5  -6   50.80    5.60
   6   5   7  242.20    9.10
  -6  -5  -7  235.70    8.40
   6   5   8   58.80    5.40
  -6  -5  -8   66.80    5.50
   6   5   9   10.60    5.00
  -6  -5  -9    5.40    6.10
   6   5  10    3.50    6.60
  -6  -5 -10    0.60    4.60
   6   5  11   -4.40    6.00
  -6  -5 -11    1.10    5.20
   6   5  12   58.50    8.60
  -6  -5 -12   56.30    5.80
   6   5  13   34.60    7.50
  -6  -5 -13   37.60    6.60
   6   5  14   35.20   11.10
  -6  -5 -14   35.90    6.40
  -6  -6  12    1.30    7.50
   6   6 -11    4.30    7.80
  -6  -6  11    7.40    9.20
   6   6 -10    4.40    6.20
  -6  -6  10    8.40    6.20
   6   6  -9   -0.90    5.20
  -6  -6   9    3.30    4.80
   6   6  -8   12.90    4.60
  -6  -6   8   12.10    7.70
   6   6  -7    7.10    4.10
  -6  -6   7    7.70    6.60
   6   6  -6    5.40    3.80
  -6  -6   6   -2.10    4.40
   6   6  -5   99.80    6.50
   6   6  -4   81.10    7.00
  -6  -6   4   70.20    6.00
   6   6  -3   42.00    6.30
  -6  -6   3   41.80    6.10
   6   6  -2   61.10    6.10
  -6  -6   2   56.70    6.30
   6   6  -1   13.70    4.70
  -6  -6   1    5.80    5.20
   6   6   0   13.90    3.60
  -6  -6   0    6.30    5.40
   6   6   1   24.50    5.00
  -6  -6  -1   20.90    4.90
   6   6   2   -1.30    4.70
  -6  -6  -2    1.60    8.40
   6   6   3    0.30    3.50
  -6  -6  -3   -7.40    4.50
   6   6   4   13.10    3.70
  -6  -6  -4   12.10    3.80
   6   6   5  100.50    7.30
  -6  -6  -5  101.40    7.10
   6   6   6  273.20   19.40
  -6  -6  -6  275.40   12.30
   6   6   7  323.50   13.00
  -6  -6  -7  314.60   10.60
   6   6   8    1.40    4.40
  -6  -6  -8   -5.90    6.40
   6   6   9    3.60    5.00
  -6  -6  -9   -1.70    6.60
   6   6  10   -0.30    6.00
  -6  -6 -10   21.40    8.90
   6   6  11   -1.10    4.40
  -6  -6 -11   -0.40    3.40
  -6  -6 -12   18.70   11.40
   6   7 -10    0.90    7.70
  -6  -7  10    3.60    3.10
   6   7  -9   -4.30    5.70
  -6  -7   9   -3.00    9.20
   6   7  -8    3.40    6.80
  -6  -7   8   -0.90    7.30
   6   7  -7   15.30    8.70
  -6  -7   7    8.70    6.40
   6   7  -6   12.60    9.90
  -6  -7   6   -7.10    9.90
   6   7  -5   -5.80    9.40
  -6  -7   5   11.90    5.50
   6   7  -4    4.80    4.60
  -6  -7   4   -5.80    5.70
   6   7  -3   60.60    6.10
  -6  -7   3   56.70    5.70
   6   7  -2  157.10    7.70
  -6  -7   2  167.60    9.60
   6   7  -1   74.90    7.30
  -6  -7   1   67.70    6.60
   6   7   0   28.30    5.90
  -6  -7   0   36.60    5.80
   6   7   1   79.10    5.80
  -6  -7  -1   95.10    7.40
   6   7   2    9.50    4.80
  -6  -7  -2    5.60    5.40
   6   7   3   21.80    4.20
  -6  -7  -3   21.60    5.60
   6   7   4    3.50    4.40
  -6  -7  -4    0.70    5.10
   6   7   5    4.60    4.70
  -6  -7  -5    0.50    4.80
   6   7   6  408.00   14.40
  -6  -7  -6  393.00   15.50
   6   7   7   41.20    5.90
  -6  -7  -7   47.20    6.30
   6   7   8   62.20    5.90
  -6  -7  -8   55.30    4.80
   6   7   9   10.50    5.80
  -6  -7  -9    8.10    5.50
   6   7  10   12.40    5.20
  -6  -7 -10   13.80    5.60
   6   7  11   43.60    8.10
   6   7  12   27.30    6.90
   6   8  -9   14.40    4.10
  -6  -8   9    9.30    6.90
   6   8  -8    3.60   10.30
  -6  -8   8   23.70   11.90
   6   8  -7   23.60    6.30
  -6  -8   7    8.90    8.30
   6   8  -6    4.20   10.40
  -6  -8   6   17.60    7.90
   6   8  -5   18.50    7.30
  -6  -8   5   19.70   11.30
   6   8  -4    2.20    5.00
  -6  -8   4    2.20    4.70
   6   8  -3    6.00    5.30
  -6  -8   3    2.50    5.20
   6   8  -2   17.30    4.70
  -6  -8   2   22.00    5.60
   6   8  -1   38.70    6.30
  -6  -8   1   28.00    6.30
   6   8   0   21.90    6.40
  -6  -8   0   22.20    6.60
   6   8   1   81.90    6.00
  -6  -8  -1   75.40    6.40
   6   8   2   24.30    5.20
  -6  -8  -2   23.80    5.40
   6   8   3    3.10    4.10
  -6  -8  -3   10.20    5.00
   6   8   4   39.60    6.20
  -6  -8  -4   37.90    6.70
   6   8   5   13.00    5.40
  -6  -8  -5   36.60    6.50
   6   8   6  213.40    9.20
  -6  -8  -6  215.80    9.70
   6   8   7    5.70    5.30
  -6  -8  -7    4.20    5.70
   6   8   8   12.30    6.40
  -6  -8  -8   18.50   10.70
   6   8   9   -8.70    8.30
  -6  -8  -9    0.10    5.40
   6   8  10   40.20    8.60
  -6  -8 -10   19.00    4.50
   6   8  11   45.50    6.70
  -6  -8 -11   67.00   11.10
  -6  -9   7   17.70    8.20
   6   9  -6   15.90    7.60
  -6  -9   6    5.60    7.90
   6   9  -5   21.80    5.90
  -6  -9   5   18.00    7.30
   6   9  -4   -0.50    6.80
  -6  -9   4    3.80    7.90
   6   9  -3   90.00   12.30
  -6  -9   3   82.00    7.90
   6   9  -2   21.10    6.10
  -6  -9   2   31.40    8.10
   6   9  -1   -1.70    6.50
  -6  -9   1    3.80    7.10
   6   9   0    3.10    5.70
  -6  -9   0    8.00    9.40
   6   9   1    9.80    4.20
  -6  -9  -1   14.70    5.80
   6   9   2   35.20    6.00
  -6  -9  -2   39.50    7.70
   6   9   3   26.90    4.70
  -6  -9  -3   30.70    6.30
   6   9   4    1.60    6.10
  -6  -9  -4   14.00    6.20
   6   9   5   10.00    5.60
  -6  -9  -5   10.30    6.00
   6   9   6   85.40    7.10
  -6  -9  -6   82.50    7.20
   6   9   7   24.50    7.90
  -6  -9  -7   13.30    7.40
   6   9   8   13.50    7.90
  -6  -9  -8    1.90    5.90
   6   9   9   -3.30   11.30
  -6  -9  -9    1.90    8.50
   6   9  10   24.70    9.50
  -6  -9 -10   28.30    6.40
  -6  -9 -11   70.90   11.90
   6  10  -6   -0.30    7.50
  -6 -10   6   11.40    7.50
   6  10  -5   10.80    5.60
  -6 -10   5   21.00    7.70
   6  10  -4    2.20    6.50
  -6 -10   4   -1.00    6.20
   6  10  -3   42.00    7.90
  -6 -10   3   34.70    7.70
   6  10  -2    9.40    7.90
  -6 -10   2    9.40    6.30
   6  10  -1   34.90   10.10
  -6 -10   1   24.00    6.10
   6  10   0   22.40    6.60
  -6 -10   0   16.40    6.10
   6  10   1    7.50    8.60
  -6 -10  -1   20.40    8.10
   6  10   2   53.60    7.60
  -6 -10  -2   52.70    6.70
   6  10   3   24.30    7.00
  -6 -10  -3   22.80    7.60
   6  10   4   20.40    7.00
  -6 -10  -4    8.80    6.80
   6  10   5   64.40    8.80
  -6 -10  -5   81.00    8.30
   6  10   6    9.20    7.70
  -6 -10  -6   11.70    7.70
   6  10   7    7.60    9.50
  -6 -10  -7    0.60    6.10
   6  10   8    3.10    7.30
  -6 -10  -8  -11.40   12.00
  -6 -10  -9   -1.00   10.50
   6  10  10   39.70    8.10
  -6 -10 -10   56.60   14.90
   6  11  -4    1.50    7.10
  -6 -11   4   11.60    8.20
   6  11  -3   27.70    7.70
  -6 -11   3   28.70    4.00
   6  11  -2   17.20   11.10
  -6 -11   2   20.80    8.20
   6  11  -1   12.30   10.90
  -6 -11   1   -2.30    5.80
   6  11   0   -0.90    5.60
  -6 -11   0    2.60    5.00
   6  11   1    6.70   12.90
  -6 -11  -1   -2.50    7.90
   6  11   2   51.50   10.60
  -6 -11  -2   44.10    7.30
   6  11   3   17.40    7.60
  -6 -11  -3    7.00    5.10
   6  11   4    4.60    8.50
  -6 -11  -4    3.00    5.20
   6  11   5   14.00    7.10
  -6 -11  -5   17.40    7.10
   6  11   6   13.90    7.30
  -6 -11  -6   12.40    7.20
  -6 -11  -7   19.20    9.40
  -6 -11  -8   10.00    5.60
   6  12   1   -0.60   10.60
   6  12   2   31.60   13.60
  -6 -12  -2   14.10   13.10
   6  12   3    7.00    7.30
  -6 -12  -3   -0.30    5.10
  -6 -12  -4   -4.20    6.10
   6  12   5    2.90   11.00
  -6 -12  -5    4.40    9.60
   6  12   6   -5.60   14.10
   6  13   1   20.50    7.50
  -6 -13  -2   22.80    9.60
  -6 -13  -4   23.10    8.60
  -7  12   4   26.80   13.50
   7 -12  -3   21.40   12.40
  -7  12   3   38.30    8.00
   7 -11  -4    3.60    5.90
  -7  11   4    4.00    8.50
   7 -11  -3   53.50    7.30
  -7  11   3   58.70    9.60
   7 -11  -2   15.40   11.30
  -7  11   2   39.10    7.80
   7 -11  -1   30.10   13.60
  -7  11   1   17.40   11.30
  -7  11   0   -2.50    5.10
  -7  10   8   13.60   11.50
   7 -10  -7   21.00    8.50
  -7  10   7   15.30    5.90
   7 -10  -6    6.30    5.40
   7 -10  -5   19.70   11.40
  -7  10   5    0.80   12.20
   7 -10  -4    2.80    7.30
  -7  10   4    2.20    5.20
   7 -10  -3   59.70    7.60
  -7  10   3   71.50    7.10
   7 -10  -2    0.20    9.50
  -7  10   2   29.00    6.70
   7 -10  -1   15.90    7.60
  -7  10   1   16.70    6.20
   7 -10   0    1.70    5.00
  -7  10   0   -2.20    6.00
   7 -10   1    3.10    5.00
  -7  10  -1    1.40    5.60
   7 -10   2   29.30    6.20
  -7  10  -2    6.40    9.80
   7 -10   3    0.50    3.60
  -7  10  -3   17.10    5.20
   7  -9  -7   -1.30    5.90
  -7   9   7   -6.70    5.50
  -7   9   6    3.50    6.70
   7  -9  -5   39.80    7.40
  -7   9   5   67.40   12.00
   7  -9  -4   35.40   10.40
  -7   9   4   27.90    5.60
   7  -9  -3   79.40    7.70
  -7   9   3   91.40    8.40
   7  -9  -2   23.90   12.20
  -7   9   2   -4.80    7.30
   7  -9  -1   16.50    9.20
  -7   9   1   12.30    7.60
   7  -9   0   28.00    9.40
  -7   9   0   36.60    7.80
   7  -9   1   28.80    8.00
  -7   9  -1   17.50    5.10
   7  -9   2    9.80    8.00
  -7   9  -2   32.20    6.90
   7  -9   3   -0.50    6.30
  -7   9  -3    2.00    6.10
   7  -9   4   22.50    8.20
  -7   9  -4   18.60    6.00
   7  -9   5    4.20    4.30
  -7   9  -5   -1.90    8.30
   7  -8 -10   30.20   11.00
   7  -8  -8   -3.00    6.80
  -7   8   8   -3.50    7.80
   7  -8  -7   49.50    7.30
  -7   8   7   39.30    7.90
   7  -8  -6   43.30    7.90
  -7   8   6   48.10    7.70
   7  -8  -5    2.80    6.90
  -7   8   5    6.80    8.90
   7  -8  -4   53.20    8.30
  -7   8   4   40.20    7.10
   7  -8  -3   58.10   10.70
  -7   8   3   61.40    6.50
   7  -8  -2   23.90    8.20
  -7   8   2    8.50    6.40
   7  -8  -1    7.00   10.50
  -7   8   1   11.10    7.80
   7  -8   0   -1.30    6.90
  -7   8   0    2.00    6.90
   7  -8   1    2.10    6.00
  -7   8  -1    3.50    5.90
   7  -8   2   98.00    7.50
  -7   8  -2   82.00    6.00
   7  -8   3   42.10    6.90
  -7   8  -3   43.80    7.60
   7  -8   4    6.80    6.40
  -7   8  -4    5.70    7.40
   7  -8   5   -0.70    5.50
  -7   8  -5    0.90    7.40
   7  -8   6   12.30    8.80
  -7   8  -6    6.50    6.90
   7  -8   7    0.80    6.20
  -7   8  -7   38.60    6.40
  -7   7  11    9.60    4.60
   7  -7 -10   15.20    7.70
   7  -7  -9   -2.00   11.60
  -7   7   9   -9.30    9.80
   7  -7  -8   11.90    7.20
  -7   7   8   11.10    6.20
   7  -7  -7   12.50    6.80
  -7   7   7   15.30    6.50
   7  -7  -6    7.30    5.90
  -7   7   6    2.80    6.60
   7  -7  -5   55.10    7.50
  -7   7   5   64.50    6.10
   7  -7  -4   76.20   10.10
  -7   7   4   66.50    7.50
   7  -7  -3   -5.30    9.30
  -7   7   3   -0.80    5.60
   7  -7  -2   -5.70    5.50
  -7   7   2    2.80    6.20
   7  -7  -1   -4.10    8.80
  -7   7   1    6.80    5.10
   7  -7   0    1.60    6.10
  -7   7   0    1.70    4.60
   7  -7   1   39.80    6.60
  -7   7  -1   38.10    6.40
   7  -7   2    8.00    8.50
  -7   7  -2   -3.70    6.80
   7  -7   3    1.00    6.90
  -7   7  -3   -1.20    8.00
   7  -7   4   39.10    4.80
  -7   7  -4   39.00    5.40
   7  -7   5   24.00    6.40
  -7   7  -5   21.70    5.60
   7  -7   6    7.00    5.80
  -7   7  -6   -5.40    9.00
   7  -7   7    2.10    6.90
  -7   7  -7    8.50    6.50
   7  -7   8    2.30    6.30
  -7   7  -8    6.30    7.10
   7  -7   9   -1.30    4.90
  -7   7  -9   -1.10    6.10
  -7   6  12   19.40    7.30
  -7   6  11   10.30    8.60
   7  -6 -10   -1.20    5.30
  -7   6  10   -2.30    7.60
   7  -6  -9   -4.20    7.10
  -7   6   9   -4.10    6.10
   7  -6  -8    9.40    7.90
  -7   6   8    3.60    5.40
   7  -6  -7   28.20    5.40
  -7   6   7   31.60    6.40
   7  -6  -6   35.10    4.90
  -7   6   6   33.50    6.90
   7  -6  -5   33.70    6.30
  -7   6   5   39.20    6.20
   7  -6  -4   29.10    5.80
  -7   6   4   24.00    5.10
   7  -6  -3   77.80    9.60
  -7   6   3   71.30    7.40
   7  -6  -2   15.10    5.60
  -7   6   2    9.70    4.20
   7  -6  -1   30.90    6.30
  -7   6   1   35.00    5.50
   7  -6   0   11.10    4.70
  -7   6   0    7.10    5.90
   7  -6   1   47.60    6.10
  -7   6  -1   52.10    5.40
   7  -6   2   37.20    5.90
  -7   6  -2   33.40    5.40
   7  -6   3  107.50    8.60
  -7   6  -3  107.90    6.80
   7  -6   4   11.70    9.50
  -7   6  -4    8.10    5.40
   7  -6   5   43.20    6.20
   7  -6   6   11.20    8.50
  -7   6  -6   53.20    7.50
   7  -6   7   85.60    9.60
  -7   6  -7   86.20    6.40
   7  -6   8   24.20    7.10
  -7   6  -8   15.80    7.00
   7  -6   9   -2.30    4.90
  -7   6  -9    1.80    4.60
   7  -6  10   14.40    7.30
  -7   5  13   51.70   11.60
   7  -5 -12   -2.30    7.70
  -7   5  12    1.20    8.80
   7  -5 -11   18.70    5.60
  -7   5  11   17.90    5.70
   7  -5 -10   69.70    7.70
  -7   5  10   58.10    6.60
   7  -5  -9    5.80    6.50
  -7   5   9   -0.90    5.50
   7  -5  -8   93.40    6.80
  -7   5   8   95.80    7.70
   7  -5  -7   79.70    5.90
  -7   5   7   69.70    6.90
   7  -5  -6  263.00   10.80
  -7   5   6  250.60   10.60
   7  -5  -5  161.50   12.40
  -7   5   5  160.90    8.20
   7  -5  -4  105.20    8.20
  -7   5   4  105.10    7.00
   7  -5  -3    7.70    5.00
  -7   5   3   14.30    5.40
   7  -5  -2   61.70    9.30
  -7   5   2   66.50    7.10
   7  -5  -1  168.60   17.00
  -7   5   1  190.70   10.70
   7  -5   0  117.40    7.90
  -7   5   0  120.40    8.00
   7  -5   1   37.00    5.60
  -7   5  -1   36.80    5.10
   7  -5   2   56.80    6.80
  -7   5  -2   56.80    6.00
   7  -5   3   71.20    7.50
  -7   5  -3   67.00    5.50
   7  -5   4  180.20    9.00
  -7   5  -4  181.70    8.40
   7  -5   5  193.60   11.20
  -7   5  -5  189.80    9.10
   7  -5   6   12.20    6.20
  -7   5  -6   15.20    5.90
   7  -5   7  149.80    6.60
  -7   5  -7  155.20    7.20
   7  -5   8   58.30    6.90
  -7   5  -8   65.80    7.30
   7  -5   9    2.90   10.30
  -7   5  -9    8.60    5.50
   7  -5  10   27.60    6.10
  -7   5 -10   24.30    6.10
   7  -5  11    5.60    6.10
   7  -4 -13   78.50    8.90
  -7   4  13   73.00    9.30
   7  -4 -12   29.90    7.80
  -7   4  12   43.20    9.00
   7  -4 -11   11.90    6.10
  -7   4  11   14.30    7.20
   7  -4 -10   30.70    5.70
  -7   4  10   26.50    6.50
   7  -4  -9    2.10    4.60
  -7   4   9   -6.10    5.70
   7  -4  -8  106.10    7.30
  -7   4   8  100.20    7.90
   7  -4  -7   50.80    5.50
  -7   4   7   57.10    6.50
   7  -4  -6  320.80   11.00
  -7   4   6  304.20   11.40
   7  -4  -5   82.60    6.80
  -7   4   5   86.00    7.50
   7  -4  -4  105.00    8.30
  -7   4   4  120.70    7.50
   7  -4  -3   -2.90    3.90
  -7   4   3   -1.30    4.20
   7  -4  -2  169.10    8.00
  -7   4   2  182.20    8.90
   7  -4  -1   89.20    6.00
  -7   4   1   89.60    5.30
   7  -4   0  134.30   14.40
  -7   4   0  141.50    8.60
   7  -4   1   82.40    5.50
  -7   4  -1   72.20    5.10
   7  -4   2   22.20    4.90
  -7   4  -2   11.80    5.00
   7  -4   3  142.50    9.00
  -7   4  -3  160.70    9.90
  -7   4  -4   97.40   10.90
   7  -4   5   65.20    9.30
  -7   4  -5   54.80    5.40
   7  -4   6   35.20    5.60
  -7   4  -6   29.60    5.30
   7  -4   7  107.30   12.00
  -7   4  -7   91.80    9.10
   7  -4   8   32.90    9.50
  -7   4  -8   22.70    8.50
   7  -4   9   20.80    6.40
  -7   4  -9   19.50    6.90
   7  -4  10   57.00    7.50
  -7   4 -10   42.60    8.10
   7  -4  11    2.30    5.90
  -7   4 -11    2.80    5.70
   7  -4  12  231.80    6.90
  -7   4 -12  231.80    7.90
   7  -4  13   28.40   10.70
   7  -3 -14   81.60   11.60
   7  -3 -13   65.70    6.80
  -7   3  13   81.30   14.90
   7  -3 -12   18.90    6.90
  -7   3  12   12.80    6.00
   7  -3 -11   21.00    5.60
  -7   3  11   14.10    6.40
   7  -3 -10    6.30    5.30
  -7   3  10    5.40    8.90
   7  -3  -9   42.60    5.20
  -7   3   9   35.50    5.80
   7  -3  -8   84.40    6.90
  -7   3   8   84.40    7.40
   7  -3  -7  113.50    6.60
  -7   3   7  112.60    6.50
   7  -3  -6  270.80    9.60
  -7   3   6  285.00   12.50
   7  -3  -5  185.10    8.40
  -7   3   5  179.80    9.40
   7  -3  -4  124.60    6.70
  -7   3   4  118.80    7.00
   7  -3  -3   -0.80    3.80
  -7   3   3   -0.20    3.70
   7  -3  -2  187.40    9.70
  -7   3   2  182.00    9.10
   7  -3  -1  207.90   12.10
  -7   3   1  214.60   10.30
   7  -3   0   59.30    5.60
  -7   3   0   60.30    5.70
   7  -3   1  230.00   10.80
  -7   3  -1  235.00   10.00
   7  -3   2    4.70    3.70
  -7   3  -2   10.60    3.80
   7  -3   4  298.00   12.20
  -7   3  -4  282.70   12.60
   7  -3   5  149.10    9.40
  -7   3  -5  146.90    8.40
   7  -3   6   86.50    6.80
  -7   3  -6   88.90    6.00
   7  -3   7   30.00    6.50
  -7   3  -7   32.40    4.00
   7  -3   8   45.60    6.40
  -7   3  -8   41.90    6.10
   7  -3   9   51.70    5.50
  -7   3  -9   58.00    6.00
   7  -3  10   10.40    7.10
  -7   3 -10    7.40    7.40
   7  -3  11  144.60    9.70
  -7   3 -11  132.70    7.30
   7  -3  12  176.50    9.50
  -7   3 -12  161.30    9.50
   7  -3  13   60.80    6.90
  -7   3 -13   46.00    4.90
   7  -3  14   21.10    7.70
  -7   3 -14   19.20    8.60
   7  -2 -14   68.40    9.30
  -7   2  14   63.20   12.90
   7  -2 -13   97.00    9.70
   7  -2 -12   20.00    6.80
  -7   2  12    9.10    7.40
   7  -2 -11   60.40    6.10
  -7   2  11   68.10    7.20
   7  -2 -10   33.00    5.30
  -7   2  10   28.50    6.10
   7  -2  -9   96.80    6.60
  -7   2   9   97.90    7.20
   7  -2  -8   23.60    3.60
  -7   2   8   17.00    7.80
   7  -2  -7  135.20    6.50
  -7   2   7  142.70    7.60
   7  -2  -6  420.20   14.40
  -7   2   6  421.90   14.40
   7  -2  -5  375.80   14.10
  -7   2   5  375.70   14.40
   7  -2  -4  185.90    9.50
  -7   2   4  179.00    8.50
   7  -2  -3  168.30    7.60
  -7   2   3  167.20    8.20
   7  -2  -2  327.00   13.20
  -7   2   2  328.90   11.20
   7  -2  -1  548.30   18.90
  -7   2   1  552.70   17.50
   7  -2   0   95.20    6.60
  -7   2   0  107.60    7.00
   7  -2   1   24.30    3.70
  -7   2  -1   32.90    3.90
   7  -2   2    8.00    4.50
  -7   2  -2    5.20    5.70
   7  -2   3  796.10   28.80
  -7   2  -3  747.20   27.10
   7  -2   4  342.00   14.70
  -7   2  -4  359.50   15.60
   7  -2   5  167.60    9.00
  -7   2  -5  165.20    9.10
   7  -2   6  137.30    8.00
  -7   2  -6  124.90    7.70
   7  -2   7   23.90    5.10
  -7   2  -7   17.00    5.00
   7  -2   8  212.90   10.00
  -7   2  -8  207.50    8.40
   7  -2   9  114.10    8.40
  -7   2  -9  123.50    8.40
   7  -2  10   -2.90    5.10
  -7   2 -10   -1.00    6.30
   7  -2  11  225.40    9.70
  -7   2 -11  218.90    9.20
   7  -2  12   37.30    7.50
  -7   2 -12   42.00    7.40
   7  -2  13   28.60   11.50
  -7   2 -13   34.80    8.00
   7  -2  14   12.90    7.30
  -7   2 -14    6.70    7.70
   7  -2  15    6.90    9.20
  -7   2 -15   -3.90    7.10
   7  -1 -15   28.50   11.40
  -7   1  15   22.90    9.70
   7  -1 -14   62.20    6.80
  -7   1  14   56.80    8.50
   7  -1 -13   99.00    8.30
  -7   1  13  121.60   10.20
   7  -1 -12   -1.40    8.50
  -7   1  12   -7.00    7.00
   7  -1 -11   62.10    6.90
  -7   1  11   63.10    7.00
   7  -1 -10  176.40    8.90
  -7   1  10  166.40    9.70
   7  -1  -9  113.20    6.80
  -7   1   9  115.00    7.50
   7  -1  -8  194.40    9.10
  -7   1   8  188.70   10.70
   7  -1  -7   -0.60    4.30
  -7   1   7    3.90    3.60
   7  -1  -6   15.00    4.60
  -7   1   6    9.50    4.70
   7  -1  -5  184.90    8.70
  -7   1   5  183.80    8.20
   7  -1  -4   19.50    4.40
  -7   1   4   18.70    5.10
   7  -1  -3   94.50    6.10
  -7   1   3   88.60    6.20
   7  -1  -2  278.30   11.00
  -7   1   2  296.70   12.70
   7  -1  -1  163.50    9.20
  -7   1   1  158.50   13.80
   7  -1   0  328.50   12.00
  -7   1   0  311.50   14.00
   7  -1   1    2.00    3.20
  -7   1  -1    5.30    6.10
   7  -1   2  132.40    8.30
  -7   1  -2  126.40    6.50
   7  -1   3   82.60    5.60
  -7   1  -3   85.40    5.90
   7  -1   4  234.80   11.40
  -7   1  -4  240.90   11.50
   7  -1   5   11.90    6.10
  -7   1  -5    5.20    3.80
   7  -1   6    3.40    4.40
  -7   1  -6   -5.00    4.50
   7  -1   7    7.50    3.70
  -7   1  -7    6.30    4.20
   7  -1   8   22.00    4.50
  -7   1  -8   20.00    5.30
   7  -1   9   30.10    5.20
  -7   1  -9   32.00    5.50
   7  -1  10   31.70    5.50
  -7   1 -10   37.60    6.20
   7  -1  11  142.50    8.60
  -7   1 -11  128.70    8.30
   7  -1  12   20.40    7.30
  -7   1 -12   12.40    4.80
   7  -1  13   13.90    8.60
  -7   1 -13   10.10    7.00
   7  -1  14   -1.80    8.80
  -7   1 -14    5.80    8.20
   7  -1  15    3.20    7.90
  -7   1 -15   13.90   13.30
  -7   0  15   30.20    6.90
  -7   0  14   32.50    7.00
   7   0 -13   21.90    6.90
  -7   0  13   48.80    8.20
   7   0 -12    1.10    5.80
  -7   0  12   -2.90    7.70
   7   0 -11   11.60    6.20
  -7   0  11   11.50    6.20
   7   0 -10   66.40    6.00
  -7   0  10   69.10    7.00
   7   0  -9  138.30    7.50
  -7   0   9  125.60   12.60
   7   0  -8   53.10    4.80
  -7   0   8   55.40    5.60
   7   0  -7   19.00    4.40
  -7   0   7   17.50    6.20
   7   0  -6  188.20   10.70
  -7   0   6  193.00    9.40
   7   0  -5   11.50    4.10
  -7   0   5   15.60    4.40
   7   0  -4  102.30    6.20
  -7   0   4  101.00    6.60
   7   0  -3   38.10    3.80
  -7   0   3   33.60    5.10
   7   0  -2   77.30    4.50
  -7   0   2   69.70    5.60
   7   0  -1   90.90    6.10
  -7   0   1   83.70    6.70
   7   0   0  338.80   13.90
  -7   0   0  352.90   19.70
   7   0   1  334.10   21.20
  -7   0  -1  341.90   14.40
   7   0   2  517.50   18.20
  -7   0  -2  500.10   15.80
   7   0   3  281.50   11.80
  -7   0  -3  286.80   11.50
   7   0   4  195.60    9.80
  -7   0  -4  200.80    9.20
   7   0   5   12.80    3.40
  -7   0  -5    5.50    3.30
   7   0   6   22.40    3.10
  -7   0  -6   24.90    3.80
   7   0   7   54.80    5.00
  -7   0  -7   63.00    6.00
   7   0   8  160.70    6.60
  -7   0  -8  146.60    7.90
   7   0   9   83.10    6.70
  -7   0  -9   82.80    5.80
   7   0  10   -0.30    5.30
  -7   0 -10    2.30    5.50
   7   0  11   28.20    5.70
  -7   0 -11   30.20    6.20
   7   0  12   39.60    7.50
  -7   0 -12   40.00    6.70
   7   0  13   18.80    6.60
  -7   0 -13    9.60    7.10
   7   0  14   18.40    6.40
  -7   0 -14   -0.30    5.90
  -7   0 -15   15.40    9.30
  -7   0 -16   54.20   16.70
  -7  -1  15   18.40    8.70
   7   1 -14   53.60    7.80
  -7  -1  14   78.60   16.20
   7   1 -13    3.90    7.10
  -7  -1  13   -2.20    6.40
   7   1 -12   17.60    7.20
  -7  -1  12   13.60    7.70
   7   1 -11    8.10    8.40
  -7  -1  11   -8.20    5.10
   7   1 -10   47.20    9.10
  -7  -1  10   42.60    5.90
   7   1  -9  293.10   10.20
  -7  -1   9  295.90   11.60
   7   1  -8   -0.10    5.10
  -7  -1   8   -3.50    4.60
   7   1  -7   94.00    6.50
  -7  -1   7   94.20    6.20
   7   1  -6   12.10    3.60
  -7  -1   6   16.60    4.30
   7   1  -5  154.00    8.70
  -7  -1   5  133.60   10.10
   7   1  -4  140.90    7.70
  -7  -1   4  138.30    8.00
   7   1  -3    1.00    3.00
  -7  -1   3    2.00    4.30
   7   1  -2   60.70    4.90
  -7  -1   2   64.30    5.20
   7   1  -1  322.80   13.30
  -7  -1   1  348.60   17.10
   7   1   0  255.80   15.20
  -7  -1   0  258.20   11.90
   7   1   1   63.40    4.70
  -7  -1  -1   56.10    5.30
   7   1   2  374.50   17.00
  -7  -1  -2  363.60   15.10
   7   1   3   50.10    4.70
  -7  -1  -3   41.60    4.80
   7   1   4  134.90    6.60
  -7  -1  -4  127.00    8.00
   7   1   5   61.90    5.10
  -7  -1  -5   64.90    5.40
   7   1   6   59.00    5.20
  -7  -1  -6   64.40    5.50
   7   1   7  258.20   10.40
  -7  -1  -7  241.80   11.10
   7   1   8  158.50    8.80
  -7  -1  -8  154.00    8.70
   7   1   9  341.10   15.00
  -7  -1  -9  356.70   12.80
   7   1  10  263.90   10.30
  -7  -1 -10  284.10   11.30
   7   1  11  132.50    7.70
  -7  -1 -11  150.00    7.70
   7   1  12    7.00    6.40
  -7  -1 -12   12.10    5.50
   7   1  13   35.20    9.20
  -7  -1 -13   21.20    6.40
   7   1  14    9.90    7.50
  -7  -1 -14   -2.10    4.60
   7   1  15   22.90    7.90
  -7  -1 -15   31.30    6.00
   7   2 -15   31.60   12.90
  -7  -2  15   17.20    6.80
   7   2 -14   46.10   11.90
  -7  -2  14   25.70    8.80
   7   2 -13   -0.90    5.90
  -7  -2  13    7.50    7.20
   7   2 -12    4.70    7.20
  -7  -2  12   13.80    7.00
   7   2 -11   62.80    8.00
  -7  -2  11   69.10    7.80
   7   2 -10   20.60    6.30
  -7  -2  10    7.80    6.60
   7   2  -9  283.10   11.00
  -7  -2   9  288.10   11.80
   7   2  -8   10.40    4.20
  -7  -2   8    5.60    4.70
   7   2  -7  241.10    9.70
  -7  -2   7  244.50    9.70
   7   2  -6  191.70    9.10
  -7  -2   6  184.80   10.50
   7   2  -5   40.60    4.90
  -7  -2   5   41.70    6.10
   7   2  -4    6.30    3.90
  -7  -2   4    9.80    6.80
   7   2  -3    1.40    3.70
  -7  -2   3    3.60    3.90
   7   2  -2   65.20    5.10
  -7  -2   2   66.00    8.80
   7   2  -1  127.40   13.70
  -7  -2   1  141.90    9.00
   7   2   0   84.20    5.30
  -7  -2   0   76.80    5.90
   7   2   1  371.60   12.90
  -7  -2  -1  375.80   12.50
   7   2   2  504.10   21.40
  -7  -2  -2  520.60   20.00
   7   2   3  792.20   21.90
  -7  -2  -3  810.30   22.50
   7   2   4  122.40    8.00
  -7  -2  -4  130.70    8.10
   7   2   5   47.20    4.70
  -7  -2  -5   50.30    5.20
   7   2   6    5.40    3.70
  -7  -2  -6    1.70    3.60
   7   2   7   27.60    5.10
  -7  -2  -7   41.30    4.90
   7   2   8   53.70    6.10
  -7  -2  -8   66.20    6.00
   7   2   9  203.30    8.50
  -7  -2  -9  194.20    8.20
   7   2  10   21.80    4.90
  -7  -2 -10   29.80    5.80
   7   2  11  187.10   11.70
  -7  -2 -11  199.60    9.20
   7   2  12   97.60   12.80
  -7  -2 -12   91.40    7.40
   7   2  13  107.00   11.80
  -7  -2 -13  101.60   11.20
  -7  -2 -14   14.90   13.50
   7   2  15    1.70    9.10
  -7  -2 -15   13.20    9.00
   7   3 -14    5.00    5.00
  -7  -3  14    3.50    9.80
   7   3 -13   -3.80   10.40
  -7  -3  13    1.50    5.60
   7   3 -12    1.70    6.70
  -7  -3  12   -3.60    7.70
   7   3 -11    9.70    6.50
  -7  -3  11  -11.10    7.40
   7   3 -10   64.70    6.50
  -7  -3  10   62.30    7.00
   7   3  -9   51.70    6.00
  -7  -3   9   51.00    6.80
   7   3  -8    1.50    5.50
  -7  -3   8   10.20    5.80
   7   3  -7  108.70    6.70
  -7  -3   7  116.60    7.10
   7   3  -6  270.50   10.30
  -7  -3   6  242.30   10.60
   7   3  -5  298.10   10.10
  -7  -3   5  285.60    9.40
   7   3  -4  324.70   13.10
  -7  -3   4  333.30   13.40
   7   3  -3    5.20    4.30
  -7  -3   3   22.30    4.90
   7   3  -1   57.30    4.90
  -7  -3   1   49.70    4.10
   7   3   0    6.70    3.30
  -7  -3   0    4.50    4.50
   7   3   1  117.70    7.10
  -7  -3  -1  118.30    6.90
   7   3   2  258.40    9.70
  -7  -3  -2  253.10   11.10
   7   3   3  166.50    7.80
  -7  -3  -3  154.70    8.70
   7   3   4  429.20   14.70
  -7  -3  -4  443.70   16.10
   7   3   5  113.60    5.90
  -7  -3  -5  122.90    7.40
   7   3   6   96.80    6.50
  -7  -3  -6   96.90    6.80
   7   3   7   28.10    4.60
  -7  -3  -7   29.20    5.40
   7   3   8  172.70    9.00
  -7  -3  -8  162.70    8.90
   7   3   9   51.90    5.90
  -7  -3  -9   46.40    5.00
   7   3  10   86.60    6.50
  -7  -3 -10   84.80    6.50
   7   3  11   34.50    8.80
  -7  -3 -11   25.30    6.00
   7   3  12   13.60    5.80
  -7  -3 -12    8.40    6.50
   7   3  13   89.10    9.90
  -7  -3 -13   97.50    9.10
   7   3  14  118.00   15.10
  -7  -3 -14  107.90    7.70
   7   3  15   34.00   12.30
  -7  -3 -15   13.60    6.90
   7   4 -13   60.80   11.60
  -7  -4  13    4.80    5.90
   7   4 -12   54.80    9.20
  -7  -4  12   41.50    7.70
   7   4 -11   29.00    6.60
  -7  -4  11   39.90    7.80
   7   4 -10   79.50    5.90
  -7  -4  10   72.10    6.30
   7   4  -9   10.40    6.50
  -7  -4   9   10.30    7.20
   7   4  -8   16.20    4.90
  -7  -4   8   20.00    6.80
   7   4  -7    7.20    5.70
  -7  -4   7   10.10    6.20
   7   4  -6   42.20    5.50
  -7  -4   6   47.20    5.50
   7   4  -5  194.40    9.40
  -7  -4   5  194.00    9.30
   7   4  -4  109.20    7.80
  -7  -4   4  114.90    7.30
   7   4  -3  220.50   15.40
  -7  -4   3  281.20   17.80
   7   4  -2  308.60   10.50
  -7  -4   2  282.70   10.60
   7   4  -1  127.90    7.00
  -7  -4   1  110.20    6.40
   7   4   0   99.10    7.00
  -7  -4   0  100.30    7.00
   7   4   1  162.60    8.50
  -7  -4  -1  158.40    9.70
   7   4   2  168.60    8.70
  -7  -4  -2  167.40   10.40
   7   4   3   62.00    5.10
  -7  -4  -3   70.20    6.00
   7   4   4  123.40    7.40
  -7  -4  -4  110.70   10.10
   7   4   5   28.30    4.20
  -7  -4  -5   20.10    5.00
   7   4   6  279.10   11.90
  -7  -4  -6  268.30   11.60
   7   4   7  297.90   11.40
  -7  -4  -7  297.00   11.00
   7   4   8  201.20    9.40
  -7  -4  -8  198.10    9.20
   7   4   9   60.90    6.70
  -7  -4  -9   65.20    6.30
   7   4  10  185.70    9.80
  -7  -4 -10  180.00    8.10
   7   4  11   20.00    9.10
  -7  -4 -11   11.60    5.60
   7   4  12  192.60   13.50
  -7  -4 -12  160.10    9.80
   7   4  13   69.40    8.10
  -7  -4 -13   63.10    7.40
   7   4  14   31.00    8.40
  -7  -4 -14   32.80    7.90
   7   5 -12   26.80   12.00
  -7  -5  12   20.30    7.90
   7   5 -11   59.20    8.60
  -7  -5  11   79.30    8.80
   7   5 -10  179.40    9.40
  -7  -5  10  181.50   10.10
   7   5  -9   18.10    5.80
  -7  -5   9   22.70    6.50
   7   5  -8   41.40    5.20
  -7  -5   8   41.10    5.90
   7   5  -7   35.60    6.80
  -7  -5   7   21.10    7.10
   7   5  -6   28.90    5.40
  -7  -5   6   18.30    6.30
   7   5  -5  118.00    6.90
  -7  -5   5  110.40    8.80
   7   5  -4    9.80    4.50
  -7  -5   4   10.80    6.50
   7   5  -3   87.60    6.70
  -7  -5   3   80.80    5.60
   7   5  -2   62.00    6.30
  -7  -5   2   64.40    5.40
   7   5  -1  257.00   10.80
  -7  -5   1  249.90   10.80
   7   5   0  203.50    9.90
  -7  -5   0  201.20    9.10
   7   5   1  196.50    9.50
  -7  -5  -1  192.30   10.10
   7   5   2   59.80    4.40
  -7  -5  -2   50.90    7.50
   7   5   3   67.00    5.60
  -7  -5  -3   74.30    6.60
   7   5   4   61.40    5.40
  -7  -5  -4   65.90    6.40
   7   5   5  165.00    7.90
  -7  -5  -5  176.90    9.00
   7   5   6  146.00    8.20
  -7  -5  -6  141.80    8.70
   7   5   7   99.80    7.00
  -7  -5  -7   96.10    7.40
   7   5   8   73.30    5.70
  -7  -5  -8   88.80    6.70
   7   5   9   20.90    5.00
  -7  -5  -9   18.80    5.20
   7   5  10   37.60    5.50
  -7  -5 -10   44.80    5.70
   7   5  11   -0.90    7.40
  -7  -5 -11   -3.80    8.90
   7   5  12   38.90   10.80
  -7  -5 -12   30.80    7.80
   7   5  13   73.60   13.70
  -7  -5 -13   69.40    8.10
   7   5  14   28.00   12.20
  -7  -5 -14   41.80    9.00
   7   6 -11   14.00    6.30
  -7  -6  11   -1.00   11.70
   7   6 -10   30.40    7.50
  -7  -6  10   13.60    6.50
   7   6  -9   19.60    7.10
  -7  -6   9   22.50    8.20
   7   6  -8   25.90    7.40
  -7  -6   8   30.00    7.50
   7   6  -7   17.30    5.90
  -7  -6   7   27.50    5.50
   7   6  -6   11.60    4.00
  -7  -6   6   16.10    4.80
   7   6  -5   37.10    5.40
  -7  -6   5   18.10    9.00
   7   6  -4    2.80    4.70
  -7  -6   4    9.10    4.80
   7   6  -3   74.80    7.20
  -7  -6   3   81.70    7.20
   7   6  -2   44.50    5.00
  -7  -6   2   52.70    6.10
   7   6  -1  107.20    7.40
  -7  -6   1  100.30    7.90
   7   6   0   26.20    4.80
  -7  -6   0   36.40    5.40
   7   6   1  122.70    8.00
  -7  -6  -1  132.10    9.60
   7   6   2   15.30    4.90
  -7  -6  -2    8.40    5.30
   7   6   3    4.20    4.40
  -7  -6  -3   -3.30    5.20
   7   6   4   -1.80    3.60
  -7  -6  -4    0.80    5.50
   7   6   5   28.80    4.70
  -7  -6  -5   17.50    8.00
   7   6   6  268.40   11.40
  -7  -6  -6  274.90   16.10
   7   6   7   89.70    6.30
  -7  -6  -7   90.30   10.90
   7   6   8   64.00    6.30
  -7  -6  -8   63.10    6.70
   7   6   9   42.60    6.50
  -7  -6  -9   44.40    6.90
   7   6  10    9.10    6.40
  -7  -6 -10   15.20    6.10
   7   6  11    4.80    8.60
  -7  -6 -11    3.70    5.90
  -7  -6 -12   -8.80    9.90
   7   7  -9   14.60    6.60
  -7  -7   9   -2.40    6.70
   7   7  -8   12.80    7.50
  -7  -7   8   11.10    8.20
   7   7  -7    9.40    5.40
  -7  -7   7    0.20    5.50
   7   7  -6    4.70    6.10
  -7  -7   6    0.80   10.50
   7   7  -5   -0.20    9.40
  -7  -7   5   -0.70    7.20
   7   7  -4   -1.20    4.70
  -7  -7   4   -5.40    6.50
   7   7  -3   10.00    5.00
  -7  -7   3    9.40    5.80
   7   7  -2   40.20    6.50
  -7  -7   2   38.10    6.80
   7   7  -1  118.20    7.70
  -7  -7   1  111.80    7.30
   7   7   0  121.30    7.50
  -7  -7   0  121.80    7.90
   7   7   1  149.20    8.50
  -7  -7  -1  152.20    8.50
   7   7   2    4.30    5.10
  -7  -7  -2   -1.90    5.10
   7   7   3   -0.30    4.60
  -7  -7  -3   -1.40    4.80
   7   7   4    5.40    5.80
  -7  -7  -4    6.90    6.10
   7   7   5    0.50    5.60
  -7  -7  -5    4.00    6.00
   7   7   6   62.50    6.80
  -7  -7  -6   76.50    7.70
   7   7   7   -3.70    5.50
  -7  -7  -7    6.60    6.70
   7   7   8   62.10    6.60
  -7  -7  -8   61.50    7.00
   7   7   9   77.20    5.60
  -7  -7  -9   83.80    6.10
   7   7  10   47.80    7.10
  -7  -7 -10   54.80    6.90
   7   7  11   36.20    8.40
  -7  -7 -11   47.50    6.20
  -7  -7 -12    1.00    7.80
   7   7  13    1.90    5.70
   7   8  -8   39.00    5.30
  -7  -8   8   21.20    7.20
   7   8  -7   -0.20    3.60
  -7  -8   7   28.70    7.60
   7   8  -6   47.00    8.50
  -7  -8   6   39.20    7.70
   7   8  -5    0.10    6.10
  -7  -8   5   -6.90    5.80
   7   8  -4   -5.30    3.40
  -7  -8   4    1.40    5.30
   7   8  -3    4.60    4.40
  -7  -8   3   -1.70    4.90
   7   8  -2   -7.00    5.50
  -7  -8   2    0.10    6.50
   7   8  -1    5.00    4.60
  -7  -8   1    8.90    5.50
   7   8   0   70.10    7.40
  -7  -8   0   76.80    8.50
   7   8   1   49.00    7.50
  -7  -8  -1   41.10    7.60
   7   8   2   26.20    5.80
  -7  -8  -2   29.00    6.00
   7   8   3   28.70    6.70
  -7  -8  -3   30.60    7.00
   7   8   4   33.10    7.00
  -7  -8  -4   30.10    7.00
   7   8   5   24.30    6.80
  -7  -8  -5   37.20    7.10
   7   8   6   30.10    6.50
  -7  -8  -6   34.00    7.50
   7   8   7   11.10    8.50
  -7  -8  -7    9.50    6.50
   7   8   8   -2.00    5.70
  -7  -8  -8   11.80    7.10
   7   8   9   26.90    7.70
  -7  -8  -9   26.10    5.40
   7   8  10   18.80    7.40
  -7  -8 -10   11.10    7.20
   7   8  11   16.20   11.40
  -7  -8 -11   27.90    7.90
   7   9  -6    5.00    6.40
  -7  -9   6   -1.70    6.50
   7   9  -5    3.40    8.30
  -7  -9   5    8.90    8.20
   7   9  -4   29.00    7.30
  -7  -9   4   16.20    7.00
   7   9  -3   38.10    5.30
  -7  -9   3   34.30    6.50
   7   9  -2    0.50    4.70
  -7  -9   2   -7.80    5.50
   7   9  -1    4.30    6.10
  -7  -9   1    8.30    6.80
   7   9   0    2.80    6.00
  -7  -9   0    8.50    6.20
   7   9   1    0.30    4.50
  -7  -9  -1   -2.80    6.10
   7   9   2    3.00    4.60
  -7  -9  -2    4.60    6.30
   7   9   3    0.30    3.30
  -7  -9  -3    0.80    4.40
   7   9   4    7.90    6.00
  -7  -9  -4    1.10    7.50
   7   9   5  113.40    7.70
  -7  -9  -5  110.30    5.00
   7   9   6   -7.10    7.10
  -7  -9  -6    1.10   13.20
   7   9   7    5.80    6.20
  -7  -9  -7    4.40    6.60
   7   9   8   -1.40   11.10
   7   9   9    2.70    5.60
  -7  -9  -9   12.10    8.90
   7   9  10   18.20    7.50
  -7  -9 -10   24.30    6.60
  -7  -9 -11   -4.70   11.70
   7  10  -4   -2.00    7.70
  -7 -10   4   28.20   10.60
   7  10  -3   30.50    7.60
  -7 -10   3   11.70    6.60
   7  10  -2    0.60    5.70
  -7 -10   2    7.00    5.60
   7  10  -1   18.80    8.20
  -7 -10   1    5.30    8.40
   7  10   0    4.60   11.50
  -7 -10   0   15.10    8.60
   7  10   1   -3.70    5.30
  -7 -10  -1   -4.00    6.40
   7  10   2   -3.40    9.90
  -7 -10  -2    4.80    6.50
   7  10   3    5.40    6.80
  -7 -10  -3    8.10    5.80
   7  10   4    5.70    7.80
  -7 -10  -4    3.70    8.10
   7  10   5   58.60    7.10
  -7 -10  -5   33.90   13.60
   7  10   6   -2.40    4.90
  -7 -10  -6   -0.30    7.70
  -7 -10  -7   11.20   10.30
   7  10  10   33.90   10.90
  -7 -10 -10   63.30   15.70
   7  11  -2    3.70    7.00
  -7 -11   2    2.10    4.00
   7  11  -1   14.00    8.50
  -7 -11   1    3.80    6.90
   7  11   0    6.00    7.20
  -7 -11   0    3.80    6.90
   7  11   1   -1.70   10.90
  -7 -11  -1    3.00    5.30
   7  11   2   -0.10   10.70
   7  11   3    3.60    7.00
  -7 -11  -3    0.30    5.80
   7  11   4   21.00    7.60
  -7 -11  -4   24.50    6.80
   7  11   5   71.10   13.10
  -7 -11  -5   56.70    7.90
   7  12   1   -0.20    5.90
  -7 -12  -1   15.60    7.60
  -7 -12  -2    0.80    6.90
   7  12   3   17.40    7.80
  -7 -12  -3    8.50    4.60
  -7 -12  -4   13.60    7.10
   7  12   5   -0.90    6.40
  -7 -12  -5   38.20   13.10
   7  12   6   -0.80    5.10
  -7 -12  -6   -2.70    5.30
   8 -10  -7   -4.50    9.00
  -8  10   7    3.50   10.00
   8 -10  -6    3.40   10.30
  -8  10   6   11.10    7.40
  -8  10   5    0.70    6.70
  -8  10   4    2.10    7.80
   8 -10  -3   29.90    9.90
  -8  10   3    2.70    6.80
   8 -10  -2   -5.70   12.30
   8 -10  -1    5.30    8.00
  -8  10   1   13.40    8.30
   8 -10   0   13.40    6.50
  -8  10   0   10.50    6.40
   8 -10   1   49.70   11.70
  -8  10  -1   20.60    5.80
  -8   9   8   18.30   15.00
   8  -9  -7    0.90   10.90
  -8   9   7   19.40    9.60
   8  -9  -6   37.50    7.30
  -8   9   6    8.60    5.00
   8  -9  -5   31.30    8.70
  -8   9   5   11.90    7.50
   8  -9  -4   63.90    7.20
  -8   9   4   61.10   14.70
   8  -9  -3    9.60    7.10
  -8   9   3    2.80    9.20
   8  -9  -2   -5.70   11.60
  -8   9   2   -6.20    8.00
   8  -9  -1   20.20    9.60
  -8   9   1   24.40    8.10
   8  -9   0   39.30   10.60
  -8   9   0   28.40    6.20
   8  -9   1   17.40    8.40
  -8   9  -1   12.80    7.20
   8  -9   2   25.80   11.90
  -8   9  -2   39.60    6.00
   8  -9   3   13.20    7.70
  -8   9  -3   14.90    5.80
   8  -8 -10   17.30    8.50
   8  -8  -9   16.00    8.50
  -8   8   9   30.80    9.20
   8  -8  -8   54.50   10.30
  -8   8   8   39.70    7.40
   8  -8  -7   10.40    6.40
  -8   8   7    7.50    7.80
   8  -8  -6    5.30   11.60
  -8   8   6    6.50    7.00
   8  -8  -5    9.20    7.70
  -8   8   5    5.90    7.80
  -8   8   4  177.10    8.80
  -8   8   3    3.50    7.30
   8  -8  -2   48.90   12.60
  -8   8   2   43.80    7.50
   8  -8  -1   13.30    7.10
  -8   8   1    9.20    7.60
   8  -8   0   38.00    8.50
  -8   8   0   41.20    7.60
   8  -8   1  173.60    8.10
  -8   8  -1  177.60    9.30
   8  -8   2   47.40   10.40
  -8   8  -2   36.40    6.10
   8  -8   3    3.20    7.20
  -8   8  -3    1.50    5.80
   8  -8   4   12.40    7.80
  -8   8  -4   10.70    7.10
   8  -8   5    0.90    6.80
  -8   8  -5    3.80    6.20
  -8   7  11   25.70   10.20
   8  -7 -10   12.20   11.20
  -8   7  10   15.00    7.80
   8  -7  -9   22.10   11.60
  -8   7   9   28.30   14.10
   8  -7  -8   11.90   10.50
  -8   7   8   -4.70    7.80
   8  -7  -7   22.00   10.70
  -8   7   7   45.10    7.70
   8  -7  -6   66.00    6.50
  -8   7   6   62.00    9.50
   8  -7  -5   18.70    7.30
  -8   7   5   -5.10    7.60
   8  -7  -4   59.40    7.30
  -8   7   4   56.30    7.60
   8  -7  -3   14.20    6.10
  -8   7   3   -1.10    7.30
   8  -7  -2   20.30    6.90
  -8   7   2   24.50    6.00
   8  -7  -1   20.40    5.90
  -8   7   1   27.30    7.60
   8  -7   0    1.10   10.40
  -8   7   0   11.90    7.90
   8  -7   1    5.90    7.30
  -8   7  -1    7.50    6.00
   8  -7   2   -1.20    6.80
  -8   7  -2   -0.50    5.60
   8  -7   3   48.30    5.40
  -8   7  -3   71.30    6.20
   8  -7   4    5.10    4.80
  -8   7  -4    8.60    6.10
   8  -7   5   21.90    8.60
  -8   7  -5   23.40    8.70
   8  -7   6   10.20    9.30
  -8   7  -6    9.70   11.00
   8  -7   7   14.80    6.40
  -8   7  -7   13.80    4.80
   8  -6 -11   -3.70    9.60
  -8   6  11   16.80    8.90
   8  -6 -10   16.30    6.70
  -8   6  10   15.40    7.80
   8  -6  -9    1.30   10.40
  -8   6   9   -2.50    7.40
   8  -6  -8    7.60    7.20
  -8   6   8    6.00    7.20
   8  -6  -7    6.40    6.70
  -8   6   7    3.30    5.50
   8  -6  -6    8.40    6.20
  -8   6   6    4.20    6.50
   8  -6  -5   25.80    6.30
  -8   6   5   25.10    7.40
   8  -6  -4   71.20    7.50
  -8   6   4   64.60    6.50
   8  -6  -3   21.20    6.20
  -8   6   3   22.50    5.10
   8  -6  -2   26.40    6.40
  -8   6   2   38.10    7.00
   8  -6  -1   28.10    7.40
  -8   6   1   21.80    6.60
   8  -6   0   15.80    5.90
  -8   6   0   14.00    6.40
   8  -6   1   41.80    6.40
  -8   6  -1   50.10    7.10
   8  -6   2   13.90    7.00
  -8   6  -2    6.90    7.20
   8  -6   3   28.70    7.10
  -8   6  -3   13.80    5.00
   8  -6   4   -1.60    4.80
  -8   6  -4   -1.30    5.90
   8  -6   5   56.80    7.70
  -8   6  -5   66.00    8.80
   8  -6   6   35.50    7.20
  -8   6  -6   36.70    8.10
   8  -6   7  102.30    5.60
  -8   6  -7  117.00    5.30
   8  -6   8    7.40    8.50
  -8   6  -8    2.20    7.80
   8  -6   9    2.30    5.30
  -8   6  -9   14.60    7.40
  -8   5  12   26.20   14.90
   8  -5 -11   33.40    9.30
  -8   5  11   23.40    7.00
   8  -5 -10    7.10    7.20
  -8   5  10   18.10    7.60
   8  -5  -9    3.30    7.00
  -8   5   9   -3.00    6.20
   8  -5  -8   72.10    6.90
  -8   5   8   70.40    6.40
   8  -5  -7    9.50    5.90
  -8   5   7    7.00    6.60
   8  -5  -6   21.00    5.50
  -8   5   6   17.80    6.20
   8  -5  -5    9.60    4.70
  -8   5   5    9.70    5.40
   8  -5  -4    7.40    4.80
  -8   5   4    5.00    6.00
   8  -5  -3   47.70    6.40
  -8   5   3   50.80    5.80
   8  -5  -2  179.30    9.60
  -8   5   2  177.60   10.60
   8  -5  -1   47.50    5.20
  -8   5   1   48.30    5.20
   8  -5   0  179.10   12.00
  -8   5   0  153.60    9.10
   8  -5   1    6.50    4.00
  -8   5  -1    2.10    4.40
   8  -5   2   23.20    5.10
  -8   5  -2   21.00    5.30
   8  -5   3   43.70    6.30
  -8   5  -3   31.00    5.80
   8  -5   4    6.60    7.00
  -8   5  -4   25.10    7.60
   8  -5   5   40.60   10.10
  -8   5  -5   13.70    5.40
   8  -5   6  112.00   12.30
  -8   5  -6   84.30    6.90
   8  -5   7  108.40    8.40
  -8   5  -7  108.10    6.80
   8  -5   8   30.80    6.20
  -8   5  -8   31.70    5.90
   8  -5   9   22.00    8.30
  -8   5  -9   17.40    8.10
   8  -5  10    9.20    9.40
  -8   5 -10    6.60    9.10
   8  -4 -13    9.70   11.20
  -8   4  13    9.70   10.70
   8  -4 -12   13.20   11.40
  -8   4  12   21.80    8.90
   8  -4 -11    5.50    5.80
  -8   4  11    2.70    7.50
   8  -4 -10   20.50    5.90
  -8   4  10   29.00    6.90
   8  -4  -9   35.10    6.60
  -8   4   9   32.70    6.80
   8  -4  -8   59.10    6.50
  -8   4   8   54.30    7.20
   8  -4  -7   34.40    5.90
  -8   4   7   33.30    6.70
   8  -4  -6   56.30    5.80
  -8   4   6   42.30    5.50
   8  -4  -5   25.50    8.80
  -8   4   5   21.10    6.20
   8  -4  -4   68.50    5.40
  -8   4   4   74.00    6.30
   8  -4  -3   23.90    5.80
  -8   4   3   19.10    4.70
   8  -4  -2  105.40    5.90
  -8   4   2  118.80    6.90
   8  -4  -1   75.20    6.00
  -8   4   1   72.80    7.20
   8  -4   0  117.70    6.50
  -8   4   0  117.60    5.50
   8  -4   1   21.70    4.60
  -8   4  -1   21.80    4.30
   8  -4   2   42.90    6.50
  -8   4  -2   44.90    5.50
   8  -4   3   -6.30    5.20
  -8   4  -3   17.60    6.00
   8  -4   5   46.00    6.50
  -8   4  -5   55.20    5.70
   8  -4   6  115.60    8.40
  -8   4  -6  127.30    8.70
   8  -4   7   32.30    6.50
  -8   4  -7   32.80    6.90
   8  -4   8   32.10    6.20
  -8   4  -8   32.10    6.00
   8  -4   9    3.40   11.90
  -8   4  -9   13.00    6.00
   8  -4  10   24.90    8.40
  -8   4 -10   21.50    7.60
   8  -4  11   59.00    7.30
  -8   4 -11   52.80    8.60
   8  -3 -13   13.30    6.30
  -8   3  13   17.40   11.90
   8  -3 -12   37.00    7.10
  -8   3  12   45.80    9.20
   8  -3 -11   47.50    6.90
  -8   3  11   49.80    8.50
   8  -3 -10    0.10    4.60
  -8   3  10    1.70    7.00
   8  -3  -9   48.80    5.70
  -8   3   9   60.00    7.00
   8  -3  -8    7.00    5.30
  -8   3   8    8.00    5.40
   8  -3  -7   55.60    6.20
  -8   3   7   63.10    6.90
   8  -3  -6   15.10    4.00
  -8   3   6   33.20    6.10
   8  -3  -5   21.10    5.40
  -8   3   5   20.90    4.60
   8  -3  -4   13.60    4.20
  -8   3   4    6.80    5.40
   8  -3  -3  147.30    8.60
  -8   3   3  136.10    7.60
   8  -3  -2  230.90   10.30
  -8   3   2  233.70   11.20
   8  -3  -1   70.40    6.30
  -8   3   1   78.60    6.80
   8  -3   0    0.70    4.20
  -8   3   0    3.40    3.80
   8  -3   1   35.90    5.20
  -8   3  -1   42.10    5.50
   8  -3   2   33.80    4.60
  -8   3  -2   38.90    5.00
   8  -3   3  120.30   11.50
  -8   3  -3  171.10   15.00
   8  -3   4   75.60    6.60
  -8   3  -4   70.10    5.70
   8  -3   5   -0.20    3.90
  -8   3  -5    1.40    4.10
   8  -3   6  204.80   11.90
  -8   3  -6  209.90   11.70
   8  -3   7   46.00    6.40
  -8   3  -7   58.30    6.70
   8  -3   8   18.30    6.90
  -8   3  -8   13.60    6.60
   8  -3   9   52.40    7.40
  -8   3  -9   48.50    6.30
   8  -3  10   -4.70    8.50
  -8   3 -10   -2.40    5.20
   8  -3  11  265.40    9.80
  -8   3 -11  245.50    9.30
   8  -3  12   13.20    9.50
  -8   3 -12   18.80    8.80
   8  -2 -14   38.30   11.10
   8  -2 -13   28.00    7.50
  -8   2  13   -1.00   10.70
   8  -2 -12   21.40    6.50
   8  -2 -11   71.30    7.30
  -8   2  11   67.90    8.90
   8  -2 -10   12.30    6.30
  -8   2  10   21.10    7.20
   8  -2  -9   86.90    6.50
  -8   2   9   99.70    8.60
   8  -2  -8   15.90    5.60
  -8   2   8   17.00    8.30
   8  -2  -7  130.30    7.50
  -8   2   7  138.00    8.40
   8  -2  -6   30.60    4.70
  -8   2   6   29.80    5.10
   8  -2  -5  116.40    7.40
  -8   2   5  120.80    8.00
   8  -2  -4   27.60    4.80
  -8   2   4   28.30    5.60
   8  -2  -3  417.70   14.60
  -8   2   3  419.50   16.00
   8  -2  -2  258.10   10.90
  -8   2   2  250.60    9.90
   8  -2  -1  156.50    6.80
  -8   2   1  145.70    7.50
   8  -2   0   38.30    7.70
  -8   2   0   42.80    5.30
   8  -2   1   11.80    4.00
  -8   2  -1   11.20    4.40
   8  -2   2  259.90   11.30
  -8   2  -2  214.20   13.20
   8  -2   3  253.90   10.30
  -8   2  -3  239.20    9.00
   8  -2   4  192.30   10.40
  -8   2  -4  189.30   10.10
   8  -2   5  141.00    8.30
  -8   2  -5  139.30    7.50
   8  -2   6  280.50   10.40
  -8   2  -6  265.20    9.50
   8  -2   7   89.20    6.20
  -8   2  -7   89.40    7.30
   8  -2   8   53.20    5.90
  -8   2  -8   59.70    6.50
   8  -2   9   62.70    8.50
  -8   2  -9   74.00    7.90
   8  -2  10   21.40    6.30
  -8   2 -10    8.20    5.80
   8  -2  11  389.00   12.00
  -8   2 -11  376.60   11.70
   8  -2  12   -4.00    7.90
  -8   2 -12   13.30    8.70
   8  -2  13   45.00    7.90
  -8   2 -13   50.80    9.20
   8  -2  14   53.30   15.00
  -8   2 -14   45.60   12.90
   8  -1 -14   48.40   12.70
  -8   1  14   31.70   10.30
   8  -1 -13   10.00    7.50
  -8   1  13   -8.30   14.90
   8  -1 -12   59.90    8.10
  -8   1  12   70.90   10.40
   8  -1 -11   71.10    6.70
  -8   1  11   70.40    8.90
   8  -1 -10  127.80    8.50
  -8   1  10  124.50    8.40
   8  -1  -9  119.00    8.60
  -8   1   9  114.10    7.70
   8  -1  -8   53.70    6.00
  -8   1   8   43.10    7.00
   8  -1  -7  125.60    6.80
  -8   1   7  122.20    7.90
   8  -1  -6  134.70    5.90
  -8   1   6  140.00    6.70
   8  -1  -5  132.30    8.50
  -8   1   5  137.70    7.50
   8  -1  -4   64.90    5.40
  -8   1   4   60.20    5.60
   8  -1  -3  585.80   18.70
  -8   1   3  557.30   17.70
   8  -1  -2  359.90   11.70
  -8   1   2  370.30   11.90
   8  -1  -1  108.50    6.30
  -8   1   1  104.00    7.00
   8  -1   0  143.90    7.70
  -8   1   0  150.90    8.20
   8  -1   1   16.10    3.40
  -8   1  -1   18.30    7.50
  -8   1  -2  587.00   17.50
   8  -1   3  156.80   10.50
  -8   1  -3  163.90    9.00
   8  -1   4  153.20    8.90
  -8   1  -4  167.00    7.50
   8  -1   5  168.30   12.80
  -8   1  -5  162.00    9.10
   8  -1   6  121.60    6.70
  -8   1  -6  110.10    7.90
   8  -1   7  107.40    6.80
  -8   1  -7  102.30    6.90
   8  -1   8   70.50    5.00
  -8   1  -8   60.90    5.50
   8  -1   9    6.70    6.00
  -8   1  -9    8.40    5.90
   8  -1  10   84.70   10.80
  -8   1 -10   80.20    7.10
   8  -1  11   93.70    6.80
  -8   1 -11  110.10    7.90
   8  -1  12   17.20    8.10
  -8   1 -12   17.70    8.40
   8  -1  13    8.20    4.70
  -8   1 -13    2.60    6.60
   8  -1  14   21.40    8.60
  -8   1 -14   39.10    5.80
   8  -1  15   45.90    8.30
  -8   1 -15   20.40    6.40
   8   0 -14   12.40   10.40
  -8   0  14   27.50   13.10
   8   0 -13    7.10   11.10
  -8   0  13   21.50   14.70
   8   0 -12   43.80    7.20
  -8   0  12   33.00    8.20
   8   0 -11   32.00    5.90
  -8   0  11   32.80    9.00
   8   0 -10   72.70    7.10
  -8   0  10   70.20    8.40
   8   0  -9   25.30    6.40
  -8   0   9   30.60    6.80
   8   0  -8   62.30    6.30
  -8   0   8   58.40    7.40
   8   0  -7  151.90    8.00
  -8   0   7  161.90    8.50
   8   0  -6   66.90    5.90
  -8   0   6   65.70    5.50
   8   0  -5   36.40    5.00
  -8   0   5   32.70    5.80
   8   0  -4   86.20    5.30
  -8   0   4   81.70    6.10
   8   0  -3  183.80    9.70
  -8   0   3  181.50    8.30
   8   0  -2  222.20   10.70
  -8   0   2  231.00   10.90
   8   0  -1    5.20    4.40
  -8   0   1    7.90    5.00
   8   0   0    1.30    3.20
  -8   0   0   -0.30    8.00
   8   0   1    0.40    3.80
  -8   0  -1   -3.40    3.50
   8   0   2  593.00   18.90
  -8   0  -2  585.40   21.40
   8   0   3   79.30    6.20
  -8   0  -3   78.70    6.10
   8   0   4   61.70    5.50
  -8   0  -4   53.60    5.10
   8   0   5   70.70    4.80
  -8   0  -5   63.80    4.70
   8   0   6   22.70    5.10
  -8   0  -6   14.50    5.10
   8   0   7  176.90    9.20
  -8   0  -7  167.30    9.40
   8   0   8   18.80    5.50
  -8   0  -8   19.90    4.90
   8   0   9   16.50    5.70
  -8   0  -9   20.20    6.50
   8   0  10  121.40    8.30
  -8   0 -10  122.00    8.10
   8   0  11    5.90    6.60
  -8   0 -11    8.20    5.00
   8   0  12    2.40    7.80
  -8   0 -12   14.50    6.70
   8   0  13    3.30    7.00
  -8   0 -13   14.10    6.10
   8   0  14    2.70   11.70
  -8   0 -14    2.50   11.30
  -8   0 -15   61.20   18.80
   8   1 -14   31.60    6.10
   8   1 -13   -0.60    6.40
  -8  -1  13    6.90    7.40
   8   1 -12    8.70    7.70
  -8  -1  12    5.60    7.60
   8   1 -11   38.00    5.70
  -8  -1  11   24.70    6.50
   8   1 -10    0.70    4.70
  -8  -1  10    0.20    7.20
   8   1  -9   13.50    4.60
  -8  -1   9   10.60    5.70
   8   1  -8   11.90    4.30
  -8  -1   8   11.50    5.10
   8   1  -7   30.90    4.20
  -8  -1   7   38.50    5.10
   8   1  -6  220.80   10.10
  -8  -1   6  213.40   10.20
   8   1  -5   57.90    5.70
  -8  -1   5   49.90    5.80
   8   1  -4   70.30    6.20
  -8  -1   4   78.90    6.80
   8   1  -3  113.10    5.80
  -8  -1   3  110.60    6.40
   8   1  -2   55.80    5.30
  -8  -1   2   50.00    5.90
   8   1  -1   63.30    5.70
  -8  -1   1   80.90    7.40
   8   1   0   24.80    5.50
  -8  -1   0   34.70    4.80
   8   1   1   70.50    5.20
  -8  -1  -1   70.10    6.20
   8   1   2  119.50    7.50
  -8  -1  -2  105.30    6.70
   8   1   3  305.00   12.20
  -8  -1  -3  309.20   12.30
   8   1   4   38.20    4.60
  -8  -1  -4   43.80    4.70
   8   1   5   13.80    3.60
  -8  -1  -5   14.00    4.30
   8   1   6   45.60    4.70
  -8  -1  -6   49.90    5.30
   8   1   7   99.70    6.90
  -8  -1  -7  106.90    7.20
   8   1   8   52.10    6.40
  -8  -1  -8   53.30    5.30
   8   1   9   32.60    6.20
  -8  -1  -9   33.80    5.10
   8   1  10   62.90    6.70
  -8  -1 -10   56.00    7.40
   8   1  11    0.50   10.50
  -8  -1 -11    7.10    6.50
   8   1  12   22.50   10.80
  -8  -1 -12   23.10    7.40
   8   1  13   22.00   11.50
  -8  -1 -13    9.90    5.90
   8   1  14   13.30   12.10
  -8  -1 -14   16.50    8.00
   8   1  15   72.20    9.70
  -8  -1 -15   70.30   13.10
   8   2 -14    2.20   11.40
  -8  -2  14   24.20   12.70
   8   2 -13   26.80    7.60
  -8  -2  13   36.70    7.50
   8   2 -12   21.60    6.50
  -8  -2  12   23.90    8.00
   8   2 -11    5.70    5.70
  -8  -2  11   15.40    6.70
   8   2 -10   15.00    6.00
  -8  -2  10   17.90    6.30
   8   2  -9    6.60    6.20
  -8  -2   9   -5.40    5.40
   8   2  -8   -5.20    5.70
  -8  -2   8   -7.00    6.40
   8   2  -7  117.60    6.30
  -8  -2   7  103.30    8.30
   8   2  -6   51.60    5.50
  -8  -2   6   46.00    6.20
   8   2  -5   18.30    4.90
  -8  -2   5   20.20    5.40
   8   2  -4  268.90   11.80
  -8  -2   4  257.70   18.00
   8   2  -3   80.20    6.80
  -8  -2   3   77.80    6.00
   8   2  -2   16.70    3.40
  -8  -2   2   23.00    5.20
  -8  -2   1   57.20    7.00
   8   2   0  131.00    7.70
  -8  -2   0  135.00    8.50
   8   2   1  549.70   17.70
  -8  -2  -1  549.90   17.60
   8   2   2  275.30   11.60
  -8  -2  -2  265.40   11.40
   8   2   3  174.80    9.10
  -8  -2  -3  175.90    8.90
   8   2   4   44.10    5.60
  -8  -2  -4   46.60    5.60
   8   2   5   11.10    4.80
  -8  -2  -5   17.80    5.60
   8   2   6  109.00    7.00
  -8  -2  -6  114.50    8.20
   8   2   7   60.90    5.40
  -8  -2  -7   53.10    6.00
   8   2   8   14.80    5.50
  -8  -2  -8   16.50    6.40
   8   2   9   -9.60    8.00
  -8  -2  -9   -2.60    6.50
   8   2  10   54.60    7.00
  -8  -2 -10   60.80    7.10
   8   2  11   80.10    7.70
  -8  -2 -11   61.60    8.70
   8   2  12   41.00   12.50
  -8  -2 -12   28.00    7.50
   8   2  13   20.80    8.30
  -8  -2 -13   22.60    7.80
   8   2  14   44.70    6.40
  -8  -2 -14   30.70    6.90
   8   2  15   19.00    8.30
  -8  -2 -15   36.40    8.70
   8   3 -13   -5.10    6.70
  -8  -3  13   -0.90    9.50
   8   3 -12   34.10    7.70
  -8  -3  12   10.30    7.90
   8   3 -11   21.60   10.80
  -8  -3  11   31.90   10.90
   8   3 -10   43.10    6.80
  -8  -3  10   27.90    6.90
   8   3  -9   43.70    6.60
  -8  -3   9   40.20    6.70
   8   3  -8    7.40    6.40
  -8  -3   8    5.20    6.30
   8   3  -7   23.10    4.90
  -8  -3   7   22.50    4.80
   8   3  -6  138.40    8.10
  -8  -3   6  151.70    9.70
   8   3  -5  144.00    7.10
  -8  -3   5  133.00    9.30
   8   3  -4   24.40    4.50
  -8  -3   4   20.60    4.70
   8   3  -3   54.10    4.80
  -8  -3   3   54.10    5.60
   8   3  -1    9.10    3.60
  -8  -3   1   -2.00    4.00
   8   3   0   22.70    3.90
  -8  -3   0   20.70    5.30
   8   3   1   64.20    6.10
  -8  -3  -1   62.20    6.70
   8   3   2   24.20    4.60
  -8  -3  -2   27.50    5.80
   8   3   3  198.00   10.50
  -8  -3  -3  194.70   10.40
   8   3   4  127.40    7.40
  -8  -3  -4  130.30    7.60
   8   3   5   -0.60    4.80
  -8  -3  -5   -1.00    4.10
   8   3   6  246.00    9.80
  -8  -3  -6  247.30   10.50
   8   3   7   40.20    4.60
  -8  -3  -7   48.70    6.40
   8   3   8   35.40    6.10
  -8  -3  -8   43.70    6.20
   8   3   9   12.70    9.10
  -8  -3  -9    4.30    5.50
   8   3  10    1.80    5.80
  -8  -3 -10    5.30    6.00
   8   3  11    2.60    6.90
  -8  -3 -11    7.20    6.40
   8   3  12   73.50    8.60
  -8  -3 -12   81.00    7.20
   8   3  13   34.70    8.30
  -8  -3 -13   13.60    7.50
   8   3  14   45.90   11.50
  -8  -3 -14   37.70    7.30
   8   4 -12   21.80    6.60
  -8  -4  12   32.20    5.50
   8   4 -11   -2.80    9.20
  -8  -4  11    1.50    6.20
   8   4 -10   40.20    6.40
  -8  -4  10   43.00    5.90
   8   4  -9   24.30    5.40
  -8  -4   9   10.10    6.80
   8   4  -8    2.00    6.40
  -8  -4   8   11.90    6.40
   8   4  -7    6.40    4.30
  -8  -4   7   -1.90    5.10
   8   4  -6    3.20    5.70
  -8  -4   6    8.90    5.30
   8   4  -5   28.00    4.40
  -8  -4   5   32.30    5.40
   8   4  -4   42.40    5.50
  -8  -4   4   38.30    5.40
   8   4  -3  125.50    7.40
  -8  -4   3  149.30    9.10
  -8  -4   2   49.30    6.50
   8   4  -1   33.40    5.80
  -8  -4   1   15.20    8.50
   8   4   0   60.20    5.90
  -8  -4   0   71.10    6.90
   8   4   1   64.90    5.70
  -8  -4  -1   70.70    5.40
   8   4   2   80.20    6.30
  -8  -4  -2   78.80    6.90
   8   4   3    3.60    4.60
  -8  -4  -3    7.10    4.40
   8   4   4    2.50    4.60
  -8  -4  -4    0.70    5.50
   8   4   5   71.90    6.00
  -8  -4  -5   81.10    6.10
   8   4   6  189.70    8.10
  -8  -4  -6  192.90    9.60
   8   4   7   87.60    7.00
  -8  -4  -7   87.00    6.90
   8   4   8  100.60    7.30
  -8  -4  -8   88.70    6.80
   8   4   9   11.80    6.40
  -8  -4  -9   11.90    6.40
   8   4  10   85.70    7.80
  -8  -4 -10   91.50    7.90
   8   4  11   32.60    7.40
  -8  -4 -11   21.50    7.20
   8   4  12   54.20   10.80
  -8  -4 -12   51.60    9.50
   8   4  13   25.50   11.30
  -8  -4 -13   21.00    8.60
   8   4  14   50.20   21.40
  -8  -4 -14   44.00    8.10
   8   5 -11   51.40    5.10
  -8  -5  11   49.70    6.80
   8   5 -10   30.10    7.70
  -8  -5  10   47.60   11.30
   8   5  -9    7.00    8.50
  -8  -5   9    7.30    8.50
   8   5  -8   81.70    7.90
  -8  -5   8   71.20    8.90
   8   5  -7   70.50    6.90
  -8  -5   7   61.80    6.70
   8   5  -6   41.70    6.70
  -8  -5   6   39.70    6.40
   8   5  -5   29.70    9.80
  -8  -5   5   29.00    5.30
   8   5  -4    9.30    5.60
  -8  -5   4   -9.90    7.50
   8   5  -3   32.00    5.10
  -8  -5   3   22.60    5.50
   8   5  -2  112.20    7.80
  -8  -5   2  109.90    7.00
   8   5  -1   62.50    5.80
  -8  -5   1   71.80    7.30
   8   5   0  138.70    6.50
  -8  -5   0  130.20    6.90
   8   5   1  175.80    9.80
  -8  -5  -1  174.80    9.00
   8   5   2  110.90    6.40
  -8  -5  -2  105.80    6.70
   8   5   3  168.90    9.30
  -8  -5  -3  165.50    9.80
   8   5   4   27.60    4.70
  -8  -5  -4   32.50    5.20
   8   5   5   45.50    5.70
  -8  -5  -5   49.70    6.70
   8   5   6   56.90    6.10
  -8  -5  -6   59.50    6.60
   8   5   7  134.70    8.70
  -8  -5  -7  143.90    8.90
   8   5   8   40.20    5.90
  -8  -5  -8   47.80    7.10
   8   5   9   53.20    6.30
  -8  -5  -9   54.60    6.20
   8   5  10   26.50    8.60
  -8  -5 -10   22.90    6.50
   8   5  11   36.20    8.10
  -8  -5 -11   28.00    8.50
   8   5  12  101.00   13.00
  -8  -5 -12  117.90    8.70
   8   5  13   60.20   14.10
  -8  -5 -13   84.60   11.70
   8   6  -9   37.80    8.10
  -8  -6   9   20.50    8.20
   8   6  -8   42.80    7.90
  -8  -6   8   56.90    8.60
   8   6  -7   89.10    6.60
  -8  -6   7   81.70    7.90
   8   6  -6  101.00    8.00
  -8  -6   6  101.30    8.20
   8   6  -5   25.80    6.10
  -8  -6   5   25.30   11.90
   8   6  -4   13.90    9.00
  -8  -6   4   19.80    6.30
   8   6  -3   13.00    5.40
  -8  -6   3   23.40    6.90
   8   6  -2    5.20    4.40
  -8  -6   2    8.60    4.60
   8   6  -1   38.70    6.20
  -8  -6   1   45.50    7.20
   8   6   0  103.10    6.40
  -8  -6   0  116.50    7.30
   8   6   1  107.40    7.70
  -8  -6  -1  109.90    7.70
   8   6   2   38.10    5.10
  -8  -6  -2   25.60    5.30
   8   6   3   39.10    5.40
  -8  -6  -3   46.10    6.10
   8   6   4   19.10    5.00
  -8  -6  -4    9.30    5.70
   8   6   5   95.40    7.60
  -8  -6  -5   98.20   13.50
   8   6   6   56.30    5.40
  -8  -6  -6   64.00    6.30
   8   6   7   27.20    6.50
  -8  -6  -7   30.20    7.00
   8   6   8   28.60    6.10
  -8  -6  -8   24.70    6.80
   8   6   9   96.20    6.60
  -8  -6  -9   92.10    8.80
   8   6  10   21.30   10.30
  -8  -6 -10   10.50    6.30
   8   6  11   53.60   11.50
  -8  -6 -11   48.40    8.60
   8   6  12    3.00    8.30
  -8  -6 -12    2.60    8.90
  -8  -6 -13   10.90   14.70
   8   7  -8   23.70    7.80
  -8  -7   8   20.90    8.80
   8   7  -7   29.80    6.80
  -8  -7   7   34.60    8.40
   8   7  -6   41.20    4.70
  -8  -7   6   26.90    5.60
   8   7  -5    7.80   10.10
  -8  -7   5    8.10    7.60
   8   7  -4   12.90    6.70
  -8  -7   4   13.60    5.20
   8   7  -3   -0.30    5.60
  -8  -7   3    3.60    6.00
   8   7  -2   14.40    6.70
  -8  -7   2   12.10    7.80
   8   7  -1   18.20    4.90
  -8  -7   1   23.00    6.20
   8   7   0   62.00    6.70
  -8  -7   0   68.30    6.80
   8   7   1   50.80    5.60
  -8  -7  -1   59.80    6.10
   8   7   2   50.80    6.60
  -8  -7  -2   51.70    7.40
   8   7   3   27.90    6.50
  -8  -7  -3   29.80    7.10
   8   7   4   11.00    4.90
  -8  -7  -4   16.70    4.50
   8   7   5   -2.80    6.10
  -8  -7  -5   -0.90    6.80
   8   7   6   -7.00    6.20
  -8  -7  -6    1.70    6.60
   8   7   7   -7.60    6.70
  -8  -7  -7    2.40    9.20
   8   7   8    5.80    6.90
  -8  -7  -8    7.00    6.90
   8   7   9   54.10    7.50
  -8  -7  -9   37.10    7.10
   8   7  10   14.70    8.10
  -8  -7 -10   17.60    8.00
   8   7  11   61.60    8.50
  -8  -7 -11   74.70    7.40
   8   7  12   28.60   13.90
  -8  -7 -12   20.90    7.00
   8   8  -6   92.90   13.50
  -8  -8   6   17.20   10.10
   8   8  -5   10.40    3.50
  -8  -8   5   13.30    6.10
   8   8  -4    8.90    7.90
  -8  -8   4   25.80   12.40
   8   8  -3   -2.40    6.90
  -8  -8   3   -5.90    5.80
   8   8  -2    3.50    5.00
  -8  -8   2    3.70    7.20
   8   8  -1   -3.60    5.60
  -8  -8   1   -1.80    7.10
   8   8   0   33.60    7.80
  -8  -8   0   31.30    8.10
   8   8   1    9.50    5.60
  -8  -8  -1    0.00    5.10
   8   8   2   61.70    7.00
  -8  -8  -2   53.40    6.70
   8   8   3   60.60    8.00
  -8  -8  -3   54.00    8.60
   8   8   4   64.10    6.20
  -8  -8  -4   73.80    8.30
   8   8   5   65.90    7.40
  -8  -8  -5   83.00    8.20
   8   8   6   -2.60    8.00
  -8  -8  -6    1.70    8.30
   8   8   7    0.10    6.90
  -8  -8  -7   -3.00    7.70
   8   8   8    0.30    6.00
  -8  -8  -8  -11.80    7.90
   8   8   9   -2.20    9.50
  -8  -8  -9    4.00   10.50
   8   8  10   10.00    8.30
  -8  -8 -10    3.00    7.20
   8   8  11   27.70    5.80
  -8  -8 -11   14.40    6.90
   8   9  -5    4.70   13.30
  -8  -9   5   18.50   15.30
   8   9  -4    6.60    6.60
  -8  -9   4   19.80    7.70
   8   9  -3   13.50    4.20
  -8  -9   3   14.50    5.30
   8   9  -2    6.30    5.00
  -8  -9   2    0.50    4.00
   8   9  -1   19.00    7.90
  -8  -9   1    2.20    8.50
   8   9   0   -0.20    5.10
  -8  -9   0    5.30    7.60
   8   9   1    3.20    5.90
  -8  -9  -1    3.00    6.40
   8   9   2   -4.80    7.10
  -8  -9  -2   -2.30    8.10
   8   9   3    2.20    8.10
  -8  -9  -3    7.40    8.50
   8   9   4   19.80    8.40
  -8  -9  -4   32.60    8.70
   8   9   5   67.00    7.90
  -8  -9  -5   52.00   11.60
   8   9   6    0.40    7.70
  -8  -9  -6    5.40    9.70
   8   9   7   25.40   12.70
  -8  -9  -7    4.60    7.00
   8   9   8   -1.40    6.40
   8   9  10    4.90    9.50
  -8  -9 -10    2.40   10.30
   8  10  -3   -1.20    5.30
  -8 -10   3    1.90    3.70
   8  10  -2    2.70    7.80
  -8 -10   2    0.90    5.20
   8  10  -1   18.80    4.60
  -8 -10   1   19.20    6.40
   8  10   0    0.40    8.20
  -8 -10   0    8.80    4.50
  -8 -10  -1   -5.20    7.70
  -8 -10  -2    0.50    5.90
   8  10   3   -0.10    2.50
  -8 -10  -3   17.00    8.10
   8  10   4   28.40   12.70
  -8 -10  -4   -0.70   14.60
   8  10   5    3.40    8.90
  -8 -10  -5   18.40   10.10
  -8 -10  -6   19.00    8.10
   8  10   8   15.70    5.10
   8  11   0   -3.00    4.10
  -8 -11   0   -1.50    4.50
   8  11   1   29.20   10.50
  -8 -11  -1    1.20    7.10
   8  11   2    0.60   12.40
  -8 -11  -2    3.70    5.70
   8  11   3   41.50   10.40
   8  11   4   -4.50   14.80
  -8 -11  -4   40.20   16.50
   8  11   5   -3.80    9.60
  -8 -11  -5    0.50    5.00
   8  11   7   -2.60    6.90
  -8 -11  -7   21.50   11.40
  -8 -12  -2   22.40    6.30
   8  12   3  -13.70   10.80
  -8 -12  -4    9.80   14.60
   8  12   5    0.20    6.40
  -8 -12  -5   19.10    7.50
   9 -10  -6  -13.50   10.20
  -9  10   6   -0.40   10.20
   9 -10  -5   16.30    7.70
  -9  10   5   16.80   11.80
   9 -10  -4   31.10   12.30
  -9  10   4   -1.20   15.20
   9 -10  -3    1.80   10.20
   9  -9  -7   23.20   11.90
  -9   9   7   24.30   14.00
  -9   9   6   53.00   14.40
   9  -9  -5   18.90    7.20
  -9   9   5   27.00    8.40
   9  -9  -4   35.60    8.20
  -9   9   4   61.10    6.10
   9  -9  -3   -4.80    9.30
  -9   9   3    1.00   11.40
   9  -9  -2    4.70   13.70
  -9   9   2    3.80    6.60
   9  -9  -1  -14.60   11.20
  -9   9   1   -6.90   10.10
   9  -9   0    1.30    7.30
  -9   9   0   -1.50    7.20
   9  -8  -9   20.60    8.70
  -9   8   8   -1.60   10.30
   9  -8  -7   -0.60   10.20
  -9   8   7   -1.40    4.80
   9  -8  -6   24.70   11.60
  -9   8   6   10.30    7.60
   9  -8  -5   27.20    8.10
  -9   8   5   16.30    6.60
   9  -8  -4   79.00   16.40
  -9   8   4   85.40    8.30
   9  -8  -3    7.70    8.20
  -9   8   3    6.90   13.40
   9  -8  -2   20.60    8.40
  -9   8   2   30.50    7.30
   9  -8  -1   26.50    8.80
  -9   8   1   50.10    7.50
   9  -8   0   57.20    7.80
  -9   8   0   52.60    8.30
   9  -8   1   32.90    8.20
  -9   8  -1   36.40    7.00
   9  -8   2   11.20    7.30
  -9   8  -2    0.90    7.00
   9  -8   3   13.70    8.30
  -9   8  -3   19.40    6.40
   9  -7 -10   34.70    9.80
  -9   7  10   33.60    8.50
   9  -7  -9   33.70   14.70
  -9   7   9   19.80    9.20
   9  -7  -8   52.10    9.10
  -9   7   8   64.80   10.60
   9  -7  -7   67.80    7.70
  -9   7   7   72.50    8.20
   9  -7  -6   22.70    7.80
  -9   7   6   21.10    8.20
   9  -7  -5   88.10    9.00
  -9   7   5   75.30    9.30
   9  -7  -4   22.90    7.60
  -9   7   4   15.70    5.20
   9  -7  -3    0.90    7.80
  -9   7   3   -0.40    6.90
   9  -7  -2   58.40    6.80
  -9   7   2   43.70    5.50
   9  -7  -1   50.60    8.20
  -9   7   1   37.20    6.30
   9  -7   0   31.10   11.70
  -9   7   0   18.80    6.00
   9  -7   1   88.00    8.70
  -9   7  -1   84.10    5.80
   9  -7   2   21.50    6.40
  -9   7  -2   17.60    8.40
   9  -7   3   37.20    6.10
  -9   7  -3   31.00    6.00
   9  -7   4   47.60    8.60
  -9   7  -4   60.50    8.70
   9  -7   5   44.70   16.10
  -9   7  -5    1.50    4.90
   9  -6 -10   22.20    7.40
  -9   6  10   47.40    8.90
   9  -6  -9    4.90    7.70
  -9   6   9   25.40    8.00
   9  -6  -8   22.30   10.10
  -9   6   8   16.20    7.30
   9  -6  -7   13.30    8.40
  -9   6   7   13.30    9.40
   9  -6  -6   18.40   11.10
  -9   6   6   29.90    8.90
   9  -6  -5  140.10    7.30
  -9   6   5  140.20    7.30
   9  -6  -4    5.60    6.50
  -9   6   4    4.60    5.60
   9  -6  -3   22.90    7.70
  -9   6   3   15.50    7.30
   9  -6  -2   10.90    6.10
  -9   6   2   14.50    5.50
   9  -6  -1  109.90    8.00
  -9   6   1  100.00    7.40
   9  -6   0  211.80    8.80
  -9   6   0  207.00    8.50
   9  -6   1   -3.00    7.00
  -9   6  -1    4.90    7.30
   9  -6   2   11.30    7.20
  -9   6  -2    6.40    7.80
   9  -6   3   -0.20    6.90
  -9   6  -3   -8.80    7.10
   9  -6   4    3.90    7.50
  -9   6  -4   -0.30    4.30
   9  -6   5   12.70    7.40
  -9   6  -5   26.30    7.30
   9  -6   6   81.70   13.30
  -9   6  -6   26.00    6.70
   9  -6   7    2.90    8.40
  -9   6  -7    6.80    7.00
   9  -5 -11   -4.10   12.30
  -9   5  11    1.20   14.60
   9  -5 -10   25.40   10.60
  -9   5  10   32.40   13.20
   9  -5  -9   24.80    7.60
  -9   5   9   31.90   11.60
   9  -5  -8   78.30    7.10
  -9   5   8   72.00    9.20
   9  -5  -7   28.20   11.20
  -9   5   7   51.50    8.40
   9  -5  -6    1.20    6.10
  -9   5   6   -3.60    5.40
   9  -5  -5   15.50   10.20
  -9   5   5    8.60    7.00
   9  -5  -4   12.60    6.30
  -9   5   4   18.30    7.40
   9  -5  -3   -3.60    6.00
  -9   5   3    1.50    5.60
   9  -5  -2   17.30    6.30
  -9   5   2    7.60    6.90
   9  -5  -1   58.60    8.20
  -9   5   1   51.70    7.20
   9  -5   0  158.00   10.20
  -9   5   0  165.10    9.10
   9  -5   1   71.10    7.50
  -9   5  -1   59.60    5.70
   9  -5   2  146.60    8.60
  -9   5  -2  151.90    8.80
   9  -5   3    6.30    7.80
  -9   5  -3    2.90    6.40
   9  -5   4    2.20    6.10
  -9   5  -4   16.20    5.80
   9  -5   5   30.90   11.10
  -9   5  -5   -4.90    5.60
   9  -5   6   16.20    6.40
  -9   5  -6   11.60    5.80
   9  -5   7    5.10    8.00
  -9   5  -7    8.30    7.50
   9  -5   8   11.40    7.00
  -9   5  -8    9.10    6.40
   9  -4 -11   11.50    6.90
  -9   4  11   -5.10   12.40
   9  -4 -10   -3.80    8.50
  -9   4  10    1.60   12.20
   9  -4  -9   69.20    6.80
  -9   4   9   72.50    7.50
   9  -4  -8   64.10    8.60
  -9   4   8   61.20    7.60
   9  -4  -7   44.60    6.90
  -9   4   7   41.50    6.10
   9  -4  -6  157.80    8.30
  -9   4   6  159.40    8.40
   9  -4  -5   46.90    6.60
  -9   4   5   54.80    7.10
   9  -4  -4   -6.10    6.10
  -9   4   4    6.30    5.90
   9  -4  -3   -1.40    5.90
  -9   4   3    2.50    6.10
   9  -4  -2   11.90    5.00
  -9   4   2   15.10    5.50
   9  -4  -1   25.10    5.90
  -9   4   1   30.00    6.20
   9  -4   0  114.50    7.50
  -9   4   0  127.00    7.30
   9  -4   1   17.40    6.30
  -9   4  -1   15.30    7.00
   9  -4   2   42.20    7.10
  -9   4  -2   32.60    5.50
   9  -4   3   60.40    7.70
  -9   4  -3   68.10    7.30
   9  -4   5   16.40    5.30
  -9   4  -5    3.40    4.80
   9  -4   6   35.00    7.10
  -9   4  -6   46.60    7.00
   9  -4   7    7.60    6.20
  -9   4  -7    4.90    7.00
   9  -4   8    5.30    6.90
  -9   4  -8   14.40    7.20
   9  -4   9   77.90    8.80
  -9   4  -9   49.30    6.30
   9  -4  10   11.70    9.20
  -9   4 -10   20.60    8.30
  -9   3  13   -4.70    7.50
  -9   3  12   29.00    6.90
   9  -3 -11   -5.60    9.40
  -9   3  11   -1.00    8.90
   9  -3 -10    0.90    7.00
  -9   3  10   -0.70    4.20
   9  -3  -9   79.60    6.30
  -9   3   9   70.40   11.60
   9  -3  -8    4.90    4.80
  -9   3   8    6.00    6.60
   9  -3  -7   33.70    6.70
  -9   3   7   39.10    6.90
   9  -3  -6    8.80    9.50
  -9   3   6    7.40    6.40
   9  -3  -5  -11.70    5.70
  -9   3   5   -2.20    6.10
   9  -3  -4   58.00    6.30
  -9   3   4   70.40    7.20
   9  -3  -3   88.70   11.60
  -9   3   3   89.00    7.50
   9  -3  -2    1.60    5.10
  -9   3   2    3.60    5.90
   9  -3  -1   65.00    5.80
  -9   3   1   61.70    6.20
   9  -3   0    4.60    3.20
  -9   3   0    6.10    4.50
   9  -3   1   35.70    4.90
  -9   3  -1   38.00    5.00
   9  -3   2   39.60    6.50
  -9   3  -2   38.10    5.80
   9  -3   3    1.30    5.40
  -9   3  -3   30.80    6.70
   9  -3   4   20.20    6.40
  -9   3  -4    9.30    5.90
   9  -3   5   47.90    6.70
  -9   3  -5   56.00    7.00
   9  -3   6   35.50    6.10
  -9   3  -6   33.20    5.70
   9  -3   7    4.70    9.50
  -9   3  -7    9.60    5.50
   9  -3   8    5.80    7.70
  -9   3  -8    2.90    6.60
   9  -3   9   23.70    7.10
  -9   3  -9   16.50    6.50
   9  -3  10   27.10    7.00
  -9   3 -10   26.20    7.60
   9  -3  11  145.70    8.50
  -9   3 -11  151.70    8.40
   9  -2 -12    2.70    6.00
  -9   2  12   -0.90    7.80
   9  -2 -11   28.50    5.90
  -9   2  11   25.70    7.50
   9  -2 -10   24.20    6.40
  -9   2  10   35.10    8.30
   9  -2  -9   47.90    6.30
  -9   2   9   40.40    7.50
   9  -2  -8   19.40    5.20
  -9   2   8   11.20    5.70
   9  -2  -7   20.30    4.70
  -9   2   7   15.80    6.50
   9  -2  -6    5.00    5.80
  -9   2   6    3.50    6.30
   9  -2  -5    4.10    3.70
  -9   2   5    8.80    5.00
   9  -2  -4   11.50    4.90
  -9   2   4    5.20    4.60
   9  -2  -3   83.00    6.40
  -9   2   3   89.50    6.90
   9  -2  -2   38.50    7.60
  -9   2   2   39.80    6.20
   9  -2  -1   64.50    6.10
  -9   2   1   53.70    6.10
   9  -2   0   12.40    4.30
  -9   2   0    8.10    4.20
   9  -2   1   40.00    4.40
  -9   2  -1   43.60    4.70
   9  -2   2   27.50    4.50
  -9   2  -2   16.70    5.30
   9  -2   3   82.70    6.50
  -9   2  -3   76.40    6.00
   9  -2   4   57.60    5.60
  -9   2  -4   56.00    5.70
   9  -2   5   98.80   10.80
  -9   2  -5  100.00    7.20
   9  -2   6   18.90    6.30
  -9   2  -6   16.50    6.10
   9  -2   7   22.30    6.20
  -9   2  -7   15.40    5.60
   9  -2   8    9.70    6.70
  -9   2  -8   13.80    7.20
   9  -2   9   47.70    8.60
  -9   2  -9   29.60    5.50
   9  -2  10   90.20   11.30
  -9   2 -10  101.20    6.20
   9  -2  11   16.10    8.00
  -9   2 -11   19.60    8.00
   9  -2  12   -2.30   12.80
  -9   2 -12   13.40    4.80
   9  -1 -13    1.70    4.40
   9  -1 -12   13.40    6.10
  -9   1  12    3.20    5.70
   9  -1 -11    4.30    7.60
  -9   1  11   14.50   10.10
   9  -1 -10   96.40    8.70
  -9   1  10   97.50    9.70
   9  -1  -9   47.00    8.40
  -9   1   9   48.40    8.00
   9  -1  -8   95.30    8.00
  -9   1   8   91.30    8.10
   9  -1  -7   23.50    5.20
  -9   1   7   24.80    5.90
   9  -1  -6   22.80    5.80
  -9   1   6   17.70    6.20
   9  -1  -5   18.10    4.40
  -9   1   5   19.00    5.60
   9  -1  -4  162.60    9.10
  -9   1   4  180.90    8.30
   9  -1  -3  272.40   10.20
  -9   1   3  260.90   10.10
   9  -1  -2  163.10    8.50
  -9   1   2  140.70    7.60
   9  -1  -1   57.10    5.90
  -9   1   1   57.30    6.60
   9  -1   0   90.30    6.70
  -9   1   0   98.70    7.60
   9  -1   1   57.30    5.60
  -9   1  -1   68.10   10.80
   9  -1   2  108.90   10.90
  -9   1  -2  112.20    8.10
   9  -1   3   56.70    4.40
  -9   1  -3   47.70    5.30
   9  -1   4   28.30    4.60
  -9   1  -4   28.40    4.80
   9  -1   5  405.30   14.90
  -9   1  -5  389.50   14.30
   9  -1   6  140.90    7.90
  -9   1  -6  125.90    8.00
   9  -1   7  104.70    8.30
  -9   1  -7  106.60    8.40
   9  -1   8  170.10    9.90
  -9   1  -8  161.50   10.10
   9  -1   9   39.10    7.50
  -9   1  -9   25.20    7.90
   9  -1  10  324.90   12.30
  -9   1 -10  306.70   11.20
   9  -1  11   -2.90    8.60
  -9   1 -11   -2.30    8.50
   9  -1  12   -0.90   11.70
  -9   1 -12   16.00    5.60
  -9   0  14   35.00   11.50
   9   0 -13   29.60    9.00
  -9   0  13    0.50   10.10
   9   0 -12   48.60    8.40
  -9   0  12   63.40    8.00
   9   0 -11   38.80    8.40
  -9   0  11   48.30   11.50
   9   0 -10  129.60    8.50
  -9   0  10  107.40   10.20
   9   0  -9   69.20    6.00
  -9   0   9   61.80    7.00
   9   0  -8  111.20    8.20
  -9   0   8  121.40    8.90
   9   0  -7   12.60    5.20
  -9   0   7   14.40    7.70
   9   0  -6   41.70    6.50
  -9   0   6   37.50    5.00
   9   0  -5   -0.30    4.80
  -9   0   5   12.40    5.70
   9   0  -4  280.10    9.80
  -9   0   4  263.20   10.30
   9   0  -3  238.90    9.40
  -9   0   3  219.40    9.80
   9   0  -2  180.50    8.90
  -9   0   2  193.10    9.80
   9   0  -1  115.80    6.00
  -9   0   1  131.40    8.00
   9   0   0   83.50    5.80
  -9   0   0   98.30    7.00
  -9   0  -1  277.30   10.70
   9   0   2   93.90    6.30
  -9   0  -2   87.20    6.70
   9   0   3   24.80    4.70
  -9   0  -3   22.00    5.00
   9   0   4   10.20    4.90
  -9   0  -4    5.60    5.30
   9   0   5  129.20    6.30
  -9   0  -5  122.10    6.00
   9   0   6   65.70    6.60
  -9   0  -6   83.70    7.00
   9   0   7  113.70    6.80
  -9   0  -7   95.10    5.90
   9   0   8  139.30    9.40
  -9   0  -8  128.80    9.60
   9   0   9   54.70    6.80
  -9   0  -9   67.80    7.50
   9   0  10  317.40   18.90
  -9   0 -10  332.90   12.10
   9   0  11    6.40    7.70
  -9   0 -11    7.60    7.50
   9   0  12   19.20    7.30
  -9   0 -12   10.30    7.50
   9   0  13   -1.30   10.80
  -9   0 -13   15.00    7.50
   9   0  14   30.80   11.50
  -9   0 -14   38.90    7.90
   9   1 -13   20.50    7.10
  -9  -1  13   16.90   16.50
   9   1 -12   37.50    9.20
  -9  -1  12   40.30   10.70
   9   1 -11   68.20   13.50
  -9  -1  11   53.60    8.30
   9   1 -10   59.40   10.20
  -9  -1  10   54.50    7.10
   9   1  -9   22.70    7.30
  -9  -1   9   25.80    8.90
   9   1  -8   48.20    7.30
  -9  -1   8   52.30    8.50
   9   1  -7   46.10    6.80
  -9  -1   7   40.80    8.00
   9   1  -6   27.00    6.50
  -9  -1   6   23.20    6.40
   9   1  -5    3.20    5.20
  -9  -1   5   -1.00    5.70
   9   1  -4  195.40    8.00
  -9  -1   4  195.40    8.00
   9   1  -3   91.40    6.90
  -9  -1   3   95.60    6.80
   9   1  -2   45.10    4.70
  -9  -1   2   46.60    5.60
   9   1  -1  104.10    7.30
  -9  -1   1  143.60    9.10
   9   1   0   16.80    6.10
  -9  -1   0   10.30    5.80
   9   1   1  502.70   17.60
  -9  -1  -1  490.20   16.00
   9   1   2   35.90    5.30
  -9  -1  -2   33.80    5.60
   9   1   3   24.10    5.40
  -9  -1  -3   14.00    5.50
   9   1   4   12.90    4.30
  -9  -1  -4   14.40    4.10
   9   1   5   28.10    4.70
  -9  -1  -5   21.00    4.00
   9   1   6   77.80    6.70
  -9  -1  -6   73.00    6.80
   9   1   7   88.70    5.80
  -9  -1  -7   82.50    5.90
   9   1   8   50.40    6.70
  -9  -1  -8   38.70    7.50
   9   1   9  110.30    9.60
  -9  -1  -9  129.30    7.00
   9   1  10   82.90    9.00
  -9  -1 -10   78.80    7.60
   9   1  11    4.00    7.40
  -9  -1 -11    2.40    6.00
   9   1  12   -5.90   12.80
  -9  -1 -12   -1.60    6.90
   9   1  13    4.10    9.70
  -9  -1 -13    4.90    6.40
   9   1  14   37.20   13.30
  -9  -1 -14   39.20   13.20
   9   2 -12   13.30    5.40
  -9  -2  12   -1.40   10.30
   9   2 -11   51.40    8.70
  -9  -2  11   35.30    6.90
   9   2 -10   30.70    8.60
  -9  -2  10   27.70    7.50
   9   2  -9   20.10    7.60
  -9  -2   9    7.10    7.00
   9   2  -8   36.80    7.80
  -9  -2   8   29.90    8.30
   9   2  -7    8.40    5.40
  -9  -2   7   -2.90    7.70
   9   2  -6    9.20    4.60
  -9  -2   6    1.60    6.90
   9   2  -5   50.80    5.70
  -9  -2   5   49.50    6.50
   9   2  -4  120.90    7.00
  -9  -2   4  137.10   10.20
   9   2  -3  125.70    6.50
  -9  -2   3  128.80    7.70
   9   2  -2   20.70    5.70
  -9  -2   2   48.90    6.80
   9   2   0   46.20    5.00
  -9  -2   0   51.10    5.20
   9   2   1  416.50   15.10
  -9  -2  -1  415.10   14.70
   9   2   2    2.20    4.10
  -9  -2  -2   -1.90    5.40
   9   2   3   17.00    3.80
  -9  -2  -3   23.30    4.90
   9   2   4   33.90    5.90
  -9  -2  -4   33.10    5.70
   9   2   5   34.90    4.90
  -9  -2  -5   26.90    5.30
   9   2   6  211.50    8.40
  -9  -2  -6  222.30    9.60
   9   2   7   41.60    6.30
  -9  -2  -7   32.10    6.80
   9   2   8   12.10    5.60
  -9  -2  -8    7.10    7.20
   9   2   9  198.10   10.00
  -9  -2  -9  210.10   10.80
   9   2  10   27.90    6.10
  -9  -2 -10   21.40    6.30
   9   2  11   12.40    8.30
  -9  -2 -11    5.20    7.50
   9   2  12    7.10    8.60
  -9  -2 -12    1.70    4.70
   9   2  13    7.50    9.60
  -9  -2 -13   15.50    9.50
   9   2  14   64.20   13.40
  -9  -2 -14   70.90    9.80
   9   3 -11   21.80    7.40
  -9  -3  11   17.10    8.40
   9   3 -10    8.60    5.60
  -9  -3  10   31.40    8.70
   9   3  -9   -4.00    6.80
  -9  -3   9   -2.50    6.20
   9   3  -8   51.40    5.60
  -9  -3   8   39.90    7.70
   9   3  -7   44.90    6.90
  -9  -3   7   50.40    6.90
   9   3  -6    4.30    4.50
  -9  -3   6    3.60    5.70
   9   3  -5   11.30    5.50
  -9  -3   5   17.40    5.80
   9   3  -4   80.60    6.60
  -9  -3   4   80.30    6.80
   9   3  -3  103.00    6.30
  -9  -3   3  103.90    5.80
   9   3  -2   84.10    8.50
  -9  -3   2  149.20   13.90
   9   3  -1   15.90    5.90
  -9  -3   1    0.90    5.60
   9   3   0   64.50    6.70
  -9  -3   0   65.90    7.30
   9   3   1   63.60    6.10
  -9  -3  -1   70.20    6.70
   9   3   2   87.00    7.60
  -9  -3  -2   81.50    7.70
   9   3   3   -2.20    3.90
  -9  -3  -3   -2.20    4.50
   9   3   4    4.50    5.40
  -9  -3  -4   -3.80    5.50
   9   3   5   59.80    6.90
  -9  -3  -5   52.00    6.00
   9   3   6  148.50    7.80
  -9  -3  -6  122.80    8.30
   9   3   7   48.30    6.50
  -9  -3  -7   40.90    6.80
   9   3   8   12.60    6.10
  -9  -3  -8   14.70    6.60
   9   3   9   12.90    6.00
  -9  -3  -9    3.10    6.50
   9   3  10   -0.10    5.60
  -9  -3 -10    3.50   12.80
   9   3  11    0.50    3.60
  -9  -3 -11   11.40   11.10
   9   3  12    5.00   10.50
  -9  -3 -12   14.20   14.10
   9   3  13   17.80    9.30
  -9  -3 -13    3.50    8.30
   9   3  14   91.90   18.20
  -9  -3 -14   29.80    9.40
   9   4 -10   -0.20    6.10
  -9  -4  10    0.70    3.50
   9   4  -9   -3.60    8.10
  -9  -4   9   -6.80    6.30
   9   4  -8   31.10    5.80
  -9  -4   8   24.90    5.20
   9   4  -7   -0.40    4.80
  -9  -4   7    7.80    6.00
   9   4  -6   -0.20    5.60
  -9  -4   6    3.80    5.20
   9   4  -5   38.70    5.40
  -9  -4   5   42.80    5.70
   9   4  -4   12.90    5.00
  -9  -4   4    9.90    4.70
   9   4  -3   11.70    4.30
  -9  -4   3   23.20    5.10
   9   4  -2   61.20    5.00
  -9  -4   2   45.90    6.30
   9   4  -1   11.30    5.60
  -9  -4   1   13.90    9.70
   9   4   0  218.80    8.60
  -9  -4   0  208.80   10.00
   9   4   1   10.70    3.60
  -9  -4  -1    6.00    4.80
   9   4   2    1.40    5.80
  -9  -4  -2    5.30    6.80
   9   4   3   10.10    5.60
  -9  -4  -3   -7.20    5.70
   9   4   4    3.70    4.40
  -9  -4  -4    1.90    4.30
   9   4   5   70.60    7.40
  -9  -4  -5   79.30    7.80
   9   4   6   44.40    6.00
  -9  -4  -6   43.80    5.90
   9   4   7   22.00    6.40
  -9  -4  -7   23.30    7.10
   9   4   8    4.50    6.50
  -9  -4  -8   -1.30    7.20
   9   4   9   35.20    7.60
  -9  -4  -9   32.50    7.10
   9   4  10    8.60    7.60
  -9  -4 -10    3.90    7.10
   9   4  11   -1.90    7.90
  -9  -4 -11    0.80    7.10
   9   4  12    0.30    9.50
  -9  -4 -12    1.80   16.10
   9   4  13   19.00    7.10
  -9  -4 -13    7.50    7.80
   9   5  -9   18.90    6.60
  -9  -5   9   11.90    6.30
   9   5  -8   18.30    5.90
  -9  -5   8   24.40    6.60
   9   5  -7   18.60    7.70
  -9  -5   7   32.30   11.10
   9   5  -6    6.80    6.30
  -9  -5   6   -2.40    7.30
   9   5  -5   -4.40    5.10
  -9  -5   5    3.10    6.40
   9   5  -4   17.30    5.90
  -9  -5   4    6.90   10.50
   9   5  -3   32.70    6.50
  -9  -5   3   36.30    5.40
   9   5  -2    1.40    4.70
  -9  -5   2    6.30    5.50
   9   5  -1    1.80    4.70
  -9  -5   1   -4.30    5.50
   9   5   0   88.40    7.10
  -9  -5   0   87.30    7.80
   9   5   1   25.70    5.40
  -9  -5  -1   35.20    5.40
   9   5   2   63.90    6.80
  -9  -5  -2   61.10    8.00
   9   5   3   21.70    6.50
  -9  -5  -3   16.40    6.80
   9   5   4    0.20    6.30
  -9  -5  -4   -4.50    7.00
   9   5   5  138.70    9.40
  -9  -5  -5  130.70    9.60
   9   5   6   46.20    7.40
  -9  -5  -6   36.50    7.40
   9   5   7   38.80    5.90
  -9  -5  -7   38.30    8.20
   9   5   8   -2.60    7.10
  -9  -5  -8    5.10    7.60
   9   5   9   10.00    7.90
  -9  -5  -9    2.40    8.50
   9   5  10   -7.50    8.70
  -9  -5 -10   -4.30    7.10
   9   5  11   74.40    9.20
  -9  -5 -11   59.30    9.30
   9   5  12    7.70   11.80
  -9  -5 -12   18.00    8.80
   9   6  -8   -0.70    5.60
  -9  -6   8   -0.50    7.20
   9   6  -7   33.00    7.20
  -9  -6   7   31.60    7.60
   9   6  -6   42.40    6.20
  -9  -6   6   51.20    6.00
   9   6  -5   34.60    7.50
  -9  -6   5   29.10    8.20
  -9  -6   4   47.80    4.20
   9   6  -3   13.60    6.20
  -9  -6   3   10.50    6.30
   9   6  -2   14.10    5.80
  -9  -6   2    7.90    6.70
   9   6  -1   43.60    7.10
  -9  -6   1   25.50    7.60
   9   6   0   28.30    5.50
  -9  -6   0   29.80    6.20
   9   6   1   11.00    6.60
  -9  -6  -1   24.50    7.50
   9   6   2    6.60    5.70
  -9  -6  -2   10.10    7.60
   9   6   3   24.10    5.00
  -9  -6  -3   24.90    5.60
   9   6   4   98.90    7.20
  -9  -6  -4   95.10    7.60
   9   6   5  107.60    8.80
  -9  -6  -5  131.40   16.40
   9   6   6   48.60    7.40
  -9  -6  -6   35.90    9.10
   9   6   7   40.80    8.10
  -9  -6  -7   34.40    7.80
   9   6   8   11.20    8.60
  -9  -6  -8   15.90    6.60
   9   6   9   40.90    7.50
  -9  -6  -9   42.10    9.10
   9   6  10   -5.70   11.50
  -9  -6 -10    4.60   10.40
   9   6  11   16.30    9.90
  -9  -6 -11   24.70    8.00
  -9  -6 -12    4.50   11.50
   9   7  -6    7.10    6.60
  -9  -7   6   43.80    9.20
   9   7  -5   19.90    6.50
  -9  -7   5   20.20    6.30
   9   7  -4   54.40    6.70
  -9  -7   4   42.90    6.80
   9   7  -3   40.70    5.70
  -9  -7   3   43.50    6.30
   9   7  -2   16.20    5.60
  -9  -7   2   10.90    6.80
   9   7  -1    8.80    6.20
  -9  -7   1   14.00    6.70
   9   7   0   29.20    7.70
  -9  -7   0   30.50    8.40
   9   7   1    2.10    4.80
  -9  -7  -1   12.00    7.00
   9   7   2   42.70    6.90
  -9  -7  -2   36.30    8.60
   9   7   3    3.00    6.70
  -9  -7  -3    1.40    7.30
   9   7   4   30.10    6.70
  -9  -7  -4   39.50    4.10
   9   7   5   51.40    8.10
  -9  -7  -5   35.90   11.10
   9   7   6   30.00    7.60
  -9  -7  -6   41.90    8.00
   9   7   7    9.70    7.00
  -9  -7  -7   -4.50    7.70
   9   7   8   -7.70   11.00
  -9  -7  -8    4.00    6.30
   9   7   9   13.40    9.60
  -9  -7  -9   -1.50   14.00
   9   7  10    9.60    7.60
  -9  -7 -10   14.30    7.30
   9   7  11   50.40   11.30
  -9  -7 -11   34.20    8.60
   9   8  -5    3.60    8.70
   9   8  -4   18.50    5.30
  -9  -8   4   26.20    7.10
   9   8  -3    9.40    7.40
  -9  -8   3   13.40    7.00
   9   8  -2    9.30    8.60
  -9  -8   2   14.40    7.50
   9   8  -1   10.60    5.60
  -9  -8   1   15.90    9.20
   9   8   0    0.00    6.40
  -9  -8   0    2.80    6.30
   9   8   1   -5.10    6.70
  -9  -8  -1   10.70    7.40
   9   8   2   21.00    6.40
  -9  -8  -2   22.40    8.90
   9   8   3   25.20    7.00
  -9  -8  -3   30.40    6.60
   9   8   4   67.40    8.20
  -9  -8  -4   77.70    8.90
   9   8   5   51.40    8.30
  -9  -8  -5   26.60    8.20
   9   8   6    5.10    8.30
  -9  -8  -6   18.60    7.30
   9   8   7    9.30   12.40
  -9  -8  -7   -4.80    9.30
   9   8   8   16.60    9.90
  -9  -8  -8    6.10    7.70
   9   8   9   -5.20   10.80
   9   8  10   -2.40    8.60
   9   9  -3    9.30    6.60
  -9  -9   3   22.30   10.20
   9   9  -2   12.70    4.60
  -9  -9   2    3.70    7.10
   9   9  -1    3.70    4.20
  -9  -9   1   17.10    6.50
   9   9   0   20.90    8.40
  -9  -9   0    3.40    5.50
   9   9   1   -0.50    4.50
  -9  -9  -1   -1.60    6.20
   9   9   2   -2.30    5.30
  -9  -9  -2    4.00    6.90
   9   9   3   -3.20    6.20
  -9  -9  -3   12.10    9.00
   9   9   4   23.60    7.50
  -9  -9  -4   14.10    8.10
   9   9   5   27.90    6.30
  -9  -9  -5   36.50    7.10
   9   9   6    1.70   11.60
  -9  -9  -6   18.80    8.20
   9   9   7   24.50    8.70
  -9  -9  -7   -1.30    4.20
   9   9   8   14.70    6.60
   9   9   9    6.00    5.90
   9  10   0    2.90   10.70
   9  10   1    1.00    4.70
  -9 -10  -1   19.40    9.00
   9  10   2   15.30    4.40
  -9 -10  -2    8.70    7.30
   9  10   3    1.10    8.60
  -9 -10  -3   23.80    9.70
   9  10   4   19.00    8.60
  -9 -10  -4   -0.20    6.00
  -9 -10  -5    2.60    7.70
   9  10   6   15.80    7.60
  -9 -10  -6   -6.50    9.50
  -9 -10  -8    9.80   12.30
   9  11   2    3.70    5.60
   9  11   4   42.90    9.40
  -9 -11  -4   -1.60    6.00
  -9 -11  -6   42.10   10.20
  10  -8  -6   -4.40    6.20
 -10   8   6    0.40    9.20
  10  -8  -5   -0.20    6.80
 -10   8   5   -0.70    5.80
  10  -8  -4    4.20    8.70
 -10   8   4    3.30    5.70
  10  -8  -3   10.40   13.40
 -10   8   3   10.50    7.40
  10  -8  -2   25.40   11.60
 -10   8   2   30.80    8.80
  10  -8  -1   22.00    6.30
 -10   8   1   28.90    6.90
  10  -7  -9   -8.30    9.20
 -10   7   9   16.90    8.90
  10  -7  -8   12.20    8.20
 -10   7   8   23.90    7.10
  10  -7  -7   27.50    7.80
 -10   7   7   45.30   10.50
  10  -7  -6   22.40    8.80
 -10   7   6   14.50    6.50
  10  -7  -5   35.90    6.60
 -10   7   5   34.90    5.40
  10  -7  -4    6.50    6.50
 -10   7   4   19.00    8.20
  10  -7  -3   12.80    8.80
 -10   7   3    3.00    4.70
  10  -7  -2   20.40    8.00
 -10   7   2   16.60    7.20
  10  -7  -1   33.70    7.00
 -10   7   1   25.50    6.60
  10  -7   0   39.70    8.10
 -10   7   0   28.60    7.80
  10  -7   1   31.00   10.90
 -10   7  -1   32.80    6.80
  10  -7   2   27.00    7.40
 -10   7  -2   29.20    5.30
  10  -6 -10   28.30   10.10
  10  -6  -9  -19.80   14.90
 -10   6   9    5.80   14.10
  10  -6  -8   19.50   15.40
 -10   6   8   16.70    8.70
  10  -6  -7  124.10   11.20
 -10   6   7  109.30   11.30
  10  -6  -6   62.00    8.30
 -10   6   6   65.70    9.40
  10  -6  -5  101.00   14.50
 -10   6   5  105.40   10.10
  10  -6  -4    3.10   11.50
 -10   6   4    5.30    9.00
  10  -6  -3   40.20    8.70
 -10   6   3   50.90    8.90
  10  -6  -2   74.40    7.60
 -10   6   2   68.80    6.30
  10  -6  -1   58.10    8.20
 -10   6   1   56.60    9.30
  10  -6   0   27.10   12.70
 -10   6   0   21.20    7.20
  10  -6   1   14.40    6.90
 -10   6  -1    2.00    6.10
  10  -6   2   36.90    7.50
 -10   6  -2   34.10    6.80
  10  -6   3   56.50   12.70
 -10   6  -3   46.30    4.70
  10  -6   4    3.00    6.10
 -10   6  -4   18.90    8.40
  10  -5  -9   20.50   12.00
 -10   5   9   12.20    9.50
  10  -5  -8   15.40    6.40
 -10   5   8    5.80    4.60
  10  -5  -7   12.90   12.10
 -10   5   7   19.70   10.50
  10  -5  -6  101.80    7.20
 -10   5   6  105.90    6.30
  10  -5  -5   19.70    7.10
 -10   5   5   27.70    5.50
  10  -5  -4   -1.30   12.40
 -10   5   4    2.00    7.60
  10  -5  -3   12.20    6.20
 -10   5   3   23.40    6.80
  10  -5  -2    5.30    5.60
 -10   5   2    6.30    5.60
  10  -5  -1    4.90    7.50
 -10   5   1   11.00    6.50
  10  -5   0  103.50    8.10
 -10   5   0   95.50    6.40
  10  -5   1   16.20    7.60
 -10   5  -1   24.90    7.20
  10  -5   2   56.60    7.00
 -10   5  -2   44.70    7.30
  10  -5   3   59.00    8.70
 -10   5  -3   59.20    8.10
  10  -5   4   13.50    7.80
 -10   5  -4   25.40    8.20
  10  -5   6    9.80    4.90
  10  -4 -11    3.30    7.30
 -10   4  11   21.70    9.20
 -10   4  10   -0.50   10.60
  10  -4  -9    1.20    7.30
 -10   4   9   -0.70    8.80
  10  -4  -8   13.60    7.80
 -10   4   8   19.10    9.10
  10  -4  -7   99.70    8.70
 -10   4   7  101.40    8.80
  10  -4  -6  245.00    9.50
 -10   4   6  223.80    8.00
  10  -4  -5   -4.70    7.30
 -10   4   5  -13.00    8.70
  10  -4  -4   75.30    7.00
 -10   4   4   69.90    7.00
  10  -4  -3   16.20    6.40
 -10   4   3   11.20    6.40
  10  -4  -2   22.80    7.10
 -10   4   2   12.60    7.70
  10  -4  -1   19.90    6.70
 -10   4   1   14.20    7.70
  10  -4   0   27.50    6.70
 -10   4   0   25.00    7.50
  10  -4   1   -4.60    5.60
 -10   4  -1   -4.80    5.30
  10  -4   2  115.30    8.40
 -10   4  -2  122.70    6.20
  10  -4   3  133.50    9.30
 -10   4  -3  124.20    8.70
  10  -4   4  111.40   10.70
 -10   4  -4  125.40   12.00
  10  -4   5  111.10    8.70
 -10   4  -5   87.10    6.60
  10  -4   6    8.20    5.80
 -10   4  -6    1.10    6.10
  10  -4   7    4.10    5.20
  10  -4   8   -0.10    6.30
 -10   3  12   19.00    9.40
 -10   3  11   17.10    9.50
  10  -3 -10   15.10    8.90
 -10   3  10   12.30    5.60
  10  -3  -9    2.10    9.60
 -10   3   9   18.00   13.00
  10  -3  -8   -6.40    9.40
 -10   3   8    0.40   11.70
  10  -3  -7   -0.70    6.80
 -10   3   7   -1.10    6.70
  10  -3  -6  101.20    8.40
 -10   3   6  100.80    8.70
  10  -3  -5   61.10    7.10
 -10   3   5   58.00    7.10
  10  -3  -4  119.70    6.50
 -10   3   4  128.40    7.30
  10  -3  -3   77.30    7.70
 -10   3   3   84.20    8.50
  10  -3  -2   63.90    7.20
 -10   3   2   61.80    6.70
  10  -3  -1   48.50    7.10
 -10   3   1   51.30    7.10
  10  -3   0   -1.30    5.60
 -10   3   0    3.90    5.10
  10  -3   1   23.20    5.20
 -10   3  -1   22.80    6.70
  10  -3   2   14.30    5.60
 -10   3  -2   22.10    5.80
  10  -3   3   49.60    6.60
 -10   3  -3   61.40    8.20
  10  -3   4   70.30    7.60
 -10   3  -4   71.70    6.40
  10  -3   5   68.60    7.70
 -10   3  -5   72.40    7.90
  10  -3   6    4.70    5.90
 -10   3  -6   11.50    5.30
  10  -3   7    5.20    6.90
 -10   3  -7   -1.30    6.40
  10  -3   8    8.80   11.20
 -10   3  -8   -0.50   11.70
 -10   3  -9   52.10    6.60
  10  -2 -12   24.10   10.60
 -10   2  12   25.10   10.40
  10  -2 -11   -6.80    9.30
 -10   2  11   -0.70    7.40
  10  -2 -10   19.60    7.70
 -10   2  10   40.40    5.70
  10  -2  -9   23.80    5.50
 -10   2   9   19.20    5.70
  10  -2  -8    3.60    7.80
 -10   2   8   -1.50   11.30
  10  -2  -7   26.30    6.20
 -10   2   7    7.50    5.80
  10  -2  -6    3.20    6.90
 -10   2   6    3.60    6.90
  10  -2  -5   -3.20    7.10
 -10   2   5    5.70    7.40
  10  -2  -4   20.90    6.70
 -10   2   4    2.90    7.00
  10  -2  -3   48.60    4.80
 -10   2   3   45.10    5.30
  10  -2  -2   17.90    4.90
 -10   2   2   20.10    6.40
  10  -2  -1   29.50    6.00
 -10   2   1   43.80    6.80
  10  -2   0   -3.20    5.60
 -10   2   0   -1.80    6.30
  10  -2   1   17.90    9.00
 -10   2  -1   13.80    6.20
  10  -2   2   20.70    5.20
 -10   2  -2   26.90    7.60
  10  -2   3   64.90   11.00
 -10   2  -3   59.90    6.50
  10  -2   4    3.80    4.40
 -10   2  -4    5.60    5.30
  10  -2   5   45.70    6.20
 -10   2  -5   48.00    4.90
  10  -2   6    6.20    6.10
 -10   2  -6   11.00    5.50
  10  -2   7    5.60    5.50
 -10   2  -7    9.20    6.40
  10  -2   8   14.80    9.00
 -10   2  -8   15.50    5.30
  10  -2   9   -3.90    7.20
 -10   2  -9   -2.10    7.20
  10  -2  10   42.40    8.60
 -10   2 -10   19.80    6.60
 -10   1  12   26.20   10.20
  10  -1 -11    3.70    7.80
 -10   1  11   -3.70   14.60
  10  -1 -10   46.70    5.30
 -10   1  10   63.10   12.50
  10  -1  -9   10.70    7.10
 -10   1   9    4.70   10.10
  10  -1  -8   24.10    6.10
 -10   1   8   30.10    7.10
  10  -1  -7    5.60    7.70
 -10   1   7   14.70    8.30
  10  -1  -6    8.30    6.80
 -10   1   6    5.10    6.00
  10  -1  -5   18.30    5.30
 -10   1   5   21.30    7.40
  10  -1  -4   25.40    6.10
 -10   1   4   24.30   10.20
  10  -1  -3    3.60    4.60
 -10   1   3    0.40    5.00
  10  -1  -2   37.50    6.30
 -10   1   2   47.50    6.90
  10  -1  -1   10.40    5.50
 -10   1   1   11.30    5.10
  10  -1   0   41.90    5.90
 -10   1   0   44.60    6.20
  10  -1   1   34.40    4.70
 -10   1  -1   32.60    7.20
  10  -1   2    8.10    4.70
 -10   1  -2   10.40    4.00
  10  -1   3   30.30    5.00
 -10   1  -3   30.90    4.20
  10  -1   4   66.70    6.10
 -10   1  -4   66.60    5.80
  10  -1   5   44.50    6.30
 -10   1  -5   45.20    6.60
  10  -1   6    1.10    7.10
 -10   1  -6    6.10    6.40
  10  -1   7   42.60    7.60
 -10   1  -7   43.70    8.00
  10  -1   8  110.90    7.50
 -10   1  -8  110.50    8.20
  10  -1   9   71.60    7.70
 -10   1  -9   62.70    6.70
  10  -1  10   95.90    9.30
 -10   1 -10   93.10   10.40
  10  -1  11   42.70   10.20
 -10   1 -11   36.20    8.60
  10   0 -12    6.40   10.60
  10   0 -11   19.90    7.50
 -10   0  11   19.10    7.60
  10   0 -10   32.00    6.70
 -10   0  10   31.10    6.40
  10   0  -9   29.40    7.70
 -10   0   9   42.50    8.70
  10   0  -8   74.50    9.30
 -10   0   8   55.00    9.00
  10   0  -7   22.00    7.80
 -10   0   7   35.40    8.70
  10   0  -6   25.70    6.70
 -10   0   6   29.10    7.90
  10   0  -5    7.90    4.90
 -10   0   5    5.90    6.10
  10   0  -4   77.00    7.50
 -10   0   4   75.00    7.90
  10   0  -3   19.10    4.90
 -10   0   3   27.20    6.30
  10   0  -2   47.20    6.10
 -10   0   2   51.00    7.30
  10   0  -1   53.00    6.70
 -10   0   1   59.90    7.50
  10   0   0  171.00    9.50
 -10   0   0  182.90   10.10
  10   0   1  193.50    7.60
 -10   0  -1  165.50   10.80
  10   0   2  122.60    6.40
 -10   0  -2  110.30    7.60
  10   0   3   32.30    5.90
 -10   0  -3   21.60    5.90
  10   0   4   38.30    6.80
 -10   0  -4   34.80    7.00
  10   0   5    3.00    4.70
 -10   0  -5    3.60    5.50
  10   0   6    5.30    5.30
 -10   0  -6    4.30    6.00
  10   0   7   25.10    7.30
 -10   0  -7   40.50    7.90
  10   0   8  124.10    8.70
 -10   0  -8  124.30    8.80
  10   0   9  249.80   10.00
 -10   0  -9  246.10    9.50
  10   0  10   91.50   12.90
 -10   0 -10   78.90   13.50
  10   0  11   12.00   12.80
 -10   0 -11    2.20    9.70
  10   0  12   -4.90    8.60
  10   1 -11   30.20    8.00
 -10  -1  11   25.00    9.20
  10   1 -10   15.90    6.80
 -10  -1  10    3.00   10.10
  10   1  -9   84.70    8.40
 -10  -1   9   75.20    7.70
  10   1  -8   53.10    6.10
 -10  -1   8   59.90    7.60
  10   1  -7   62.80    5.80
 -10  -1   7   59.30    6.20
  10   1  -6   42.20    6.20
 -10  -1   6   38.30    7.20
  10   1  -5   75.80    7.50
 -10  -1   5   78.40    8.40
  10   1  -4   34.60    5.50
 -10  -1   4   28.50    5.20
  10   1  -3    3.60    5.80
 -10  -1   3   -0.50    7.00
  10   1  -2    8.40    5.90
 -10  -1   2   -2.00    6.30
  10   1  -1   34.70    5.10
 -10  -1   1   63.80    6.90
  10   1   0  152.80   16.30
 -10  -1   0  127.80   12.70
  10   1   1  272.00   10.60
 -10  -1  -1  272.00   11.80
  10   1   2  113.80    7.90
 -10  -1  -2  118.70    9.10
  10   1   3   83.70    6.40
 -10  -1  -3   75.20    6.20
  10   1   4  166.70    7.00
 -10  -1  -4  158.60    7.50
  10   1   5    1.90    6.40
 -10  -1  -5   -3.80    7.10
  10   1   6   11.10    6.70
 -10  -1  -6   12.70    7.00
  10   1   7   13.50    7.00
 -10  -1  -7    5.50    7.50
  10   1   8   12.10    7.50
 -10  -1  -8    9.10    8.00
  10   1   9  274.00   11.80
 -10  -1  -9  305.90   13.80
  10   1  10   -2.30   11.70
 -10  -1 -10    6.20    7.70
  10   1  11   35.00    7.40
 -10  -1 -11   20.80   14.40
  10   1  12    8.00    6.90
  10   1  13   50.50    9.50
 -10  -1 -13   47.80    8.90
  10   2 -10   17.00    6.30
 -10  -2  10    2.80    9.90
  10   2  -9   25.70    7.80
 -10  -2   9   18.20    9.20
  10   2  -8   11.10    6.60
 -10  -2   8   18.70   12.90
  10   2  -7   56.30    7.40
 -10  -2   7   59.50    7.70
  10   2  -6   26.70    8.10
 -10  -2   6   18.20    7.50
  10   2  -5  161.70    6.70
 -10  -2   5  152.10    6.30
  10   2  -4   54.90    6.90
 -10  -2   4   42.20   12.00
  10   2  -3   12.40    6.90
 -10  -2   3   10.50    6.70
  10   2  -2    4.10    4.90
 -10  -2   2    9.70    5.80
  10   2   0  129.50    7.90
 -10  -2   0  121.90    9.60
  10   2   1   64.50    6.40
 -10  -2  -1   79.20    6.70
  10   2   2   48.20    5.90
 -10  -2  -2   48.10    6.40
  10   2   3   46.10    5.50
 -10  -2  -3   43.40    6.20
  10   2   4  123.70   11.60
 -10  -2  -4  112.10    7.90
  10   2   5   34.60    7.10
 -10  -2  -5   33.30    7.50
  10   2   6   28.90    6.80
 -10  -2  -6   24.20    7.20
  10   2   7   39.30    7.80
 -10  -2  -7   42.70    8.30
  10   2   8   23.10    7.20
 -10  -2  -8   22.30    7.80
  10   2   9  186.70    9.10
 -10  -2  -9  197.30    8.90
  10   2  10   14.00    8.00
 -10  -2 -10    4.90    8.00
  10   2  11   42.80    7.80
 -10  -2 -11   50.70    7.10
  10   2  12   23.50    8.30
 -10  -2 -12   28.40    5.20
  10   2  13   73.50   16.40
 -10  -2 -13   20.80   10.00
  10   3  -9   26.80    4.80
 -10  -3   9   28.10    8.00
  10   3  -8   37.00    7.00
 -10  -3   8   28.90    6.90
  10   3  -7   13.10    5.20
 -10  -3   7   13.90    6.90
  10   3  -6    5.70    5.10
 -10  -3   6   11.30    6.30
  10   3  -5  123.20    7.00
 -10  -3   5  111.70    8.50
  10   3  -4   38.50    5.70
 -10  -3   4   30.90    6.00
  10   3  -3   19.90    4.70
 -10  -3   3   18.10    6.50
  10   3  -2   54.80    6.10
 -10  -3   2   75.20    7.50
  10   3  -1   17.80    6.40
 -10  -3   1    4.50    5.60
  10   3   0  354.60   15.00
 -10  -3   0  365.10   16.00
  10   3   1   35.50    4.50
 -10  -3  -1   35.10    4.70
  10   3   2   34.40    6.50
 -10  -3  -2   22.30    7.30
  10   3   3   33.70    7.10
 -10  -3  -3   25.00    7.30
  10   3   4   44.50    7.30
 -10  -3  -4   52.40    8.20
  10   3   5   75.30    8.40
 -10  -3  -5   69.20    8.30
  10   3   6   49.20    7.20
 -10  -3  -6   58.30    8.10
  10   3   7   20.40    5.80
 -10  -3  -7   16.20    6.50
  10   3   8   58.20    7.30
 -10  -3  -8   55.80    7.00
  10   3   9   66.00    7.90
 -10  -3  -9   51.80    7.50
  10   3  10   -4.50    7.80
 -10  -3 -10    2.60    7.40
  10   3  11   14.60    6.90
 -10  -3 -11    3.70   10.60
  10   3  12   27.30    8.50
 -10  -3 -12   25.00    8.00
  10   3  13   50.50   11.30
 -10  -3 -13   38.00    7.50
  10   4  -8    2.00    4.70
 -10  -4   8    8.20    4.80
  10   4  -7   26.10    6.60
 -10  -4   7   16.50    4.60
  10   4  -6   23.00    6.70
 -10  -4   6   29.10    5.30
  10   4  -5   20.80    6.40
 -10  -4   5   10.20    6.50
  10   4  -4    9.20    5.60
 -10  -4   4    5.30    5.70
  10   4  -3    8.90    7.20
 -10  -4   3    2.60    6.70
  10   4  -2    9.40    6.10
 -10  -4   2   13.20    6.10
  10   4  -1   34.00    5.70
 -10  -4   1   24.90    8.00
  10   4   0  178.00    8.90
 -10  -4   0  197.90    9.50
  10   4   1   -7.20    5.30
 -10  -4  -1    4.40    6.10
  10   4   2   14.30    4.80
 -10  -4  -2   14.40    5.10
  10   4   3   -1.40    5.50
 -10  -4  -3   10.50    5.90
  10   4   4    6.50    6.10
 -10  -4  -4   11.80    6.50
  10   4   5   82.90    7.70
 -10  -4  -5   79.40    7.60
  10   4   6    1.50    5.80
 -10  -4  -6    3.50    7.00
  10   4   7    6.90    6.20
 -10  -4  -7   15.70    6.10
  10   4   8   79.10    6.20
 -10  -4  -8   78.60    6.70
  10   4   9   11.70    8.90
 -10  -4  -9    5.00    8.20
  10   4  10   -0.40    7.80
 -10  -4 -10    1.10    5.50
  10   4  11   29.90    5.60
  10   4  12   -3.50   10.60
 -10  -4 -12    3.00    8.70
  10   5  -7   14.80    8.40
  10   5  -6   -1.80    4.70
 -10  -5   6    1.10   12.70
  10   5  -5    9.70    3.70
 -10  -5   5    1.20    4.00
  10   5  -4    8.70    5.30
 -10  -5   4   -7.30    6.90
  10   5  -3    4.90    6.80
 -10  -5   3   13.90    7.10
  10   5  -2    4.80    5.30
 -10  -5   2    1.60    7.70
  10   5  -1   58.50    7.20
 -10  -5   1   42.50    7.10
  10   5   0   50.40    5.90
 -10  -5   0   42.90    6.10
  10   5   1   20.60    6.40
 -10  -5  -1   14.60    6.40
  10   5   2    3.20    7.10
 -10  -5  -2    4.20    7.90
  10   5   3    0.80    5.00
 -10  -5  -3    8.70    6.00
  10   5   4    8.70    7.10
 -10  -5  -4    4.50    5.60
  10   5   5   34.80    6.90
 -10  -5  -5   41.30    8.20
  10   5   6    2.90    6.80
 -10  -5  -6    6.10    7.50
  10   5   7    4.50    6.10
 -10  -5  -7    9.60    6.80
  10   5   8   27.10    6.70
 -10  -5  -8   14.60    6.90
  10   5   9    5.50    7.30
 -10  -5  -9    5.70    8.40
  10   5  10    1.00    9.40
 -10  -5 -10    4.10    5.60
  10   5  11   16.50   12.70
 -10  -5 -11   -1.10   14.70
  10   5  12   -3.60    6.90
 -10  -5 -12   -3.50   11.60
  10   6  -6    7.50    4.90
 -10  -6   6    0.20    3.20
  10   6  -5   -0.40    7.00
 -10  -6   5  -10.40   12.90
  10   6  -4   19.50   11.10
 -10  -6   4   13.90   10.20
  10   6  -3    5.60    4.70
 -10  -6   3   20.10    6.60
  10   6  -2    2.50    5.30
 -10  -6   2    1.20    9.90
  10   6  -1   94.20    7.40
 -10  -6   1   90.50    8.70
  10   6   0    9.30    6.30
 -10  -6   0   17.40    7.80
  10   6   1    3.90    5.60
 -10  -6  -1    1.40    7.00
  10   6   2   -4.60    6.80
 -10  -6  -2    3.90    7.60
  10   6   3    8.30    6.70
 -10  -6  -3   -2.80    6.40
  10   6   4   33.90    8.30
 -10  -6  -4   37.70   14.40
  10   6   5   12.20    7.20
 -10  -6  -5   17.60   12.60
  10   6   6   10.80    6.40
 -10  -6  -6   15.50    8.00
  10   6   7    2.30    4.10
 -10  -6  -7   16.90    5.00
  10   6   8   29.80    5.00
 -10  -6  -8   20.70    5.80
  10   6   9    3.30   13.60
 -10  -6  -9   13.20    8.10
  10   6  10    2.60   13.10
 -10  -6 -10    7.70   12.00
  10   6  11    7.20    5.00
 -10  -6 -11   14.70    7.50
  10   7  -4   23.40    4.80
 -10  -7   4   16.70    6.40
  10   7  -3   10.90    8.20
 -10  -7   3   -1.00    5.00
  10   7  -2    1.70    3.20
 -10  -7   2   -1.90    5.50
  10   7  -1   49.40    6.40
 -10  -7   1   52.70    6.50
  10   7   0   24.40    5.80
 -10  -7   0    3.00    5.60
  10   7   1   16.30    8.00
 -10  -7  -1   -8.30    8.10
  10   7   2   -4.50    8.30
 -10  -7  -2   -6.60   12.00
  10   7   3    3.70    7.40
 -10  -7  -3   14.00    8.00
  10   7   4   68.50    8.10
 -10  -7  -4   48.10    7.50
  10   7   5    4.80    8.30
 -10  -7  -5    6.00    6.80
  10   7   6    6.20    8.10
 -10  -7  -6    3.80   12.20
  10   7   7   10.80    8.50
 -10  -7  -7   10.40    7.50
  10   7   8   16.80    8.60
  10   7  10   39.10    6.40
 -10  -7 -10   33.50   16.60
  10   8  -2   27.30   12.40
 -10  -8   2   27.50    6.20
  10   8  -1   10.70    8.00
 -10  -8   1   14.10    5.60
  10   8   0   11.80    5.20
 -10  -8   0   19.80    9.10
  10   8   1    1.40    6.20
 -10  -8  -1   -1.50    8.80
  10   8   2    2.10    7.00
 -10  -8  -2   -3.70    7.60
  10   8   3    4.90    8.30
 -10  -8  -3    1.20    8.10
  10   8   4    7.70    8.80
 -10  -8  -4   -1.80    7.90
  10   8   5   -3.00    8.80
 -10  -8  -5    1.30    7.70
  10   8   6    3.00   10.70
 -10  -8  -6    3.20    8.70
  10   8   7   -3.70   10.10
 -10  -8  -7   13.90    7.10
  10   8   8   23.90   10.50
 -10  -8  -8    1.10    3.80
 -10  -8  -9    4.30    6.10
  10   9   0    0.30    3.40
 -10  -9   0   -0.90    7.10
 -10  -9  -1    9.60    5.10
 -10  -9  -2    7.10    5.80
  10   9   3    0.10    6.10
 -10  -9  -3   13.00    6.60
  10   9   4    0.90   10.90
 -10  -9  -4    0.00   10.70
  10   9   5   18.40    7.50
 -10  -9  -5   -2.70    7.80
  10   9   6   15.30    7.90
 -10  -9  -6   -1.00   10.00
  10   9   8    2.30    5.90
 -10 -10  -3    7.40    4.10
 -10 -10  -4    3.20    7.50
  10  10   5    2.70    4.50
 -10 -10  -5   11.80    6.40
  10  10   6   16.40    7.80
 -10 -10  -6   -5.30    7.30
  10  10   7    0.40    6.70
 -10 -10  -7    1.80    6.30
  11  -7  -6    1.70    4.30
  11  -7  -5    7.20    8.70
  11  -7  -4  -12.90   11.20
 -11   6   8   15.10    6.40
  11  -6  -7    5.60    6.80
 -11   6   7   61.00   11.10
  11  -6  -6   16.10   12.20
 -11   6   6   23.50    9.70
  11  -6  -5   10.20    9.10
 -11   6   5    5.90    8.30
  11  -6  -4   14.70    8.70
 -11   6   4   10.00    8.90
  11  -6  -3   48.00    9.00
 -11   6   3   34.90    6.50
  11  -6  -2   19.40   11.20
 -11   6   2   23.00    8.60
  11  -6  -1    1.80    7.10
 -11   6   1    1.90   12.40
  11  -6   0    4.00    2.90
 -11   5   7    0.40    7.70
  11  -5  -6   12.10   10.90
 -11   5   6   54.00   16.50
  11  -5  -5   -3.40    7.80
 -11   5   5    0.80    8.20
  11  -5  -4   68.40   16.80
 -11   5   4   58.20    5.20
  11  -5  -3   38.80    7.60
 -11   5   3   29.10    7.80
  11  -5  -2   44.50    5.60
 -11   5   2   41.00    6.90
  11  -5  -1   46.60    8.30
 -11   5   1   32.00    7.70
  11  -5   0   17.40    4.90
 -11   5   0  -10.10   10.50
  11  -5   1   22.90   10.10
 -11   5  -1    6.00    6.80
  11  -5   2   10.60    5.20
 -11   5  -2   25.20    8.20
  11  -5   3   19.80   11.00
 -11   5  -3   12.30   13.50
  11  -4 -10   14.80    7.30
  11  -4  -9    1.90    9.70
 -11   4   9   -2.00    8.70
  11  -4  -8   32.60    8.40
 -11   4   8   19.70    5.80
  11  -4  -7   -0.70    4.70
 -11   4   7   25.00    6.70
  11  -4  -6   19.80   11.00
 -11   4   6   33.10    7.60
  11  -4  -5    9.50    8.30
 -11   4   5   -2.70    9.10
  11  -4  -4  103.70    8.80
 -11   4   4  100.80    9.60
  11  -4  -3  106.50    7.00
 -11   4   3   96.20    5.00
  11  -4  -2   30.10    7.40
 -11   4   2   39.50    6.90
  11  -4  -1   -4.30    8.00
 -11   4   1   -5.90    6.00
  11  -4   0   -3.50    8.30
 -11   4   0   -3.80    5.10
  11  -4   1   15.40    5.50
 -11   4  -1    6.10    4.00
  11  -4   2   14.30    5.60
 -11   4  -2   19.50    6.40
  11  -4   3   15.70    5.50
 -11   4  -3   21.60    6.00
  11  -4   4   50.30    8.80
 -11   4  -4   57.70    8.30
  11  -3 -11    4.10    8.30
  11  -3 -10   31.90    6.80
 -11   3  10   28.50   12.50
  11  -3  -9   11.70    7.80
  11  -3  -8    1.70    3.30
 -11   3   8   -4.30    9.90
  11  -3  -7   29.80    6.00
 -11   3   7   19.40    4.40
  11  -3  -6   11.90    7.00
 -11   3   6   -3.70    8.00
  11  -3  -5    4.50    8.00
 -11   3   5    7.00    8.20
  11  -3  -4  114.00    8.10
 -11   3   4  109.40    9.40
  11  -3  -3  160.20    9.60
 -11   3   3  148.70    9.40
  11  -3  -2  145.70   12.60
 -11   3   2  129.70    7.90
  11  -3  -1  143.10    6.90
 -11   3   1  134.40    7.80
  11  -3   0   -1.40   10.30
 -11   3   0    8.70    7.80
  11  -3   1    1.60    4.60
 -11   3  -1    6.60   10.80
  11  -3   2   14.00    6.70
 -11   3  -2   11.90    9.80
  11  -3   3    5.80    6.50
 -11   3  -3   21.30    6.60
  11  -3   4   28.10    6.80
 -11   3  -4   32.50    5.70
  11  -3   5   41.70    6.70
 -11   3  -5   62.00    9.00
  11  -3   6   27.00    6.50
 -11   3  -6   33.70    8.50
  11  -2 -10   30.70    8.00
 -11   2  10   43.30    9.50
  11  -2  -9   34.20    5.40
 -11   2   9   48.40    8.50
  11  -2  -8   28.40    9.40
 -11   2   8   47.00   12.20
  11  -2  -7   30.50    6.50
 -11   2   7   44.20    9.90
  11  -2  -6   28.40   10.90
 -11   2   6   30.30    7.70
  11  -2  -5   22.40    8.10
 -11   2   5   24.10    8.20
  11  -2  -4   11.90    6.00
 -11   2   4   18.60    7.10
  11  -2  -3   52.00    7.80
 -11   2   3   42.50    8.00
  11  -2  -2   92.10    6.50
 -11   2   2   80.00    6.80
  11  -2  -1    7.70    6.40
 -11   2   1    7.20    8.00
  11  -2   0   59.30   11.80
 -11   2   0   50.20    8.50
  11  -2   1  112.40    7.50
 -11   2  -1  109.20    6.80
  11  -2   2   24.40    5.10
 -11   2  -2   14.30    7.00
  11  -2   3   -3.80    8.70
 -11   2  -3    5.90    5.60
  11  -2   4   12.80    5.30
 -11   2  -4    3.70    6.60
  11  -2   5   -4.50    6.30
 -11   2  -5    2.30    7.40
  11  -2   6    8.40    6.40
 -11   2  -6    0.40    8.00
  11  -2   7   11.80    8.00
 -11   2  -7   18.10    8.60
  11  -1  -9   18.70    8.60
 -11   1   9  -11.60   10.30
  11  -1  -8    3.30    7.00
 -11   1   8   33.30    8.80
  11  -1  -7   61.80    7.90
 -11   1   7   62.50   10.60
  11  -1  -6   -0.90    7.20
 -11   1   6   12.70    5.80
  11  -1  -5   21.40    7.40
 -11   1   5   11.50    7.60
  11  -1  -4   -1.10    6.00
 -11   1   4    4.40    5.00
  11  -1  -3    5.70    5.50
 -11   1   3    6.00    5.50
  11  -1  -2    8.50    6.10
 -11   1   2    8.90    7.70
  11  -1  -1    4.60    6.30
 -11   1   1    2.40    6.00
  11  -1   0   12.70    7.00
 -11   1   0   13.50    7.80
  11  -1   1   -1.20    4.30
 -11   1  -1   -3.70    5.60
  11  -1   2   81.80    8.30
 -11   1  -2   78.90    8.40
  11  -1   3   43.20    6.80
 -11   1  -3   42.50    7.30
  11  -1   4   19.60    8.30
 -11   1  -4   20.20    6.80
  11  -1   5   -3.40    5.50
 -11   1  -5   -0.10    4.50
  11  -1   6    0.70    5.70
 -11   1  -6   11.20    6.70
  11  -1   7   -2.10    6.60
 -11   1  -7   10.80    7.80
  11  -1   8   45.80    7.60
 -11   1  -8   55.70    6.50
  11   0  -9    0.60    5.00
 -11   0   9    4.30   13.00
  11   0  -8   10.50   13.20
 -11   0   8   -4.20   12.00
  11   0  -7    8.90    6.90
 -11   0   7    4.50    8.70
  11   0  -6   11.50    6.40
 -11   0   6    8.20    6.80
  11   0  -5   72.50    7.80
 -11   0   5   78.70    8.60
  11   0  -4   59.40    4.60
 -11   0   4   43.50    5.70
  11   0  -3    2.80    7.30
 -11   0   3    9.10    7.40
  11   0  -2    1.50    6.70
 -11   0   2    7.40    7.30
  11   0  -1    1.60    5.80
 -11   0   1    3.90    5.60
  11   0   0   28.60    7.40
 -11   0   0   49.00    7.10
  11   0   1   46.20    7.10
 -11   0  -1   40.50    8.20
  11   0   2   65.00    6.40
 -11   0  -2   62.10    6.40
  11   0   3    5.00    5.10
 -11   0  -3    1.90    5.80
  11   0   4   81.60    6.80
 -11   0  -4   78.90    7.10
  11   0   5    4.80    5.90
 -11   0  -5    0.70    5.50
  11   0   6   10.90    6.70
 -11   0  -6    3.60    6.20
  11   0   7   17.90   10.30
 -11   0  -7   24.60    7.70
  11   0   8   11.50    7.80
 -11   0  -8   10.20    9.60
  11   0   9   45.00    7.40
 -11   0  -9   54.30   12.00
  11   1  -9   -8.10   11.10
 -11  -1   9    6.90    9.00
  11   1  -8    2.50    7.10
 -11  -1   8    2.90    7.20
  11   1  -7   27.60    6.90
 -11  -1   7   10.30    7.80
  11   1  -6   63.60    6.60
 -11  -1   6   53.20    7.60
  11   1  -5   89.20    5.60
 -11  -1   5   75.40   10.20
  11   1  -4   18.90    6.50
 -11  -1   4   16.20    6.60
  11   1  -3   24.50    5.70
 -11  -1   3   21.50    6.90
  11   1  -2   -7.70    4.70
 -11  -1   2   10.90    5.10
  11   1  -1    2.40    5.10
 -11  -1   1    9.30    6.10
 -11  -1   0   15.40   10.10
  11   1   1   24.70    4.80
 -11  -1  -1   32.60    5.90
  11   1   2   98.90    8.30
 -11  -1  -2  109.80    8.90
  11   1   3  173.20    9.40
 -11  -1  -3  165.90    9.50
  11   1   4   99.40    8.40
 -11  -1  -4  101.00    8.40
  11   1   5    6.10   11.80
 -11  -1  -5    2.80    6.50
  11   1   6   18.90    6.40
 -11  -1  -6   18.70    7.00
  11   1   7    7.10   10.00
 -11  -1  -7   29.70    7.50
  11   1   8   -5.10    7.20
 -11  -1  -8   -5.60    8.00
  11   1   9    8.50    5.90
 -11  -1  -9    6.90    6.80
  11   1  10   40.70   12.80
 -11  -1 -10   62.00   14.20
  11   2  -8    7.60   13.40
 -11  -2   8    1.90   12.80
  11   2  -7   13.00    7.00
 -11  -2   7   11.30    7.00
  11   2  -6   49.80    7.40
 -11  -2   6   43.20    7.20
  11   2  -5  131.60    7.20
 -11  -2   5  139.40    9.30
  11   2  -4   44.90    6.40
 -11  -2   4   56.50   12.30
  11   2  -3   30.10    5.90
 -11  -2   3   30.70    7.00
  11   2  -2    8.80    5.80
 -11  -2   2    2.20    5.60
  11   2  -1    5.50    6.60
 -11  -2   1   43.70   11.40
  11   2   0   21.80    5.70
 -11  -2   0   -0.30    6.30
  11   2   1    3.60    4.90
 -11  -2  -1    4.10    6.00
  11   2   2   12.80    6.70
 -11  -2  -2    1.80    7.80
  11   2   3   80.60    8.00
 -11  -2  -3   82.90    8.20
  11   2   4   63.80    6.90
 -11  -2  -4   64.20    7.30
  11   2   5   62.00    8.00
 -11  -2  -5   74.80    8.40
  11   2   6   64.00    7.30
 -11  -2  -6   58.40    9.00
  11   2   7   55.10    8.90
 -11  -2  -7   60.20    8.20
  11   2   8   38.10    7.50
 -11  -2  -8   28.10    7.80
  11   2   9    3.20    6.90
 -11  -2  -9    5.50    7.50
  11   2  10   14.90    5.60
 -11  -2 -10    2.60    9.90
  11   2  11    0.20   11.70
 -11  -2 -11   18.50   10.40
  11   3  -7   -7.40    9.20
  11   3  -6   26.40    6.90
 -11  -3   6   17.50    8.50
  11   3  -5   31.20    7.70
 -11  -3   5   34.50    8.30
  11   3  -4   18.00    6.50
 -11  -3   4   15.00    6.20
  11   3  -3   31.60    7.40
 -11  -3   3   26.40    8.20
  11   3  -2   56.00    8.10
 -11  -3   2   86.00    9.50
  11   3  -1   87.50    6.70
 -11  -3   1   54.10    6.60
  11   3   0   73.10    7.60
 -11  -3   0   65.80    7.30
  11   3   1    6.10    5.90
 -11  -3  -1   -1.30    6.50
  11   3   2   18.80    6.20
 -11  -3  -2   28.00    7.20
  11   3   3   66.40    5.70
 -11  -3  -3   55.30    5.90
  11   3   4   14.40    7.30
 -11  -3  -4    0.00    8.10
  11   3   5   48.20    7.90
 -11  -3  -5   40.60    8.40
  11   3   6   71.60    8.50
 -11  -3  -6   54.50    9.50
  11   3   7   28.60    8.50
 -11  -3  -7   38.20    8.80
  11   3   8  163.00   10.40
 -11  -3  -8  169.00   10.20
  11   3   9   -1.20    8.30
 -11  -3  -9    5.10   10.00
  11   3  10   12.10    6.60
 -11  -3 -10   21.90    7.20
  11   3  11   43.50    9.90
  11   4  -6   44.50    7.50
 -11  -4   6   39.40    9.20
  11   4  -5   25.40   10.40
 -11  -4   5    6.10    7.50
  11   4  -4    1.30    4.10
 -11  -4   4   -1.00    6.20
  11   4  -3   11.80    7.00
 -11  -4   3  -10.10   12.80
  11   4  -2   22.90    7.60
 -11  -4   2   23.40    7.80
  11   4  -1   83.70    6.80
 -11  -4   1   90.30    7.30
  11   4   0   42.60    8.30
 -11  -4   0   36.10    9.00
  11   4   1   33.80    8.10
 -11  -4  -1   31.30    8.50
  11   4   2   26.90    5.90
 -11  -4  -2   22.70    7.10
  11   4   3   60.70    8.10
 -11  -4  -3   62.90    9.90
  11   4   4   19.40    6.90
 -11  -4  -4   29.10    8.90
  11   4   5   24.20    6.50
 -11  -4  -5   21.40    7.50
  11   4   6   23.70    6.80
 -11  -4  -6   36.50    8.10
  11   4   7   29.50    7.90
 -11  -4  -7   41.30    7.30
  11   4   8   91.30    7.60
 -11  -4  -8   69.50    5.70
  11   4   9    2.40   11.80
 -11  -4  -9    3.70    8.60
  11   4  10   25.10    6.50
 -11  -4 -10   22.20    6.60
  11   4  11   -1.00    5.80
 -11  -4 -11   25.90   11.00
  11   5  -4   17.00    4.60
 -11  -5   4   -6.80    4.90
  11   5  -3    0.80   10.10
 -11  -5   3    2.60   11.90
  11   5  -2    3.40    4.60
 -11  -5   2   -3.00    4.40
  11   5  -1  116.50    6.90
 -11  -5   1  108.30    6.30
  11   5   0    0.50    8.30
 -11  -5   0   -3.20    8.70
  11   5   1   15.00    8.20
 -11  -5  -1   16.60    8.20
  11   5   2   13.60    7.60
 -11  -5  -2   12.30   10.80
  11   5   3   14.80    7.70
 -11  -5  -3   29.00   11.70
  11   5   4   18.00    6.30
 -11  -5  -4   25.30    7.20
  11   5   5    2.30    7.50
 -11  -5  -5   14.40    8.00
  11   5   6    5.80   10.00
 -11  -5  -6   -3.40   11.80
  11   5   7   28.30    7.50
 -11  -5  -7   23.10    6.50
  11   5   8   27.70    6.00
 -11  -5  -8   14.60    8.20
 -11  -5  -9    2.30    7.50
  11   6  -3   10.90    4.40
 -11  -6   3   -2.40    5.10
  11   6  -2   13.20    6.50
  11   6  -1   39.70    6.80
 -11  -6   1   38.30    9.10
  11   6   0    6.50    6.10
 -11  -6   0   -0.10    4.90
  11   6   1   22.50    6.10
 -11  -6  -1   33.30    5.80
  11   6   2   11.70    8.10
 -11  -6  -2   28.50   12.50
  11   6   3   16.50    3.90
 -11  -6  -3   -0.50    5.90
  11   6   4    3.10   10.40
  11   6   5    0.40    9.90
  11   6   6   19.50   12.30
 -11  -6  -6    6.50   11.90
 -11  -6  -7   10.90   10.60
 -11  -6  -8    4.10    6.90
 -11  -6  -9   33.50    9.90
 -11  -6 -10   17.40    7.10
  11   7   0    8.40    6.00
 -11  -7   0   -0.50    8.90
  11   7   1   -1.90    9.70
  11   7   2    3.40    8.40
  11   7   3   33.10    5.90
 -11  -7  -3   28.60    7.70
  11   7   4   32.00   10.30
 -11  -7  -4   46.50   11.60
  11   7   5    2.40    6.60
 -11  -7  -5    1.70    9.10
  11   7   6   15.80   11.80
 -11  -7  -6   -0.30    7.80
  11   7   7   -1.50    5.30
 -11  -7  -7    8.20    6.30
  11   7   8    5.80   13.30
  11   7   9    0.20    6.50
  11   8   3   -3.60    6.90
 -11  -8  -3    3.30    4.70
  11   8   4    0.70    3.60
 -11  -8  -4    8.30    9.50
  11   8   5   16.70    6.30
  11   8   6    0.10    6.80
 -11  -8  -6  -11.40    9.20
  11   8   7   -6.00    7.70
 -11  -8  -7   -4.30    8.70
  12  -3  -5    2.80    9.10
 -12   3   5   40.70    6.80
  12  -3  -4    1.10    5.90
 -12   3   4   -2.30    5.50
  12  -3  -3   41.90    7.90
 -12   3   3   26.70    8.40
  12  -3  -2   24.90    6.40
 -12   3   2   31.50    7.40
  12  -3  -1   30.00    9.50
 -12   3   1   23.70    9.20
  12  -3   0   26.60    7.20
 -12   3   0   28.20    8.90
  12  -3   1   50.90    7.80
 -12   3  -1   39.10    6.50
  12  -2  -6   -0.30    5.50
 -12   2   6    1.00    6.30
  12  -2  -5   41.60    8.30
 -12   2   5   56.00    8.80
  12  -2  -4   20.40    5.00
 -12   2   4   20.60    4.50
  12  -2  -3   14.20    5.80
 -12   2   3   17.10    6.60
  12  -2  -2   15.90    7.50
 -12   2   2   17.50    7.70
  12  -2  -1   43.80    7.10
 -12   2   1   25.50    8.10
  12  -2   0  122.90    7.30
 -12   2   0  135.60    8.90
  12  -2   1   53.90   14.60
 -12   2  -1   64.40    8.80
  12  -2   2   28.10    6.60
 -12   2  -2   56.90   12.00
  12  -2   3   29.70    7.30
 -12   2  -3   19.00    6.50
  12  -1  -6   15.80    6.80
 -12   1   6    0.50    8.00
  12  -1  -5   64.30    7.90
 -12   1   5   59.00    8.20
  12  -1  -4   45.30    8.10
 -12   1   4   30.60    8.50
  12  -1  -3   20.30    4.30
 -12   1   3    8.90    4.50
  12  -1  -2   22.00    7.50
 -12   1   2   16.60    8.10
  12  -1  -1   -4.30    7.70
 -12   1   1   -2.60    8.70
  12  -1   0    9.90    5.90
 -12   1   0   24.90    5.80
  12  -1   1   28.90    7.60
 -12   1  -1   56.50    8.40
  12  -1   2   50.30    8.40
 -12   1  -2   23.80    8.50
  12  -1   3   21.60    5.80
 -12   1  -3   20.00    7.50
  12  -1   4   17.30    4.30
 -12   1  -4   21.70    7.20
  12   0  -5   30.20    8.10
 -12   0   5   21.80    5.30
  12   0  -4   25.10    7.20
 -12   0   4   23.40    7.50
  12   0  -3   33.50    7.00
 -12   0   3   30.70    7.50
  12   0  -2   -1.60    5.30
 -12   0   2   -9.70    6.00
  12   0  -1   13.40    6.90
 -12   0   1   22.90    8.00
  12   0   0    4.20    4.20
 -12   0   0   39.40    8.50
  12   0   1    3.30   10.70
 -12   0  -1   24.70   11.80
  12   0   2    0.50    5.60
 -12   0  -2   -4.90    7.30
  12   0   3   15.20    7.40
 -12   0  -3    3.50    8.90
  12   0   4    7.20    8.30
 -12   0  -4   17.70    8.80
  12   0   5   -4.00    8.20
 -12   0  -5   -2.60    5.70
  12   0   6    2.40    6.00
 -12   0  -6    4.30    3.50
  12   1  -5    4.10    6.20
 -12  -1   5   14.80   10.70
  12   1  -4   27.20    5.80
 -12  -1   4   26.40    7.20
  12   1  -3   25.00    6.90
 -12  -1   3   41.10    8.10
  12   1  -2    8.80    8.10
 -12  -1   2    6.20    6.80
  12   1  -1   19.00    6.40
 -12  -1   1   26.30    4.50
  12   1   1   48.30    7.10
 -12  -1  -1   44.30    8.50
  12   1   2    9.10    8.00
 -12  -1  -2    1.80    8.50
  12   1   3    1.50    7.90
 -12  -1  -3    6.20    7.30
  12   1   4   10.10    7.30
 -12  -1  -4    5.70    9.20
  12   1   5   34.80    8.80
 -12  -1  -5   28.70    8.40
  12   1   6   32.90    6.50
 -12  -1  -6   34.40    5.90
  12   2  -4   14.50    6.60
 -12  -2   4    5.10    5.60
  12   2  -3   27.00    8.50
 -12  -2   3   23.30    9.40
  12   2  -2   26.60    8.40
 -12  -2   2   23.80    8.30
  12   2  -1   20.80    5.90
 -12  -2   1   57.50    7.20
  12   2   0   21.60    4.70
 -12  -2   0    4.80    3.60
  12   2   1   -5.00    5.80
 -12  -2  -1   -0.60    5.00
  12   2   2   -3.10    6.30
 -12  -2  -2    4.80    6.80
  12   2   3    9.60    7.80
 -12  -2  -3   16.90    9.80
  12   2   4    5.70    5.30
 -12  -2  -4   -5.50    6.60
  12   2   5   44.60    7.80
 -12  -2  -5   42.20    8.30
  12   2   6   60.50    8.70
 -12  -2  -6   69.70    9.60
  12   2   7   34.50    8.60
 -12  -2  -7   46.60    8.60
  12   3  -3   -6.80    7.40
 -12  -3   3    0.10    8.30
  12   3  -2   29.40    5.90
 -12  -3   2   29.20   11.60
  12   3  -1   51.80    7.70
 -12  -3   1   41.50    8.20
  12   3   0   22.90    5.40
 -12  -3   0   27.20    5.40
  12   3   1   30.40    6.50
 -12  -3  -1   23.40    8.40
  12   3   2    0.70    6.80
 -12  -3  -2   -4.10    6.60
  12   3   3    0.90    5.30
 -12  -3  -3   -2.60    4.40
  12   3   4   29.60   11.10
 -12  -3  -4   -0.20    9.60
  12   3   5   30.20    5.20
 -12  -3  -5    9.10    4.40
  12   3   6   26.30    6.30
 -12  -3  -6   30.20    8.10
  12   3   7   -7.20    9.20
 -12  -3  -7   24.30    6.90
  12   4  -1   29.60    6.00
 -12  -4   1   23.40    5.70
  12   4   0   -2.00    7.20
 -12  -4   0   15.20    7.90
  12   4   1   25.90    7.50
 -12  -4  -1   16.10    8.70
  12   4   2   48.60    6.90
 -12  -4  -2   52.70    8.30
  12   4   3   13.50    7.30
 -12  -4  -3   26.30   12.50
  12   4   4    4.20    8.40
 -12  -4  -4   -3.10    7.60
  12   4   5    4.90    5.50
 -12  -4  -5    9.10   10.30
  12   4   6   27.80    7.60
 -12  -4  -6   16.40    6.80
  12   4   7   13.90    8.20
 -12  -4  -7   35.20    9.40
  12   5   1   16.00    6.00
 -12  -5  -1   17.90    5.00
  12   5   2   31.00    6.50
 -12  -5  -2   27.00    5.80
  12   5   3   13.70    6.40
 -12  -5  -3    4.20    8.00
  12   5   4   29.20    9.90
 -12  -5  -4   34.70    9.80
  12   5   5   18.30    4.40
 -12  -5  -5   19.60    4.90
  12   5   6   15.90    5.60
   0   0   0    0.00    0.00
;
_shelx_hkl_checksum     7826
_shelx_res_file
;
    NiButIsonico.res created by SHELXL-2014/7
TITL NiButIsonico in P-1 (NEEDLE PALE PINK)
CELL  0.62998   8.0630   8.5110  10.9270   80.522   88.263   86.445
ZERR    1.000   0.0016   0.0017   0.0022    0.030    0.030    0.030
LATT 1
SFAC C  H  N  O  Ni
DISP C 0.002 0.001 9.054
DISP H -0 0 0.619
DISP N 0.005 0.002 14.836
DISP O 0.009 0.005 23.823
DISP Ni 0.339 0.903 3268.171
UNIT 28 46 8 4 1
OMIT  -3.00  52.00
L.S. 20
ACTA
BOND
HTAB N1 O2
EQIV $1 -x+1, -y+1, -z
HTAB N2 N4_$1
BOND $H
TEMP -173
SIZE 0.009 0.004 0.004
FMAP -2
PLAN -10
CONF
LIST
WGHT    0.064900    0.191800
FVAR       1.05896
NI1   5    0.500000    0.500000    0.500000    10.50000    0.01767    0.03464 =
         0.00987   -0.00504   -0.00201    0.00142
O1    4    0.435129    0.410291    0.337362    11.00000    0.02459    0.04118 =
         0.01223   -0.00727   -0.00541    0.00117
O2    4    0.186127    0.529082    0.280218    11.00000    0.02347    0.05434 =
         0.02068   -0.01394   -0.00429    0.00474
N1    3    0.278091    0.631141    0.507349    11.00000    0.02249    0.03843 =
         0.01215   -0.00484   -0.00223    0.00267
AFIX  13
H1    2    0.217137    0.627586    0.429592    11.00000   -1.20000
AFIX   0
N2    3    0.614523    0.679532    0.382487    11.00000    0.02273    0.03545 =
         0.01424   -0.00493   -0.00159    0.00066
AFIX  13
H2    2    0.579795    0.676555    0.295855    11.00000   -1.20000
AFIX   0
N3    3    0.394587    0.883470    0.412562    11.00000    0.03376    0.03543 =
         0.02094   -0.00410   -0.00181    0.00549
N4    3    0.368554    0.283705   -0.091493    11.00000    0.03439    0.05249 =
         0.01477   -0.00913   -0.00270    0.00020
C1    1    0.183507    0.545674    0.612208    11.00000    0.01862    0.04850 =
         0.01493   -0.00522    0.00116    0.00263
AFIX  23
H1A   2    0.064250    0.580691    0.605717    11.00000   -1.20000
H1B   2    0.224164    0.569237    0.691456    11.00000   -1.20000
AFIX   0
C2    1    0.300410    0.800603    0.515212    11.00000    0.03314    0.03843 =
         0.01690   -0.00684   -0.00079    0.00784
AFIX  23
H2A   2    0.189536    0.856639    0.519169    11.00000   -1.20000
H2B   2    0.357437    0.805836    0.593289    11.00000   -1.20000
AFIX   0
C3    1    0.570307    0.841437    0.410702    11.00000    0.03392    0.03496 =
         0.02401   -0.00633   -0.00183   -0.00114
AFIX  23
H3A   2    0.615349    0.849297    0.492623    11.00000   -1.20000
H3B   2    0.624919    0.920214    0.347984    11.00000   -1.20000
AFIX   0
C4    1    0.793811    0.632956    0.390843    11.00000    0.02048    0.04597 =
         0.01732   -0.00433    0.00020   -0.00378
AFIX  23
H4A   2    0.837553    0.657156    0.468935    11.00000   -1.20000
H4B   2    0.855223    0.693166    0.320306    11.00000   -1.20000
AFIX   0
C5    1    0.316013    0.903398    0.290769    11.00000    0.03762    0.03450 =
         0.01876   -0.00113   -0.00140    0.00589
AFIX  23
H5A   2    0.298266    0.796833    0.270039    11.00000   -1.20000
H5B   2    0.392209    0.957454    0.226853    11.00000   -1.20000
AFIX   0
C6    1    0.150164    0.999935    0.287012    11.00000    0.03563    0.04143 =
         0.02275   -0.00086   -0.00077    0.00639
AFIX  23
H6A   2    0.072699    0.944698    0.349336    11.00000   -1.20000
H6B   2    0.167125    1.105823    0.309337    11.00000   -1.20000
AFIX   0
C7    1    0.072996    1.022297    0.159544    11.00000    0.03944    0.05064 =
         0.02435   -0.00065   -0.00334    0.00479
AFIX  23
H7A   2    0.152724    1.072623    0.096599    11.00000   -1.20000
H7B   2    0.050695    0.916644    0.139024    11.00000   -1.20000
AFIX   0
C8    1   -0.088250    1.125668    0.154288    11.00000    0.03996    0.07325 =
         0.03200    0.00176   -0.00333    0.01190
AFIX 137
H8A   2   -0.169151    1.073882    0.213982    11.00000   -1.50000
H8B   2   -0.132755    1.139548    0.070480    11.00000   -1.50000
H8C   2   -0.066732    1.230175    0.175017    11.00000   -1.50000
AFIX   0
C9    1    0.316275    0.447749    0.262952    11.00000    0.02132    0.03665 =
         0.01284   -0.00399   -0.00183   -0.00442
C10   1    0.476001    0.297792    0.109099    11.00000    0.02581    0.04679 =
         0.01595   -0.00712   -0.00438    0.00282
AFIX  43
H10   2    0.563136    0.269058    0.166560    11.00000   -1.20000
AFIX   0
C11   1    0.336727    0.388402    0.139629    11.00000    0.02223    0.03648 =
         0.01195   -0.00472   -0.00158   -0.00383
C12   1    0.213357    0.425242    0.051204    11.00000    0.02573    0.04841 =
         0.01583   -0.00625   -0.00439    0.00197
AFIX  43
H12   2    0.115758    0.487421    0.067606    11.00000   -1.20000
AFIX   0
C13   1    0.234746    0.370283   -0.060437    11.00000    0.03069    0.05620 =
         0.01567   -0.00845   -0.00732    0.00089
AFIX  43
H13   2    0.148640    0.395677   -0.119109    11.00000   -1.20000
AFIX   0
C14   1    0.486768    0.249619   -0.006014    11.00000    0.03056    0.05341 =
         0.01858   -0.01061   -0.00173    0.00564
AFIX  43
H14   2    0.583806    0.188731   -0.025581    11.00000   -1.20000
AFIX   0
HKLF 4
REM  NiButIsonico in P-1 (NEEDLE PALE PINK)
REM R1 =  0.0404 for    3326 Fo > 4sig(Fo)  and  0.0499 for all    3879 data
REM    188 parameters refined using      0 restraints
END
WGHT      0.0649      0.1918
REM Highest difference peak  1.117,  deepest hole -0.946,  1-sigma level  0.070
Q1    1   0.4879  0.5978  0.4957  11.00000  0.05    1.12
Q2    1   0.5013  0.5519  0.5591  11.00000  0.05   -0.95
Q3    1   0.1943  0.4577  0.6133  11.00000  0.05    0.55
Q4    1   0.5084  0.5545  0.4370  11.00000  0.05   -0.50
Q5    1   0.2811  0.7120  0.5137  11.00000  0.05    0.48
Q6    1   0.4076  0.2409  0.6047  11.00000  0.05    0.39
Q7    1   0.4296  0.4973  0.3217  11.00000  0.05    0.36
Q8    1   0.3812  0.3161  0.1368  11.00000  0.05    0.33
Q9    1   0.4337  0.3773  0.1185  11.00000  0.05    0.32
Q10   1   0.3749  0.4777  0.5531  11.00000  0.05   -0.30
;
_shelx_res_checksum     48993
