# Supplementary material for: Crystal structure of trans-(1,8-dibutyl-1,3,6,8,10,13-hexa­aza­cyclo­tetra­decane-κ4 N 3,N 6,N 10,N 13)bis­(isonicotinato-κO)nickel(II) determined from synchrotron data
Source: Acta Crystallogr E Crystallogr Commun. 2016 Jan 23;72(Pt 2):223–5. doi: 10.1107/S2056989016001031 (PMC4770951; doi:10.1107/S2056989016001031)
Supplement: Supplementary file 2 [file e-72-00223-Isup2.hkl]

data_I                                                                          
_shelx_title ' NiButIsonico in P-1 (NEEDLE PALE PINK)'                          
_shelx_refln_list_code          4                                               
_shelx_F_calc_maximum       81.23                                               
_exptl_crystal_F_000       330.00                                               
_reflns_d_resolution_high  0.7186                                               
                                                                                
loop_                                                                           
 _space_group_symop_operation_xyz                                               
 'x, y, z'                                                                      
 '-x, -y, -z'                                                                   
                                                                                
_cell_length_a     8.0630                                                       
_cell_length_b     8.5110                                                       
_cell_length_c    10.9270                                                       
_cell_angle_alpha  80.522                                                       
_cell_angle_beta   88.263                                                       
_cell_angle_gamma  86.445                                                       
                                                                                
_shelx_F_squared_multiplier     1.000                                           
                                                                                
loop_                                                                           
 _refln_index_h                                                                 
 _refln_index_k                                                                 
 _refln_index_l                                                                 
 _refln_F_squared_calc                                                          
 _refln_F_squared_meas                                                          
 _refln_F_squared_sigma                                                         
 _refln_observed_status                                                         
   2   0   0         88.56         91.41         8.38 o                         
   3   0   0       1163.59       1243.72        93.01 o                         
   4   0   0         31.84         30.51         2.85 o                         
   5   0   0         35.90         24.50         2.31 o                         
   6   0   0        267.86        260.59         8.49 o                         
   7   0   0        300.83        306.43        10.13 o                         
   8   0   0          0.79          0.75         2.65 o                         
   9   0   0         83.57         80.36         6.60 o                         
  10   0   0        157.31        157.65         6.17 o                         
  11   0   0         23.33         37.34         9.10 o                         
 -11   1   0         10.37         11.66         4.65 o                         
 -10   1   0         44.24         38.55         3.81 o                         
  -9   1   0         93.12         83.97         4.48 o                         
  -8   1   0        152.82        131.33         5.01 o                         
  -7   1   0        289.71        286.72         8.13 o                         
  -6   1   0        171.45        156.47         5.17 o                         
  -5   1   0          5.00          4.89         1.61 o                         
  -4   1   0       3758.08       3915.78        72.46 o                         
  -3   1   0       3131.13       3079.65        55.04 o                         
  -2   1   0         43.52         36.02         1.86 o                         
  -1   1   0       3252.12       3035.66        96.22 o                         
   1   1   0        994.88        859.08        15.97 o                         
   2   1   0       1759.75       1840.90        35.83 o                         
   3   1   0        375.72        349.48         9.68 o                         
   4   1   0        141.79        153.03         5.56 o                         
   5   1   0          1.65          3.60         1.99 o                         
   6   1   0        801.39        802.27        20.49 o                         
   7   1   0        223.79        229.45         8.36 o                         
   8   1   0         28.50         27.83         4.41 o                         
   9   1   0          3.75         12.01         3.75 o                         
  10   1   0        108.75        123.35        11.15 o                         
  11   1   0          7.21         13.73         9.01 o                         
 -10   2   0          0.42         -2.27         3.73 o                         
  -9   2   0         11.02          9.12         2.68 o                         
  -8   2   0         35.29         36.97         3.89 o                         
  -7   2   0         71.95         90.44         5.53 o                         
  -6   2   0         94.83         93.77         4.82 o                         
  -5   2   0         25.49         18.70         2.01 o                         
  -4   2   0        137.88        151.94         5.62 o                         
  -3   2   0       2578.92       2551.32        44.66 o                         
  -2   2   0        645.22        600.71        14.41 o                         
  -1   2   0        807.29        714.91        22.21 o                         
   0   2   0       1508.56       1356.42        28.43 o                         
   1   2   0       6034.83       6069.27       205.64 o                         
   2   2   0        991.01        904.17        16.76 o                         
   3   2   0        371.62        354.39         9.61 o                         
   4   2   0        147.06        137.00         4.63 o                         
   5   2   0        123.40        132.53         4.69 o                         
   6   2   0        501.33        503.49        12.36 o                         
   7   2   0         84.93         72.29         3.52 o                         
   8   2   0        127.86        118.46         5.09 o                         
   9   2   0         38.45         43.41         3.21 o                         
  10   2   0        119.69        112.85         5.44 o                         
  11   2   0          5.52         11.26         9.85 o                         
 -10   3   0          0.24          1.27         3.36 o                         
  -9   3   0          6.34          4.66         2.33 o                         
  -8   3   0          7.05          1.89         2.51 o                         
  -7   3   0         52.99         53.32         3.56 o                         
  -6   3   0        269.75        288.68         8.40 o                         
  -5   3   0        338.62        324.62         8.87 o                         
  -4   3   0        238.07        222.80         6.81 o                         
  -3   3   0        143.88        138.10         5.29 o                         
  -2   3   0        392.15        359.17         8.44 o                         
  -1   3   0        306.40        267.90         6.84 o                         
   0   3   0        111.89         74.51         2.68 o                         
   1   3   0        354.50        352.49         9.10 o                         
   2   3   0        242.65        232.52         6.78 o                         
   3   3   0        680.20        713.91        16.49 o                         
   4   3   0        179.04        191.31         5.77 o                         
   5   3   0         49.65         52.98         3.12 o                         
   6   3   0        147.32        147.71         5.60 o                         
   7   3   0          7.24          5.14         2.37 o                         
   8   3   0         25.16         19.65         2.80 o                         
   9   3   0         64.99         58.10         4.40 o                         
  10   3   0        334.99        320.67         9.76 o                         
 -10   4   0         17.33         23.59         4.46 o                         
  -9   4   0         98.40        108.12         5.57 o                         
  -8   4   0         97.58        104.91         3.74 o                         
  -7   4   0        129.48        124.56         6.58 o                         
  -6   4   0        853.84        833.10        21.05 o                         
  -5   4   0        513.84        499.07        20.02 o                         
  -4   4   0        106.68         95.75         3.47 o                         
  -3   4   0        715.47        706.90        18.56 o                         
  -2   4   0       1308.52       1326.90        30.77 o                         
  -1   4   0          2.86          3.28         1.65 o                         
   0   4   0          6.05          4.45         1.38 o                         
   1   4   0        228.60        213.02         5.95 o                         
   2   4   0        434.18        442.36        15.43 o                         
   3   4   0        801.92        858.47        17.92 o                         
   4   4   0        261.68        246.11         6.02 o                         
   5   4   0        126.42        123.27         4.41 o                         
   6   4   0        197.15        198.61         7.11 o                         
   7   4   0         97.30         88.91         4.41 o                         
   8   4   0         61.48         58.19         4.86 o                         
   9   4   0        197.34        191.43         5.81 o                         
  10   4   0        166.73        167.50         8.87 o                         
  -9   5   0        130.31        144.50         6.06 o                         
  -8   5   0        144.13        146.11        11.37 o                         
  -7   5   0        107.56        106.03         5.01 o                         
  -6   5   0        345.66        355.15        11.03 o                         
  -5   5   0         95.17         80.36         4.25 o                         
  -4   5   0         94.51         85.55         4.37 o                         
  -3   5   0        199.37        210.38         9.05 o                         
  -2   5   0        766.60        777.65        20.07 o                         
  -1   5   0        322.97        296.21         8.92 o                         
   0   5   0        125.52        106.07         6.15 o                         
   1   5   0        536.57        490.32        12.07 o                         
   2   5   0        274.44        254.80         7.85 o                         
   3   5   0         84.63         84.84         3.94 o                         
   4   5   0        277.13        281.53         7.60 o                         
   5   5   0         19.32         17.66         3.03 o                         
   6   5   0         21.53         19.13         2.76 o                         
   7   5   0        169.12        180.37         5.97 o                         
   8   5   0        128.98        120.25         4.22 o                         
   9   5   0         83.52         78.39         4.68 o                         
  10   5   0         43.38         41.98         3.78 o                         
  -9   6   0        150.54        186.69         5.45 o                         
  -8   6   0         15.53         13.32         3.87 o                         
  -7   6   0         13.06          8.32         3.28 o                         
  -6   6   0        175.72        175.21        15.74 o                         
  -5   6   0         49.27         59.75         3.71 o                         
  -4   6   0          3.81          2.87         2.83 o                         
  -3   6   0        129.77        131.25         4.98 o                         
  -2   6   0        508.44        482.78        13.46 o                         
  -1   6   0          2.73          0.40         4.28 o                         
   0   6   0        114.22        104.05         3.53 o                         
   1   6   0         87.48         84.58         5.57 o                         
   2   6   0          3.62          2.42         2.11 o                         
   3   6   0        208.20        210.72         7.69 o                         
   4   6   0        183.82        182.50        13.24 o                         
   5   6   0         22.70         23.96         3.75 o                         
   6   6   0          9.04         10.08         3.39 o                         
   7   6   0         31.77         28.12         4.55 o                         
   8   6   0        104.24         97.50         5.97 o                         
   9   6   0         26.93         25.84         3.67 o                         
  -8   7   0          7.44          6.45         5.61 o                         
  -7   7   0          1.00          1.48         3.28 o                         
  -6   7   0         63.20         60.72         4.35 o                         
  -5   7   0        125.49        117.18         5.16 o                         
  -4   7   0         52.94         50.10         4.06 o                         
  -3   7   0        119.46        110.70         5.04 o                         
  -2   7   0         36.59         37.54         3.40 o                         
  -1   7   0         26.91         28.85         3.38 o                         
   0   7   0          5.25          6.16         2.47 o                         
   1   7   0         31.81         33.67         2.91 o                         
   2   7   0         34.58         30.98         2.83 o                         
   3   7   0          3.20         -0.67         3.17 o                         
   4   7   0        382.96        370.13        11.55 o                         
   5   7   0         71.01         75.66         3.63 o                         
   6   7   0         26.06         29.47         3.70 o                         
   7   7   0         96.37        108.38         4.85 o                         
   8   7   0         65.66         58.19         4.26 o                         
   9   7   0         20.65         26.58         5.06 o                         
  -7   8   0          2.07          0.31         4.35 o                         
  -6   8   0          7.32          4.14         4.10 o                         
  -5   8   0         32.40         33.90         3.40 o                         
  -4   8   0         17.36         20.06         3.47 o                         
  -3   8   0         28.50         28.42         2.61 o                         
  -2   8   0          4.18          1.61         2.46 o                         
  -1   8   0         21.80         15.66         4.64 o                         
   0   8   0        113.04        118.82         4.88 o                         
   1   8   0        184.38        188.30         7.86 o                         
   2   8   0        101.99        109.29         5.38 o                         
   3   8   0        150.42        170.88         5.42 o                         
   4   8   0         86.07         90.17         4.60 o                         
   5   8   0         54.57         50.00         4.05 o                         
   6   8   0         21.19         19.66         4.10 o                         
   7   8   0         62.68         65.22         4.98 o                         
   8   8   0         30.30         29.01         5.01 o                         
  -6   9   0         16.11          8.90         4.73 o                         
  -5   9   0         22.05         20.50         4.62 o                         
  -4   9   0          7.20         13.18         3.49 o                         
  -3   9   0         11.00         13.38         3.02 o                         
  -2   9   0         50.36         55.20         4.16 o                         
  -1   9   0         44.59         50.20         3.43 o                         
   0   9   0          9.66         14.69         2.87 o                         
   1   9   0         82.00         90.87         4.24 o                         
   2   9   0         67.27         80.83         4.71 o                         
   3   9   0         52.30         53.22         4.00 o                         
   4   9   0        120.01        129.12         5.67 o                         
   5   9   0         18.00         23.15         4.37 o                         
   6   9   0          3.83          4.41         4.35 o                         
   7   9   0          9.19          5.00         3.85 o                         
  -5  10   0         15.65         22.93         4.86 o                         
  -4  10   0          1.66         -0.50         4.56 o                         
  -3  10   0          6.48          8.37         3.42 o                         
  -2  10   0         31.00         32.35         3.70 o                         
  -1  10   0         24.15         31.65         3.31 o                         
   0  10   0         46.73         54.32         5.66 o                         
   1  10   0         46.70         63.33         5.01 o                         
   2  10   0         13.00         18.38         3.78 o                         
   3  10   0          1.26         -0.19        12.53 o                         
   4  10   0          2.07          5.17         3.08 o                         
   5  10   0         25.95         30.44         5.38 o                         
   6  10   0         17.32         17.36         3.99 o                         
  -3  11   0         11.49         18.52         5.22 o                         
  -2  11   0         34.14         52.92         4.21 o                         
  -1  11   0          5.32         10.38         3.66 o                         
   0  11   0          0.19         -3.78         4.66 o                         
   1  11   0         44.54         67.48         8.12 o                         
   2  11   0         76.40        122.51         4.91 o                         
   3  11   0         10.00         13.11         5.71 o                         
   4  11   0          7.97          9.17         4.09 o                         
  -3 -11   1         12.30         13.71         3.45 o                         
  -2 -11   1         78.05        106.34         5.26 o                         
  -1 -11   1         33.50         60.63         5.46 o                         
   0 -11   1          4.64          7.90         3.55 o                         
   1 -11   1         10.26         19.84         3.90 o                         
   2 -11   1         16.32         21.46         5.80 o                         
  -6 -10   1         19.11         24.77         4.86 o                         
  -5 -10   1         14.61         17.85         9.94 o                         
  -4 -10   1          7.82          7.23         4.21 o                         
  -3 -10   1          4.81          9.04         4.18 o                         
  -2 -10   1         40.19         49.09         7.62 o                         
  -1 -10   1         92.76        124.30         8.96 o                         
   0 -10   1          3.26          8.58         3.74 o                         
   1 -10   1          5.65          7.39         2.87 o                         
   2 -10   1          8.44          6.76         5.97 o                         
   3 -10   1          0.31          0.49         3.43 o                         
   4 -10   1          5.34          9.60         4.00 o                         
  -7  -9   1          0.13          5.52         4.05 o                         
  -6  -9   1          1.54          0.83         4.28 o                         
  -5  -9   1         72.85         74.86         5.33 o                         
  -4  -9   1         37.58         38.82         3.79 o                         
  -3  -9   1         20.85         25.16         4.50 o                         
  -2  -9   1         38.06         41.93         3.17 o                         
  -1  -9   1          0.21          1.50         3.15 o                         
   0  -9   1          1.16          3.74         3.03 o                         
   1  -9   1         17.63         24.86         3.70 o                         
   2  -9   1         37.67         42.86         4.22 o                         
   3  -9   1          2.21          3.13         3.65 o                         
   4  -9   1         19.03         17.68         4.14 o                         
   5  -9   1         40.81         43.55         4.31 o                         
   6  -9   1         10.48         11.43         6.87 o                         
  -8  -8   1          0.52         -2.50         3.92 o                         
  -7  -8   1          2.93          6.04         3.15 o                         
  -6  -8   1         24.69         30.51         4.77 o                         
  -5  -8   1          6.75          6.42         3.25 o                         
  -4  -8   1         98.06        103.63         5.08 o                         
  -3  -8   1        107.55        111.29         6.41 o                         
  -2  -8   1         52.90         60.17         4.00 o                         
  -1  -8   1         59.31         54.67         3.83 o                         
   0  -8   1          0.26         -0.18         3.48 o                         
   1  -8   1          7.61         10.80         2.46 o                         
   2  -8   1          8.50         10.97         3.92 o                         
   3  -8   1         22.75         23.16         3.02 o                         
   4  -8   1         16.31         24.68         5.35 o                         
   5  -8   1         26.57         32.90         3.50 o                         
   6  -8   1          4.68          7.64         5.22 o                         
   7  -8   1          6.27          2.50         3.75 o                         
  -9  -7   1         13.59         10.08         4.06 o                         
  -8  -7   1         18.67         18.12         3.43 o                         
  -7  -7   1         95.39        102.48         4.72 o                         
  -6  -7   1         71.68         63.42         4.37 o                         
  -5  -7   1        156.05        152.41         7.09 o                         
  -4  -7   1        117.83        120.51         4.67 o                         
  -3  -7   1          7.60          7.57         3.03 o                         
  -2  -7   1         23.05         17.84         2.84 o                         
  -1  -7   1          1.53          0.76         3.88 o                         
   0  -7   1        169.60        151.21         6.02 o                         
   1  -7   1        146.56        145.86         5.01 o                         
   2  -7   1         75.58         80.47         5.71 o                         
   3  -7   1         30.03         32.82         7.00 o                         
   4  -7   1        234.32        222.83         6.99 o                         
   5  -7   1        222.25        217.38         6.91 o                         
   6  -7   1         81.06         77.53         4.95 o                         
   7  -7   1         32.88         34.73         4.10 o                         
   8  -7   1          8.84          6.04         4.13 o                         
  -9  -6   1         27.91         33.43         8.07 o                         
  -8  -6   1         39.41         37.34         4.19 o                         
  -7  -6   1         89.72         92.82         4.82 o                         
  -6  -6   1         11.83          8.87         3.52 o                         
  -5  -6   1         22.04         22.22         3.05 o                         
  -4  -6   1        617.72        629.95        14.78 o                         
  -3  -6   1        304.96        302.93         8.72 o                         
  -2  -6   1         38.44         34.40         3.05 o                         
  -1  -6   1         24.98         24.84         2.80 o                         
   0  -6   1        305.42        287.80         8.10 o                         
   1  -6   1        364.29        370.10         9.20 o                         
   2  -6   1        427.41        397.70        13.54 o                         
   3  -6   1        209.03        200.69         8.56 o                         
   4  -6   1         25.22         26.03         3.06 o                         
   5  -6   1        242.65        250.51         8.07 o                         
   6  -6   1        254.78        254.57         8.18 o                         
   7  -6   1         46.15         44.79         3.61 o                         
   8  -6   1         36.50         40.93         4.24 o                         
   9  -6   1          2.37          0.77         4.51 o                         
 -10  -5   1         52.09         46.07         7.13 o                         
  -9  -5   1          0.50         -0.90         3.19 o                         
  -8  -5   1         61.98         59.22         4.15 o                         
  -7  -5   1        229.62        226.07         6.81 o                         
  -6  -5   1          2.76          2.82         2.68 o                         
  -5  -5   1          3.76         10.04         3.92 o                         
  -4  -5   1        247.75        251.95         9.01 o                         
  -3  -5   1         54.43         42.43         3.77 o                         
  -2  -5   1         15.51         11.51         2.31 o                         
  -1  -5   1        326.32        264.53         7.68 o                         
   0  -5   1        451.13        405.49         9.77 o                         
   1  -5   1        222.17        198.51         6.19 o                         
   2  -5   1        296.58        260.81         8.49 o                         
   3  -5   1        193.34        170.39         5.99 o                         
   4  -5   1          0.51          0.75         2.68 o                         
   5  -5   1          0.69          6.18         3.41 o                         
   6  -5   1         99.05        103.44         4.16 o                         
   7  -5   1         30.43         32.90         3.36 o                         
   8  -5   1          6.83          3.93         2.64 o                         
   9  -5   1         54.74         57.33         5.13 o                         
 -10  -4   1         31.87         28.12         4.14 o                         
  -9  -4   1          8.80         10.93         4.32 o                         
  -8  -4   1         19.31         25.53         8.12 o                         
  -7  -4   1        106.67        106.05         7.89 o                         
  -6  -4   1         63.60         58.76         3.19 o                         
  -5  -4   1         65.01         71.69         3.31 o                         
  -4  -4   1        100.40         94.40         3.55 o                         
  -3  -4   1         89.36         93.00         3.59 o                         
  -2  -4   1        767.37        814.31        17.28 o                         
  -1  -4   1        619.76        596.55        15.46 o                         
   0  -4   1        243.49        226.52         6.16 o                         
   1  -4   1         27.63         28.67         2.11 o                         
   2  -4   1        987.51        920.76        19.08 o                         
   3  -4   1        240.92        232.78         7.35 o                         
   4  -4   1         12.80         12.06         1.95 o                         
   5  -4   1        215.56        195.53         6.52 o                         
   6  -4   1        394.24        371.56        10.12 o                         
   7  -4   1         74.28         68.89         4.55 o                         
   8  -4   1         21.64         19.40         2.80 o                         
   9  -4   1         17.81         14.63         4.18 o                         
  10  -4   1          2.29         -4.19         3.43 o                         
 -10  -3   1          3.20          9.55         5.93 o                         
  -9  -3   1          0.56          7.32         6.69 o                         
  -8  -3   1          0.42          3.43         4.95 o                         
  -7  -3   1         42.51         47.35         3.39 o                         
  -6  -3   1          0.73         -0.17         2.22 o                         
  -5  -3   1         76.30         69.63         4.55 o                         
  -4  -3   1        177.28        152.01         4.76 o                         
  -3  -3   1        106.53        132.93         5.11 o                         
  -2  -3   1        917.24        898.36        26.13 o                         
  -1  -3   1       3458.36       3391.05        66.58 o                         
   0  -3   1       2233.55       2244.06        77.54 o                         
   1  -3   1        127.16        101.97         4.54 o                         
   2  -3   1        437.81        390.36        13.60 o                         
   3  -3   1       1189.08       1211.55        24.90 o                         
   4  -3   1         27.56         28.65         2.03 o                         
   5  -3   1        440.21        435.57        13.07 o                         
   6  -3   1        682.45        710.52        15.88 o                         
   7  -3   1        217.91        207.53         6.54 o                         
   8  -3   1         35.06         34.84         3.37 o                         
   9  -3   1         43.93         32.87         3.12 o                         
  10  -3   1         18.94         20.56         3.66 o                         
 -11  -2   1          5.91         19.39        17.03 o                         
  -8  -2   1         55.20         51.01         6.24 o                         
  -7  -2   1        105.04        122.93         6.71 o                         
  -6  -2   1        514.33        543.61        14.97 o                         
  -5  -2   1        377.40        392.72        10.94 o                         
  -4  -2   1        368.33        322.67         9.42 o                         
  -3  -2   1        394.56        373.01         9.99 o                         
  -2  -2   1       1073.36       1075.13        29.10 o                         
   0  -2   1       2408.81       2257.86        55.40 o                         
   1  -2   1        260.31        234.12         9.28 o                         
   2  -2   1       2418.58       2379.05        50.29 o                         
   3  -2   1        387.74        371.21         9.61 o                         
   4  -2   1        503.00        514.32        12.66 o                         
   5  -2   1        338.11        323.70         9.36 o                         
   6  -2   1        565.29        525.06        12.54 o                         
   7  -2   1         16.00         25.88         3.83 o                         
   8  -2   1         10.62         10.27         2.64 o                         
   9  -2   1         40.92         37.24         2.86 o                         
  10  -2   1         14.80         13.80         4.55 o                         
 -11  -1   1          2.59          4.94         3.49 o                         
 -10  -1   1         38.85         43.95        12.98 o                         
  -9  -1   1         89.07        109.40        17.61 o                         
  -8  -1   1         55.28         63.22         7.85 o                         
  -7  -1   1        286.70        296.96        11.50 o                         
  -6  -1   1        429.46        454.28        11.43 o                         
  -5  -1   1       1027.29       1022.28        23.79 o                         
  -4  -1   1        485.41        507.44        13.28 o                         
  -3  -1   1        247.16        242.38         8.85 o                         
  -2  -1   1       4216.70       4147.46       113.43 o                         
  -1  -1   1        555.85        708.02        40.84 o                         
   4  -1   1       1031.38       1071.21        49.94 o                         
   5  -1   1        692.69        730.01        72.59 o                         
   6  -1   1         36.25         42.88         3.45 o                         
   7  -1   1          0.67          2.80         2.53 o                         
   8  -1   1         17.72         14.80         2.76 o                         
   9  -1   1         65.50         53.43         4.82 o                         
  10  -1   1         29.36         30.22         3.51 o                         
  11  -1   1          1.27         -2.04         3.04 o                         
 -11   0   1          0.22          2.47         3.59 o                         
 -10   0   1         52.59         50.18         4.46 o                         
  -9   0   1        106.58        108.69         6.96 o                         
  -8   0   1          2.65          5.76         2.95 o                         
  -7   0   1         66.22         78.28         4.02 o                         
  -6   0   1        323.88        339.23         9.04 o                         
  -5   0   1          0.62          1.73         1.85 o                         
  -4   0   1         48.58         43.58         2.27 o                         
  -3   0   1        143.95        145.40         4.82 o                         
  -2   0   1         38.80         43.61         2.30 o                         
  -1   0   1       4664.15       3292.01       107.55 o                         
   1   0   1        265.38        209.18         4.95 o                         
   2   0   1         53.85         38.77         2.09 o                         
   3   0   1         83.28         72.70         3.08 o                         
   4   0   1        158.23        140.80         4.69 o                         
   5   0   1         38.33         30.56         3.20 o                         
   6   0   1          0.82         -0.40         2.94 o                         
   7   0   1        339.24        302.74        10.62 o                         
   8   0   1          1.49         -1.41         2.30 o                         
   9   0   1        241.88        247.29         9.54 o                         
  10   0   1        177.65        165.13        12.48 o                         
  11   0   1         27.66         39.18         4.79 o                         
 -11   1   1          4.45          3.10         3.87 o                         
 -10   1   1          9.89          9.69         3.33 o                         
  -9   1   1         53.94         51.00         3.92 o                         
  -8   1   1        104.95         95.00         4.18 o                         
  -7   1   1        154.88        144.46         6.83 o                         
  -6   1   1        135.69        136.70         5.42 o                         
  -5   1   1         91.06         72.48         3.36 o                         
  -4   1   1        809.98        787.76        17.17 o                         
  -3   1   1       1426.39       1412.05        36.83 o                         
  -2   1   1        226.78        161.97         5.15 o                         
  -1   1   1        362.64        305.15         6.34 o                         
   0   1   1       1191.99        979.81        22.32 o                         
   1   1   1       2688.54       2233.58        50.30 o                         
   2   1   1        225.79        196.91        12.62 o                         
   3   1   1         15.88         16.40         1.54 o                         
   4   1   1          4.93          5.99         1.45 o                         
   5   1   1          8.48          8.64         1.65 o                         
   6   1   1         73.06         75.31         3.72 o                         
   7   1   1         56.25         53.87         3.26 o                         
   8   1   1         48.62         62.72         3.55 o                         
   9   1   1        433.52        442.26        10.56 o                         
  10   1   1        240.73        242.56         7.03 o                         
  11   1   1         22.85         25.31         3.52 o                         
 -10   2   1         29.19         33.14         6.38 o                         
  -9   2   1         55.35         53.14         4.82 o                         
  -8   2   1        129.06        135.39         4.82 o                         
  -7   2   1        474.27        491.08        11.45 o                         
  -6   2   1        140.47        156.24         5.59 o                         
  -5   2   1          1.93          6.77         2.05 o                         
  -4   2   1        564.36        596.44        13.77 o                         
  -3   2   1       5259.84       5477.36        94.39 o                         
  -2   2   1       1860.70       1867.67        36.70 o                         
  -1   2   1        766.51        707.40        16.71 o                         
   0   2   1        298.14        271.71         6.77 o                         
   1   2   1        257.96        236.41        13.11 o                         
   2   2   1        314.68        293.33         7.20 o                         
   3   2   1        456.82        427.19         9.62 o                         
   4   2   1        203.24        199.00         5.74 o                         
   5   2   1        490.70        511.71        11.95 o                         
   6   2   1        476.37        476.82        11.85 o                         
   7   2   1        330.91        333.33         8.01 o                         
   8   2   1        473.04        490.30        11.13 o                         
   9   2   1        354.38        370.79         9.39 o                         
  10   2   1         68.94         64.45         6.55 o                         
  11   2   1          0.27          3.41         3.38 o                         
 -10   3   1         49.64         44.53         4.48 o                         
  -9   3   1         64.85         56.63         3.78 o                         
  -8   3   1         79.89         66.36         4.12 o                         
  -7   3   1        173.21        188.91         6.99 o                         
  -6   3   1        236.30        233.75         8.34 o                         
  -5   3   1         68.28         58.20         3.66 o                         
  -4   3   1        664.29        690.49        14.94 o                         
  -3   3   1        413.08        505.96        12.01 o                         
  -2   3   1       1594.20       1561.49        29.10 o                         
  -1   3   1        685.45        651.08        19.12 o                         
   0   3   1        576.50        528.61        10.86 o                         
   1   3   1       1409.11       1260.83        38.52 o                         
   2   3   1          1.33          2.31         1.51 o                         
   3   3   1        349.08        373.25        10.50 o                         
   4   3   1        260.69        264.27         7.60 o                         
   5   3   1        197.98        196.41         5.83 o                         
   6   3   1        283.50        285.64         7.15 o                         
   7   3   1        109.53        105.24         4.41 o                         
   8   3   1         56.73         56.46         4.02 o                         
   9   3   1         66.52         59.53         4.02 o                         
  10   3   1         29.91         31.49         2.90 o                         
  11   3   1          2.67          2.30         3.90 o                         
 -10   4   1         16.61         15.38         4.51 o                         
  -9   4   1         31.50         24.65         3.81 o                         
  -8   4   1         73.40         66.20         4.11 o                         
  -7   4   1         94.87         79.75         3.54 o                         
  -6   4   1        285.42        295.08         7.59 o                         
  -5   4   1        484.62        446.00        11.46 o                         
  -4   4   1        585.99        606.69        17.12 o                         
  -3   4   1       1491.18       1518.17        28.80 o                         
  -2   4   1          9.17         10.94         1.47 o                         
  -1   4   1        256.36        310.19         6.73 o                         
   0   4   1        574.34        536.51        16.62 o                         
   1   4   1        127.11        126.26         4.72 o                         
   2   4   1        802.22        834.62        24.61 o                         
   3   4   1        389.36        405.64         9.79 o                         
   4   4   1        246.61        232.71         6.68 o                         
   5   4   1         69.23         60.90         2.71 o                         
   6   4   1         86.73         90.06         3.40 o                         
   7   4   1        147.09        143.40         5.70 o                         
   8   4   1         60.22         60.71         3.50 o                         
   9   4   1          8.50          7.75         2.57 o                         
  10   4   1          0.25         -1.61         5.17 o                         
  -9   5   1         46.78         48.97         4.82 o                         
  -8   5   1         51.61         42.72         3.28 o                         
  -7   5   1        162.42        164.95         9.85 o                         
  -6   5   1        218.19        194.25         8.49 o                         
  -5   5   1         59.53         46.91         4.26 o                         
  -4   5   1          0.73          0.85         1.88 o                         
  -3   5   1         28.13         20.24         3.03 o                         
  -2   5   1        227.93        191.64         5.61 o                         
  -1   5   1          2.94          5.28         1.83 o                         
   0   5   1          0.57         -0.40         1.45 o                         
   1   5   1        207.12        201.29         5.83 o                         
   2   5   1        113.81        106.19         3.75 o                         
   3   5   1        902.88        945.61        20.56 o                         
   4   5   1        204.62        197.71         6.53 o                         
   5   5   1         11.02         12.71         2.11 o                         
   6   5   1         38.64         38.61         3.16 o                         
   7   5   1        180.94        173.50         6.17 o                         
   8   5   1        173.03        156.29         5.91 o                         
   9   5   1         26.69         27.82         4.24 o                         
  10   5   1         13.44         15.79         4.04 o                         
  -9   6   1         77.15         93.46         4.84 o                         
  -8   6   1         23.09         22.29         4.39 o                         
  -7   6   1         33.59         29.74         3.69 o                         
  -6   6   1        208.99        207.04         6.45 o                         
  -5   6   1         22.95         26.22         6.51 o                         
  -4   6   1         32.87         29.70         6.78 o                         
  -3   6   1          0.92          3.12         2.11 o                         
  -2   6   1          8.35          2.78         1.82 o                         
  -1   6   1        340.28        332.82         9.42 o                         
   0   6   1        643.09        641.74        12.77 o                         
   1   6   1        456.23        465.28        12.41 o                         
   2   6   1        516.59        509.06        14.41 o                         
   3   6   1        238.55        228.75         7.24 o                         
   4   6   1        216.89        193.65         7.28 o                         
   5   6   1          8.99          9.95         2.08 o                         
   6   6   1         19.22         20.34         3.12 o                         
   7   6   1        105.81        113.01         5.48 o                         
   8   6   1         94.94         96.90         4.86 o                         
   9   6   1         18.51         15.70         6.02 o                         
  10   6   1          4.42          2.49         3.90 o                         
  -8   7   1         18.32         20.94         4.16 o                         
  -7   7   1          8.64          2.50         4.86 o                         
  -6   7   1         10.74         11.25         3.75 o                         
  -5   7   1         21.60         26.88         7.76 o                         
  -4   7   1         39.36         46.18         3.93 o                         
  -3   7   1        123.34        119.47         5.04 o                         
  -2   7   1        241.25        221.13        10.30 o                         
  -1   7   1        131.89        125.91         4.76 o                         
   0   7   1        270.34        259.26        15.65 o                         
   1   7   1        101.03        103.97         4.28 o                         
   2   7   1          5.38          1.25         2.05 o                         
   3   7   1         51.24         55.80         3.93 o                         
   4   7   1        116.71        116.78         4.54 o                         
   5   7   1         71.93         62.77         4.09 o                         
   6   7   1         77.27         76.60         7.13 o                         
   7   7   1        127.48        134.40         5.36 o                         
   8   7   1         44.47         49.30         4.01 o                         
   9   7   1          7.44          5.46         4.41 o                         
  -7   8   1          8.09          8.34         5.58 o                         
  -6   8   1          0.43          1.70         4.64 o                         
  -5   8   1          5.39          0.68         3.56 o                         
  -4   8   1         46.32         48.24         3.62 o                         
  -3   8   1        133.76        132.58         5.52 o                         
  -2   8   1         21.20         22.04         2.78 o                         
  -1   8   1         71.86         77.07         4.10 o                         
   0   8   1        168.26        182.60         6.90 o                         
   1   8   1         56.04         60.55         4.37 o                         
   2   8   1         38.07         40.77         3.35 o                         
   3   8   1         39.74         38.62         4.06 o                         
   4   8   1         83.57         79.85         5.19 o                         
   5   8   1         76.06         79.65         4.33 o                         
   6   8   1         68.89         70.44         3.90 o                         
   7   8   1         37.83         40.53         4.76 o                         
   8   8   1          3.22          4.04         4.24 o                         
  -6   9   1          1.63         -1.18         4.13 o                         
  -5   9   1          8.95         11.63         4.19 o                         
  -4   9   1         99.70        105.45         6.11 o                         
  -3   9   1        116.51        138.89         5.28 o                         
  -2   9   1         34.41         39.59         3.37 o                         
  -1   9   1          6.20         16.12         3.41 o                         
   0   9   1         14.01         22.90         2.86 o                         
   1   9   1         68.82         74.75         4.86 o                         
   2   9   1         59.66         61.18         4.25 o                         
   3   9   1        145.78        158.13         4.75 o                         
   4   9   1         88.82         94.60         5.54 o                         
   5   9   1          7.86         11.31         4.55 o                         
   6   9   1          7.36         10.57         3.03 o                         
   7   9   1          0.69         -0.91         3.23 o                         
  -5  10   1         29.09         34.37         5.53 o                         
  -4  10   1         72.36         82.91         5.40 o                         
  -3  10   1         49.03         61.26         6.38 o                         
  -2  10   1          6.52          2.76         4.10 o                         
  -1  10   1         17.85         27.11         4.10 o                         
   0  10   1         41.61         64.39        11.06 o                         
   1  10   1          6.48         10.52         3.90 o                         
   2  10   1         29.66         37.47         4.73 o                         
   3  10   1          9.92         17.92         3.25 o                         
   4  10   1          1.54         -4.07         3.90 o                         
   5  10   1          6.88          8.96         4.99 o                         
   6  10   1          5.53         12.61         5.75 o                         
  -3  11   1          1.14          3.46         3.27 o                         
  -2  11   1          0.25          2.16         4.28 o                         
  -1  11   1          0.55          2.57         4.21 o                         
   0  11   1          6.42         13.49         5.89 o                         
   1  11   1         65.92         85.40         4.27 o                         
   2  11   1         48.68         63.67         5.44 o                         
   3  11   1         15.42         28.45         3.88 o                         
   4  11   1          1.79         -3.75         4.37 o                         
  -3 -11   2          9.35          8.67         5.43 o                         
  -2 -11   2          2.27          4.72         3.33 o                         
  -1 -11   2          7.24         15.11         9.59 o                         
   0 -11   2          3.71          2.94         4.50 o                         
   1 -11   2          5.39          5.55         3.99 o                         
   2 -11   2          6.84         13.16         4.11 o                         
  -5 -10   2         11.56         13.60         5.56 o                         
  -4 -10   2          9.89         10.97         5.42 o                         
  -3 -10   2          0.17         -6.38         4.90 o                         
  -2 -10   2          8.74         12.00         4.29 o                         
  -1 -10   2         20.90         34.31         3.66 o                         
   0 -10   2         16.62         29.29         3.66 o                         
   1 -10   2          5.28          1.55         3.10 o                         
   2 -10   2         12.45         14.96         4.13 o                         
   3 -10   2          0.87          3.94         3.53 o                         
   4 -10   2          0.16          1.31         3.97 o                         
  -7  -9   2          0.69         -2.96         3.70 o                         
  -6  -9   2         19.74         23.02         4.59 o                         
  -5  -9   2         43.35         40.95         3.99 o                         
  -4  -9   2         13.92         18.02         3.78 o                         
  -3  -9   2          3.05          2.31         2.89 o                         
  -2  -9   2          0.92         -0.18         2.71 o                         
  -1  -9   2         28.81         31.17         3.49 o                         
   0  -9   2         54.18         47.20         3.49 o                         
   1  -9   2         45.36         53.51         9.59 o                         
   2  -9   2          7.98          9.59         3.38 o                         
   3  -9   2         38.29         39.16         3.43 o                         
   4  -9   2         47.39         56.08         7.62 o                         
   5  -9   2         45.43         48.67         4.24 o                         
   6  -9   2         86.04        102.69         4.43 o                         
  -8  -8   2          0.32          3.19         3.66 o                         
  -7  -8   2          1.74         -3.34         3.74 o                         
  -6  -8   2         17.23         17.41         3.21 o                         
  -5  -8   2         81.48         85.05         9.36 o                         
  -4  -8   2        153.24        165.08         7.16 o                         
  -3  -8   2         71.74         74.32         4.44 o                         
  -2  -8   2         91.76         91.35         4.73 o                         
  -1  -8   2        118.24        123.47        14.85 o                         
   0  -8   2         65.24         70.95         4.66 o                         
   1  -8   2         20.50         23.95         3.25 o                         
   2  -8   2         17.71         22.78         2.90 o                         
   3  -8   2         17.30         16.00         2.84 o                         
   4  -8   2         69.39         70.88         4.22 o                         
   5  -8   2         62.35         69.27         3.97 o                         
   6  -8   2         22.38         18.85         4.10 o                         
   7  -8   2         75.76         79.31         7.13 o                         
  -9  -7   2          6.99         12.31         3.85 o                         
  -8  -7   2         19.31         11.89         4.53 o                         
  -7  -7   2         37.45         34.98         4.19 o                         
  -6  -7   2        149.03        143.91         5.36 o                         
  -5  -7   2        199.37        201.82         6.94 o                         
  -4  -7   2         10.19          6.63         3.24 o                         
  -3  -7   2          0.24          4.72         3.05 o                         
  -2  -7   2          5.55          2.38         2.71 o                         
  -1  -7   2         20.11         17.37         2.68 o                         
   0  -7   2        148.96        141.72         5.40 o                         
   1  -7   2         38.98         35.12         3.26 o                         
   2  -7   2          2.00          3.15         2.71 o                         
   3  -7   2         69.59         64.65         4.05 o                         
   4  -7   2        150.85        150.21         5.67 o                         
   5  -7   2         88.35         97.72         5.26 o                         
   6  -7   2         41.53         47.94         4.80 o                         
   7  -7   2          0.80          1.34         5.22 o                         
   8  -7   2          0.25         -0.73         3.85 o                         
  -9  -6   2          8.69         10.01         3.91 o                         
  -8  -6   2          6.20          6.12         2.84 o                         
  -7  -6   2         47.04         42.92         3.66 o                         
  -6  -6   2         53.81         52.66         3.91 o                         
  -5  -6   2         20.10         23.73         3.21 o                         
  -4  -6   2         32.44         28.12         2.46 o                         
  -3  -6   2         61.29         57.21         3.79 o                         
  -2  -6   2         33.49         28.05         2.41 o                         
  -1  -6   2          0.36          1.00         2.10 o                         
   0  -6   2         76.18         71.70         5.26 o                         
   1  -6   2        389.86        356.44         9.99 o                         
   2  -6   2        181.78        168.03         6.33 o                         
   3  -6   2         64.90         59.71         5.04 o                         
   4  -6   2         62.91         59.28         3.50 o                         
   5  -6   2        200.81        200.81         7.10 o                         
   6  -6   2        170.64        171.50         5.48 o                         
   7  -6   2         30.89         31.42         3.55 o                         
   8  -6   2          5.50          9.32         4.48 o                         
   9  -6   2          2.46          7.98         4.72 o                         
 -10  -5   2          0.43          3.12         3.89 o                         
  -9  -5   2          2.37          3.26         3.19 o                         
  -8  -5   2         98.86         98.93         4.65 o                         
  -7  -5   2         59.93         56.54         3.66 o                         
  -6  -5   2         16.09         14.98         2.52 o                         
  -5  -5   2          9.74          9.32         2.43 o                         
  -4  -5   2        192.85        191.59         5.83 o                         
  -3  -5   2        230.97        218.63         6.52 o                         
  -2  -5   2        835.69        831.35        16.46 o                         
  -1  -5   2        726.72        773.99        15.99 o                         
   0  -5   2        474.53        437.44        10.98 o                         
   1  -5   2        415.77        396.60         9.49 o                         
   2  -5   2        568.57        543.00        12.01 o                         
   3  -5   2        153.00        149.77         5.47 o                         
   4  -5   2         97.54         87.91         5.17 o                         
   5  -5   2         28.30         32.87         3.41 o                         
   6  -5   2        142.22        141.33         5.63 o                         
   7  -5   2         56.36         50.65         4.01 o                         
   8  -5   2         20.96         19.79         3.28 o                         
   9  -5   2        122.44        133.09         5.48 o                         
 -10  -4   2         12.95         10.08         3.85 o                         
  -9  -4   2         44.87         50.20         6.82 o                         
  -8  -4   2         50.76         43.96         5.80 o                         
  -7  -4   2        258.62        264.27        11.55 o                         
  -6  -4   2        223.18        232.00        18.50 o                         
  -5  -4   2         60.76         54.41         3.48 o                         
  -4  -4   2         13.60          9.13         1.99 o                         
  -3  -4   2         66.54         61.41         5.40 o                         
  -2  -4   2       2663.37       2594.35        46.67 o                         
  -1  -4   2       1475.39       1523.17        29.91 o                         
   0  -4   2        405.12        362.27        11.28 o                         
   1  -4   2        664.14        611.68        14.41 o                         
   2  -4   2        381.40        370.18        13.29 o                         
   3  -4   2        364.51        333.04        11.48 o                         
   4  -4   2        348.39        324.93         8.29 o                         
   5  -4   2        837.98        782.81        17.96 o                         
   6  -4   2        100.89         97.73         4.77 o                         
   7  -4   2         15.78         16.15         4.64 o                         
   8  -4   2         38.92         39.32         3.74 o                         
   9  -4   2         32.70         32.81         4.28 o                         
  10  -4   2        100.70        107.19         4.45 o                         
 -10  -3   2         39.99         57.53         9.10 o                         
  -9  -3   2         66.03         98.15        29.03 o                         
  -6  -3   2         74.32         77.41         6.87 o                         
  -5  -3   2        190.11        180.41        11.33 o                         
  -4  -3   2         71.94         75.02         8.52 o                         
  -3  -3   2       2292.81       2334.11        49.15 o                         
  -2  -3   2       3171.17       3394.97        64.00 o                         
  -1  -3   2        769.33        728.62        18.44 o                         
   0  -3   2         20.04          8.48         1.58 o                         
   1  -3   2        452.15        374.79        10.95 o                         
   2  -3   2        724.60        687.32        16.09 o                         
   3  -3   2        127.64        111.87         5.09 o                         
   4  -3   2        561.57        500.91        14.43 o                         
   5  -3   2        120.07        122.90         5.57 o                         
   6  -3   2         58.88         51.18         5.40 o                         
   7  -3   2          0.79          6.79         2.63 o                         
   8  -3   2         36.41         32.39         3.02 o                         
   9  -3   2         37.92         34.58         3.86 o                         
  10  -3   2         10.03         16.58         3.59 o                         
 -10  -2   2          2.40          5.94         3.34 o                         
  -9  -2   2         21.71         34.15        12.57 o                         
  -8  -2   2         17.73         16.97         2.81 o                         
  -7  -2   2         54.40         58.33         3.94 o                         
  -6  -2   2        121.41        115.43         5.65 o                         
  -5  -2   2        204.46        188.69         6.64 o                         
  -4  -2   2         88.79         82.93         4.10 o                         
  -3  -2   2        513.45        556.17        15.18 o                         
  -2  -2   2       3891.55       3641.92        69.20 o                         
  -1  -2   2        207.33        215.40         7.42 o                         
   0  -2   2         36.94         66.69         4.59 o                         
   1  -2   2        167.93        154.63        10.52 o                         
   2  -2   2        185.36        151.51         9.81 o                         
   6  -2   2        655.63        620.41        33.53 o                         
   7  -2   2          0.73          6.03         3.15 o                         
   8  -2   2        210.58        216.43        20.38 o                         
   9  -2   2         30.21         21.59         4.82 o                         
  10  -2   2         22.08         20.55         3.83 o                         
 -11  -1   2          0.20          1.09         8.29 o                         
 -10  -1   2          0.24          3.01         4.64 o                         
  -9  -1   2         45.70         40.78         3.21 o                         
  -8  -1   2         47.65         47.59         3.52 o                         
  -7  -1   2         57.53         55.69         3.18 o                         
  -6  -1   2        494.47        487.76        11.07 o                         
  -5  -1   2       1107.46       1015.64        21.27 o                         
  -4  -1   2        342.54        335.14         8.99 o                         
  -3  -1   2        376.20        359.92         8.98 o                         
  -2  -1   2        322.49        337.13         8.53 o                         
  -1  -1   2        609.30        714.08        14.79 o                         
   0  -1   2          1.19          4.60         1.29 o                         
   1  -1   2        246.54        268.32         8.49 o                         
   2  -1   2         76.00         85.19         3.36 o                         
   3  -1   2        289.73        259.27         7.91 o                         
   4  -1   2       1265.35       1295.91        27.23 o                         
   5  -1   2        138.92        139.57         5.68 o                         
   6  -1   2          3.15          3.86         1.88 o                         
   7  -1   2        114.79        114.81         4.56 o                         
   8  -1   2        543.72        523.48        15.61 o                         
   9  -1   2        114.27         99.03         5.80 o                         
  10  -1   2          8.64          8.33         2.72 o                         
  11  -1   2         70.39         71.69         5.27 o                         
 -11   0   2          3.94          3.86         4.40 o                         
 -10   0   2         42.52         43.55         4.17 o                         
  -9   0   2        152.81        166.23         5.88 o                         
  -8   0   2        195.21        202.08         6.81 o                         
  -7   0   2         56.08         66.44         3.39 o                         
  -6   0   2        121.33        121.48         4.98 o                         
  -5   0   2        210.32        227.23         6.90 o                         
  -4   0   2       1073.61       1080.94        23.58 o                         
  -3   0   2        721.18        776.48        15.53 o                         
  -2   0   2        575.49        549.24        11.77 o                         
  -1   0   2       1817.19       1757.08        30.65 o                         
   0   0   2       1377.77       1298.41        21.06 o                         
   1   0   2       3713.70       3791.71        95.51 o                         
   2   0   2        226.52        185.21         4.95 o                         
   3   0   2        173.23        143.07         4.93 o                         
   4   0   2       1484.78       1524.31        29.08 o                         
   5   0   2        251.15        244.34         7.08 o                         
   6   0   2          0.57          2.09         2.11 o                         
   7   0   2        439.70        452.78        10.64 o                         
   8   0   2        536.94        525.88        12.63 o                         
   9   0   2         89.74         81.04         4.09 o                         
  10   0   2        111.23        105.06         5.48 o                         
  11   0   2         64.10         56.70         4.04 o                         
 -10   1   2         38.39         38.02         4.46 o                         
  -9   1   2        137.18        135.08         9.99 o                         
  -8   1   2        320.28        325.58         7.44 o                         
  -7   1   2        244.50        255.47         8.20 o                         
  -6   1   2         60.53         62.88         2.87 o                         
  -5   1   2       1006.59       1044.27        19.87 o                         
  -4   1   2        748.69        911.93        17.61 o                         
  -3   1   2       1380.82       1361.82        26.01 o                         
  -2   1   2        423.25        428.10        10.15 o                         
  -1   1   2         57.39         47.46         2.01 o                         
   1   1   2       1475.77       1468.22        52.88 o                         
   2   1   2        599.85        546.60        12.14 o                         
   3   1   2        254.32        266.38         7.22 o                         
   4   1   2         58.94         54.02         2.66 o                         
   5   1   2         62.93         53.64         2.84 o                         
   6   1   2         82.08         87.71         3.59 o                         
   7   1   2        318.53        328.61        10.07 o                         
   8   1   2         91.26         99.92         6.33 o                         
   9   1   2         31.37         31.16         3.43 o                         
  10   1   2        101.65        103.41         5.32 o                         
  11   1   2         96.04         92.97         5.41 o                         
 -10   2   2         22.61         16.74         3.47 o                         
  -9   2   2         43.37         35.04         4.28 o                         
  -8   2   2        233.75        226.55         6.54 o                         
  -7   2   2        283.93        292.60         7.62 o                         
  -6   2   2        114.68        104.83         3.91 o                         
  -5   2   2         87.45        105.70         4.03 o                         
  -4   2   2       2234.11       2358.82        44.00 o                         
  -3   2   2        208.31        214.49         6.83 o                         
  -2   2   2        101.95         78.59         2.90 o                         
  -1   2   2         31.65         38.99         1.89 o                         
   0   2   2       2585.66       2551.83        80.88 o                         
   1   2   2         84.62         53.08         2.07 o                         
   2   2   2        270.67        286.35         6.78 o                         
   3   2   2        298.20        264.14         7.54 o                         
   4   2   2          7.82          5.95         1.70 o                         
   5   2   2         99.89         93.24         3.74 o                         
   6   2   2        430.74        442.61         9.90 o                         
   7   2   2        451.26        457.52        13.03 o                         
   8   2   2        215.84        241.10         7.25 o                         
   9   2   2          4.77          0.38         2.91 o                         
  10   2   2         45.68         42.94         3.87 o                         
  11   2   2          5.86          6.88         4.90 o                         
 -10   3   2         47.65         56.00         4.37 o                         
  -9   3   2          3.63          2.25         3.44 o                         
  -8   3   2        206.49        207.06         6.76 o                         
  -7   3   2        162.08        164.59         5.92 o                         
  -6   3   2          8.66         14.65         2.81 o                         
  -5   3   2        131.85        139.46         5.23 o                         
  -4   3   2         36.18         42.65         3.21 o                         
  -3   3   2          4.37          0.33         1.69 o                         
  -2   3   2         81.84         67.27         3.48 o                         
  -1   3   2        978.93        984.20        20.79 o                         
   0   3   2        895.30        820.70        15.78 o                         
   1   3   2         47.85         53.87         3.12 o                         
   2   3   2       1406.38       1422.56        27.08 o                         
   3   3   2         63.20         62.75         2.84 o                         
   4   3   2          1.05          1.33         1.75 o                         
   5   3   2        258.23        261.46         7.07 o                         
   6   3   2        492.52        515.95        11.60 o                         
   7   3   2        226.66        228.41         6.51 o                         
   8   3   2         25.35         22.81         3.21 o                         
   9   3   2         76.47         75.24         4.82 o                         
  10   3   2         27.96         27.01         5.40 o                         
 -10   4   2         14.04         16.12         4.65 o                         
  -9   4   2         11.98         11.97         3.30 o                         
  -8   4   2        118.41         99.39         5.97 o                         
  -7   4   2        166.20        156.24         5.84 o                         
  -6   4   2         19.58         22.04         2.66 o                         
  -5   4   2        213.51        250.12         8.77 o                         
  -4   4   2        750.67        727.01        16.09 o                         
  -3   4   2          6.34          9.17         1.98 o                         
  -2   4   2        256.44        259.73         6.90 o                         
  -1   4   2        300.98        292.89        10.57 o                         
   0   4   2        266.35        270.28         7.99 o                         
   1   4   2        606.75        575.65        14.82 o                         
   2   4   2       1400.58       1407.12        27.78 o                         
   3   4   2        263.22        261.26         7.22 o                         
   4   4   2         17.22         14.20         2.23 o                         
   5   4   2        608.20        609.05        13.87 o                         
   6   4   2        595.26        613.02        12.17 o                         
   7   4   2        144.01        149.92         5.95 o                         
   8   4   2         61.92         70.96         4.15 o                         
   9   4   2          0.29          2.85         3.94 o                         
  10   4   2         11.82         12.80         3.12 o                         
  -9   5   2         11.01         11.30         4.33 o                         
  -8   5   2        167.49        159.22         6.35 o                         
  -7   5   2         67.75         57.80         5.03 o                         
  -6   5   2          3.37          1.74         2.54 o                         
  -5   5   2         73.18         79.74         6.91 o                         
  -4   5   2         35.72         34.43         3.03 o                         
  -3   5   2        127.06        113.93         4.77 o                         
  -2   5   2        595.12        569.86        12.80 o                         
  -1   5   2        434.53        422.75        10.26 o                         
   0   5   2         41.59         45.21         3.48 o                         
   1   5   2         38.10         45.23         2.89 o                         
   2   5   2        729.19        747.59        16.68 o                         
   3   5   2        499.66        516.88        12.74 o                         
   4   5   2        276.68        294.15         8.57 o                         
   5   5   2        397.10        405.60        10.64 o                         
   6   5   2        237.60        235.11         6.40 o                         
   7   5   2         55.18         51.53         3.97 o                         
   8   5   2         91.70         96.78         4.13 o                         
   9   5   2         55.21         55.96         4.62 o                         
  10   5   2          4.01          3.28         4.71 o                         
  -9   6   2         12.18         11.41         3.64 o                         
  -8   6   2         29.16         29.25         5.22 o                         
  -7   6   2         12.09         10.71         3.00 o                         
  -6   6   2          3.89          4.97         3.29 o                         
  -5   6   2         83.58         80.86         4.38 o                         
  -4   6   2         28.56         28.34         2.77 o                         
  -3   6   2         68.52         63.80         3.93 o                         
  -2   6   2         31.23         33.33         2.40 o                         
  -1   6   2        687.47        670.35        15.12 o                         
   0   6   2        290.13        269.87         8.25 o                         
   1   6   2        475.60        469.48        13.12 o                         
   2   6   2        696.13        715.46        15.41 o                         
   3   6   2        304.29        285.46         8.35 o                         
   4   6   2        250.92        248.20         8.07 o                         
   5   6   2        212.81        218.22         7.44 o                         
   6   6   2          0.27         -0.23         3.66 o                         
   7   6   2         11.11         10.75         3.21 o                         
   8   6   2         29.88         29.70         5.57 o                         
   9   6   2         12.30          7.22         4.07 o                         
  10   6   2          3.13         -0.52         4.52 o                         
  -8   7   2         19.33         20.39         4.04 o                         
  -7   7   2          0.20         -1.52         3.79 o                         
  -6   7   2          0.23         -0.13         3.69 o                         
  -5   7   2        209.34        217.07         7.58 o                         
  -4   7   2        318.49        321.69         9.61 o                         
  -3   7   2         93.46         87.09         3.84 o                         
  -2   7   2         62.65         65.96         4.30 o                         
  -1   7   2         66.64         67.80         5.08 o                         
   0   7   2        262.18        263.81        10.57 o                         
   1   7   2        180.14        180.08         6.69 o                         
   2   7   2        259.84        270.27         7.66 o                         
   3   7   2        130.00        133.31         5.22 o                         
   4   7   2         16.22         13.65         2.40 o                         
   5   7   2         46.39         42.13         4.41 o                         
   6   7   2          5.87          6.84         3.20 o                         
   7   7   2          1.48          1.07         3.22 o                         
   8   7   2         43.79         45.66         4.39 o                         
   9   7   2         27.77         36.06         4.80 o                         
  -7   8   2         11.63         13.60         6.87 o                         
  -6   8   2          2.42         -2.25         3.59 o                         
  -5   8   2         14.38          7.66         3.23 o                         
  -4   8   2        127.53        138.56         4.91 o                         
  -3   8   2         49.07         47.28         5.08 o                         
  -2   8   2         24.17         22.70         2.74 o                         
  -1   8   2        309.42        318.27        10.19 o                         
   0   8   2        105.11         99.69         4.70 o                         
   1   8   2         95.87        100.65         4.60 o                         
   2   8   2         71.48         76.88         4.52 o                         
   3   8   2          0.83         -1.29         2.74 o                         
   4   8   2          4.57          5.85         2.97 o                         
   5   8   2         21.77         20.45         4.99 o                         
   6   8   2         25.49         21.46         3.34 o                         
   7   8   2         23.54         24.63         3.72 o                         
   8   8   2         46.27         51.43         4.32 o                         
  -6   9   2          1.93         -6.40         4.90 o                         
  -5   9   2         43.41         48.81         4.70 o                         
  -4   9   2         48.70         46.48         3.90 o                         
  -3   9   2         21.22         24.45         4.01 o                         
  -2   9   2         10.34          5.89         3.17 o                         
  -1   9   2         15.32         23.92         3.75 o                         
   0   9   2        130.60        157.56         5.24 o                         
   1   9   2         35.22         29.91         3.06 o                         
   2   9   2         52.59         53.43         4.20 o                         
   3   9   2         18.99         23.63         5.40 o                         
   4   9   2          0.17          3.66         3.47 o                         
   5   9   2         24.99         36.95         4.63 o                         
   6   9   2         29.53         32.94         4.22 o                         
   7   9   2          6.22          3.28         3.31 o                         
  -5  10   2         18.08         19.45         4.19 o                         
  -4  10   2         96.89        127.15         5.74 o                         
  -3  10   2         36.85         47.70         6.64 o                         
  -2  10   2         11.96         10.06         3.25 o                         
  -1  10   2         46.63         62.90         3.80 o                         
   0  10   2          1.76          5.76         4.55 o                         
   1  10   2          5.72          4.25         2.83 o                         
   2  10   2          8.09         12.55         3.44 o                         
   3  10   2          0.23         -2.96         3.32 o                         
   4  10   2          0.59          1.69         3.51 o                         
   5  10   2         21.38         20.16         4.35 o                         
   6  10   2         37.20         47.35         4.48 o                         
  -3  11   2          5.14          7.26         4.22 o                         
  -2  11   2          1.32         -0.89         3.02 o                         
  -1  11   2          2.84         -0.89         3.81 o                         
   0  11   2         30.09         43.49        11.46 o                         
   1  11   2         19.12         23.07         3.68 o                         
   2  11   2         29.86         51.23         3.71 o                         
   3  11   2          9.06         11.74         4.62 o                         
   4  11   2          0.06         -5.44         3.63 o                         
  -1 -11   3         19.64         28.60         7.94 o                         
   0 -11   3         13.89         16.72         5.75 o                         
  -5 -10   3         38.57         37.61         3.44 o                         
  -4 -10   3          6.56          8.75         3.37 o                         
  -3 -10   3          0.89         -0.13         2.86 o                         
  -2 -10   3         12.54          6.42         3.32 o                         
  -1 -10   3         34.91         55.04         5.40 o                         
   0 -10   3         22.55         28.46         3.86 o                         
   1 -10   3         21.06         26.26         4.64 o                         
   2 -10   3         17.14         23.14         6.60 o                         
   3 -10   3          9.55         12.07         4.19 o                         
   4 -10   3          5.12         12.24         3.73 o                         
  -6  -9   3         71.99         75.35         5.93 o                         
  -5  -9   3          1.19         -4.02         4.13 o                         
  -4  -9   3         10.68          6.63         3.40 o                         
  -3  -9   3          1.33          0.84         2.89 o                         
  -2  -9   3          3.83          6.58         3.18 o                         
  -1  -9   3         30.22         31.03         3.78 o                         
   0  -9   3         31.51         38.79         3.19 o                         
   1  -9   3         13.14         17.96         4.09 o                         
   2  -9   3         20.39         22.38         3.66 o                         
   3  -9   3         46.51         50.27         4.73 o                         
   4  -9   3         20.71         19.10         6.38 o                         
   5  -9   3         28.32         33.11         4.58 o                         
  -7  -8   3          1.97          1.44         2.92 o                         
  -6  -8   3          4.93          3.78         3.31 o                         
  -5  -8   3          0.17          1.01         3.46 o                         
  -4  -8   3         23.42         19.13         3.65 o                         
  -3  -8   3         33.93         41.33         7.05 o                         
  -2  -8   3        109.58        107.30         4.78 o                         
  -1  -8   3         44.25         49.22         3.55 o                         
   0  -8   3        103.13        102.97         4.63 o                         
   1  -8   3         28.46         30.80         3.30 o                         
   2  -8   3          4.82          1.01         2.91 o                         
   3  -8   3          0.49          1.54         3.08 o                         
   4  -8   3         88.18         97.29         4.79 o                         
   5  -8   3         41.59         44.59         3.97 o                         
   6  -8   3         16.23         12.52         4.16 o                         
   7  -8   3         27.29         38.24         4.56 o                         
  -8  -7   3          2.25          1.41         3.65 o                         
  -7  -7   3          7.14          8.67         3.38 o                         
  -6  -7   3         46.56         52.24         3.71 o                         
  -5  -7   3         33.44         24.98         3.05 o                         
  -4  -7   3          6.93          6.46         3.12 o                         
  -3  -7   3        273.14        267.84         7.22 o                         
  -2  -7   3        131.25        123.98         5.92 o                         
  -1  -7   3         36.23         33.79         3.56 o                         
   0  -7   3        170.75        175.69         6.99 o                         
   1  -7   3         90.43         88.02         4.16 o                         
   2  -7   3         12.31          8.14         3.37 o                         
   3  -7   3        116.95        115.45         4.47 o                         
   4  -7   3        253.50        252.11         7.66 o                         
   5  -7   3        134.99        127.53         5.17 o                         
   6  -7   3         23.73         26.47         5.35 o                         
   7  -7   3          3.85         -0.02         4.66 o                         
   8  -7   3         46.29         53.91        10.26 o                         
  -9  -6   3         13.47         10.76         3.94 o                         
  -8  -6   3         16.77         15.95         4.64 o                         
  -7  -6   3         68.55         69.92         4.54 o                         
  -6  -6   3         51.64         37.36         3.91 o                         
  -5  -6   3         29.64         32.83         6.20 o                         
  -4  -6   3        104.20         90.32         4.37 o                         
  -3  -6   3        788.66        769.04        17.98 o                         
  -2  -6   3         58.62         68.68         4.14 o                         
  -1  -6   3         24.84         18.51         2.39 o                         
   0  -6   3        273.87        240.28         8.26 o                         
   1  -6   3        314.23        315.26        10.01 o                         
   2  -6   3        122.14        112.79         5.03 o                         
   3  -6   3        310.17        303.09         9.37 o                         
   4  -6   3       1069.25       1024.54        20.71 o                         
   5  -6   3        142.46        135.33         5.80 o                         
   6  -6   3         50.03         48.12         3.97 o                         
   7  -6   3         91.15         96.09         4.76 o                         
   8  -6   3         17.71         18.78         6.64 o                         
  -9  -5   3         33.13         31.14         3.70 o                         
  -8  -5   3         26.00         25.37         4.19 o                         
  -7  -5   3         79.64         74.67         3.83 o                         
  -6  -5   3         59.57         55.07         5.31 o                         
  -5  -5   3         15.90         15.85         2.79 o                         
  -4  -5   3        306.46        303.69        17.75 o                         
  -3  -5   3       1300.47       1249.04        34.85 o                         
  -2  -5   3        374.89        372.92        11.45 o                         
  -1  -5   3         14.12         10.26         2.33 o                         
   0  -5   3        504.01        428.08        15.03 o                         
   1  -5   3        532.19        461.91        12.89 o                         
   2  -5   3        208.19        192.08         6.51 o                         
   3  -5   3        903.23        834.38        17.84 o                         
   4  -5   3         53.53         54.61         6.38 o                         
   5  -5   3        104.56         88.68         5.48 o                         
   6  -5   3         21.52         14.88         2.86 o                         
   7  -5   3         59.51         61.11         3.96 o                         
   8  -5   3         34.07         33.81         5.66 o                         
   9  -5   3          1.57          3.95         4.41 o                         
 -10  -4   3          4.94          5.03         4.37 o                         
  -9  -4   3         13.79         16.19         5.13 o                         
  -8  -4   3        105.16        121.26        10.61 o                         
  -7  -4   3        205.36        223.07        27.07 o                         
  -4  -4   3          5.72          3.12         3.12 o                         
  -3  -4   3        112.10         91.14         8.12 o                         
  -2  -4   3        110.62        115.37         8.69 o                         
  -1  -4   3        125.85         99.41         4.73 o                         
   0  -4   3        431.45        357.16        10.53 o                         
   1  -4   3        270.42        252.99         7.12 o                         
   2  -4   3        103.55         87.34         4.38 o                         
   3  -4   3        250.07        230.74         9.09 o                         
   4  -4   3        173.37        150.55         7.40 o                         
   5  -4   3        481.32        447.78        11.93 o                         
   6  -4   3         30.27         36.16         5.75 o                         
   7  -4   3        143.71        134.91         8.12 o                         
   8  -4   3          1.42          4.28        10.66 o                         
   9  -4   3         53.62         57.68         4.72 o                         
 -10  -3   3         18.17         17.20         3.40 o                         
  -9  -3   3         87.26         92.29         3.81 o                         
  -8  -3   3         48.64         48.25         3.25 o                         
  -7  -3   3         11.19         13.35         7.62 o                         
  -6  -3   3         34.49         31.84        11.28 o                         
  -5  -3   3        165.48        163.87         8.03 o                         
  -4  -3   3        187.32        176.75         6.90 o                         
  -3  -3   3        396.75        386.88        12.05 o                         
  -2  -3   3        331.12        315.09        10.20 o                         
  -1  -3   3        251.67        253.67         8.04 o                         
   0  -3   3        387.83        359.18        10.73 o                         
   1  -3   3        114.10         96.25         7.71 o                         
   2  -3   3        112.92        102.73         5.53 o                         
   3  -3   3        161.58        144.11        10.17 o                         
   4  -3   3         10.97         11.06         4.19 o                         
   8  -3   3        114.00        127.91        22.65 o                         
   9  -3   3          3.44         15.70        13.15 o                         
  10  -3   3         54.50         48.92         5.26 o                         
 -10  -2   3          6.97         10.20         4.29 o                         
  -9  -2   3        111.64        113.26         4.43 o                         
  -8  -2   3         74.50         70.33         4.01 o                         
  -7  -2   3          1.71          2.20         2.39 o                         
  -6  -2   3          6.47          9.59         2.01 o                         
  -5  -2   3        621.47        646.84        17.77 o                         
  -4  -2   3        270.42        276.54         8.51 o                         
  -3  -2   3        722.78        728.54        14.78 o                         
  -2  -2   3       6598.18       6740.30       109.83 o                         
  -1  -2   3       1294.76       1243.89        24.52 o                         
   0  -2   3         27.40         30.73         1.89 o                         
   1  -2   3        497.69        437.47        12.30 o                         
   2  -2   3        405.69        375.88        10.90 o                         
   3  -2   3        322.89        324.17         8.10 o                         
   4  -2   3        180.34        165.25         8.38 o                         
   5  -2   3          0.66          3.68         6.02 o                         
   6  -2   3        124.03        132.36         7.80 o                         
   7  -2   3        685.42        687.51        21.80 o                         
   8  -2   3        204.61        219.18         6.55 o                         
   9  -2   3         77.62         70.83         3.93 o                         
  10  -2   3         61.52         54.64         4.99 o                         
 -10  -1   3          0.54          1.55         3.98 o                         
  -9  -1   3         86.35         83.45         4.32 o                         
  -8  -1   3        101.76         99.87         3.83 o                         
  -7  -1   3          0.42          1.26         2.19 o                         
  -6  -1   3       1556.59       1533.54        31.20 o                         
  -5  -1   3       2606.58       2753.75        49.13 o                         
  -4  -1   3        575.16        572.72        15.35 o                         
  -3  -1   3        324.90        313.78         9.32 o                         
  -2  -1   3        405.62        395.95         9.79 o                         
  -1  -1   3        448.58        410.00         8.34 o                         
   0  -1   3        441.60        450.89        10.45 o                         
   1  -1   3        226.03        192.51         6.24 o                         
   2  -1   3        101.34        100.45         4.35 o                         
   3  -1   3         54.85         56.82         3.17 o                         
   4  -1   3       1026.70       1082.28        22.82 o                         
   5  -1   3        739.03        740.65        16.86 o                         
   6  -1   3        212.81        198.79         7.10 o                         
   7  -1   3         62.59         74.87         3.62 o                         
   8  -1   3        137.93        143.55         6.09 o                         
   9  -1   3         43.37         47.62         4.01 o                         
  10  -1   3         27.73         27.34         2.87 o                         
 -10   0   3         15.44         20.38         3.61 o                         
  -9   0   3        193.30        205.08         8.69 o                         
  -8   0   3        160.78        162.73         5.62 o                         
  -7   0   3         30.45         32.66         2.72 o                         
  -6   0   3        163.53        210.54         7.06 o                         
  -5   0   3       2154.25       2279.12        42.07 o                         
  -4   0   3        168.95        157.52         5.48 o                         
  -3   0   3          3.56          5.87         1.61 o                         
  -2   0   3        414.08        397.93        10.66 o                         
  -1   0   3       2423.54       2533.95        41.52 o                         
   0   0   3         32.63         32.48         1.67 o                         
   1   0   3       3053.49       3278.45        53.85 o                         
   2   0   3        557.54        489.51        10.47 o                         
   3   0   3        221.87        287.27         8.29 o                         
   4   0   3        518.82        523.52        13.94 o                         
   5   0   3        768.09        775.89        17.32 o                         
   6   0   3         16.94         21.66         2.11 o                         
   7   0   3        264.76        253.48         7.34 o                         
   8   0   3         74.36         70.45         3.88 o                         
   9   0   3         25.22         21.02         3.05 o                         
  10   0   3         31.56         24.98         4.77 o                         
  11   0   3          8.84          3.17         3.42 o                         
 -10   1   3          0.62          1.84         3.02 o                         
  -9   1   3        237.99        237.85         6.40 o                         
  -8   1   3        499.94        509.32        12.71 o                         
  -7   1   3         82.11         81.77         3.88 o                         
  -6   1   3        338.31        355.42         9.23 o                         
  -5   1   3         13.58         16.98         2.41 o                         
  -4   1   3         13.29         28.85         1.92 o                         
  -3   1   3          2.70          1.51         1.33 o                         
  -2   1   3        181.42        211.18         5.69 o                         
  -1   1   3         73.19         67.11         2.20 o                         
   0   1   3        241.99        213.85         5.51 o                         
   2   1   3        227.20        248.47         6.60 o                         
   3   1   3         55.24         99.70         3.96 o                         
   4   1   3        247.55        257.65         9.81 o                         
   5   1   3        334.34        360.47         9.05 o                         
   6   1   3         50.27         50.45         2.99 o                         
   7   1   3         31.80         41.32         3.79 o                         
   8   1   3        266.55        273.86         7.72 o                         
   9   1   3         16.80         17.91         4.50 o                         
  10   1   3         67.34         70.93         3.97 o                         
  11   1   3        142.18        151.31         5.96 o                         
 -10   2   3         35.40         41.99         3.17 o                         
  -9   2   3         92.06         76.81         4.18 o                         
  -8   2   3        393.99        373.23         9.62 o                         
  -7   2   3        149.93        149.64         4.97 o                         
  -6   2   3          7.88         10.44         2.29 o                         
  -5   2   3        299.70        296.08         8.55 o                         
  -4   2   3         28.92         20.49         1.86 o                         
  -3   2   3        238.08        270.44         6.51 o                         
  -2   2   3        614.11        642.88        13.02 o                         
  -1   2   3          2.75          5.54         4.19 o                         
   1   2   3        961.70        872.31        14.79 o                         
   2   2   3        331.54        338.85         7.62 o                         
   3   2   3         60.98         72.51         3.01 o                         
   4   2   3       1035.26       1140.13        22.69 o                         
   5   2   3       1062.32       1185.38        24.22 o                         
   6   2   3        284.68        302.87         8.01 o                         
   7   2   3        684.42        714.41        14.00 o                         
   8   2   3        157.99        156.39         5.67 o                         
   9   2   3         16.01         17.70         2.81 o                         
  10   2   3         38.55         40.09         3.67 o                         
  11   2   3         71.82         72.89         5.11 o                         
 -10   3   3         59.79         71.84         5.09 o                         
  -9   3   3         92.98         79.29         5.62 o                         
  -8   3   3        125.85        125.95         5.08 o                         
  -7   3   3          0.53         -0.44         2.36 o                         
  -6   3   3         17.23         10.13         2.27 o                         
  -5   3   3          3.04          4.56         1.74 o                         
  -4   3   3         53.34         48.17         3.30 o                         
  -3   3   3        258.28        256.14         7.33 o                         
  -2   3   3        883.77        949.47        18.98 o                         
  -1   3   3        720.16        728.73        19.48 o                         
   0   3   3         91.78         69.13         3.66 o                         
   1   3   3        636.09        638.38        12.31 o                         
   2   3   3        570.29        592.80        14.91 o                         
   3   3   3        302.38        306.53         7.88 o                         
   4   3   3        626.68        652.90        14.44 o                         
   5   3   3        747.16        800.37        16.12 o                         
   6   3   3        222.16        242.69         7.76 o                         
   7   3   3        148.66        143.98         5.26 o                         
   8   3   3        181.45        175.10         6.59 o                         
   9   3   3          0.52         -1.96         2.63 o                         
  10   3   3         25.17         26.85         4.54 o                         
 -10   4   3          9.36         12.22         4.04 o                         
  -9   4   3          1.21          0.46         3.78 o                         
  -8   4   3         23.81         18.96         3.26 o                         
  -7   4   3          0.64         -1.90         2.55 o                         
  -6   4   3          0.77          3.34         2.26 o                         
  -5   4   3        477.94        494.35        15.03 o                         
  -4   4   3        420.29        425.51        11.35 o                         
  -3   4   3          3.30          4.08         1.54 o                         
  -2   4   3        566.49        563.84        14.00 o                         
  -1   4   3        399.96        348.04        11.11 o                         
   0   4   3          1.37          0.78         1.43 o                         
   1   4   3       1184.14       1217.18        25.79 o                         
   2   4   3       1800.97       1873.53        34.34 o                         
   3   4   3        297.04        309.03         8.23 o                         
   4   4   3        325.11        344.32         8.80 o                         
   5   4   3        246.41        250.43         7.64 o                         
   6   4   3         49.32         52.72         3.21 o                         
   7   4   3         57.27         58.58         3.66 o                         
   8   4   3          4.09          4.81         2.84 o                         
   9   4   3          1.70          1.36         7.71 o                         
  10   4   3         11.06          3.87         5.31 o                         
  -9   5   3          1.34         -0.86         3.65 o                         
  -8   5   3         40.25         44.10         3.83 o                         
  -7   5   3          7.64          9.70         3.27 o                         
  -6   5   3        107.70         90.63         4.79 o                         
  -5   5   3        540.66        495.81        12.79 o                         
  -4   5   3        210.02        187.25         7.16 o                         
  -3   5   3        163.67        144.27         4.94 o                         
  -2   5   3        327.05        324.80         7.69 o                         
  -1   5   3        528.14        486.70        10.72 o                         
   0   5   3         27.50         37.89         4.68 o                         
   1   5   3         95.48         92.94         4.12 o                         
   2   5   3       1618.43       1615.25        35.31 o                         
   3   5   3        258.10        248.05         8.09 o                         
   4   5   3        115.27        120.05         4.48 o                         
   5   5   3        150.80        155.24         9.05 o                         
   6   5   3         40.75         40.62         4.73 o                         
   7   5   3         56.24         62.64         3.81 o                         
   8   5   3        151.31        149.20         6.02 o                         
   9   5   3         10.62         17.17         4.19 o                         
  10   5   3          1.54          3.92         3.52 o                         
  -9   6   3         20.55         17.03         4.72 o                         
  -8   6   3         16.61         19.61         3.51 o                         
  -7   6   3         63.64         65.86         5.23 o                         
  -6   6   3         93.74         78.33         4.95 o                         
  -5   6   3        281.62        268.21         8.53 o                         
  -4   6   3          3.41          2.39         1.92 o                         
  -3   6   3        233.73        217.74         7.62 o                         
  -2   6   3        486.69        472.47        14.00 o                         
  -1   6   3        728.41        691.52        25.95 o                         
   0   6   3        386.08        411.29        10.05 o                         
   1   6   3        778.96        780.84        17.70 o                         
   2   6   3        292.17        282.25         7.00 o                         
   3   6   3         47.09         44.16         2.80 o                         
   4   6   3         97.60         83.99         4.68 o                         
   5   6   3        168.92        169.12         5.98 o                         
   6   6   3          1.12         -2.74         3.43 o                         
   7   6   3          0.30          0.68         3.34 o                         
   8   6   3         44.86         37.87         3.61 o                         
   9   6   3         23.61         21.81         3.33 o                         
  -8   7   3          4.52          6.45         6.82 o                         
  -7   7   3          0.67         -2.22         4.28 o                         
  -6   7   3         64.30         67.49         4.65 o                         
  -5   7   3        180.71        184.93         6.35 o                         
  -4   7   3        117.62        117.60         6.28 o                         
  -3   7   3         56.63         56.69         3.62 o                         
  -2   7   3          1.84          1.25         2.23 o                         
  -1   7   3        232.52        216.81         6.91 o                         
   0   7   3        152.87        158.41         4.86 o                         
   1   7   3        251.82        251.98         7.48 o                         
   2   7   3        146.74        152.48         6.82 o                         
   3   7   3         51.93         45.62         3.45 o                         
   4   7   3          9.78         11.95         2.39 o                         
   5   7   3        108.61        111.74         4.87 o                         
   6   7   3         13.68         19.38         3.00 o                         
   7   7   3          2.88         -0.75         2.96 o                         
   8   7   3         27.03         25.68         4.28 o                         
   9   7   3          8.00          1.99         4.40 o                         
  -7   8   3         45.71         53.99         4.95 o                         
  -6   8   3          0.21         -0.37         3.11 o                         
  -5   8   3         10.26         15.32         3.52 o                         
  -4   8   3         57.93         63.36         5.89 o                         
  -3   8   3         48.55         54.92         4.48 o                         
  -2   8   3        204.13        196.45         6.96 o                         
  -1   8   3         55.53         53.74         2.93 o                         
   0   8   3         70.55         73.93         4.22 o                         
   1   8   3         43.30         40.68         2.64 o                         
   2   8   3          0.30          4.82         2.85 o                         
   3   8   3          4.62          0.98         2.83 o                         
   4   8   3         16.01         16.23         2.71 o                         
   5   8   3         84.17         84.08         5.07 o                         
   6   8   3          7.45          5.62         3.17 o                         
   7   8   3         27.31         26.43         4.32 o                         
   8   8   3         51.32         51.48         5.22 o                         
  -6   9   3         48.90         62.28         5.30 o                         
  -5   9   3          5.64          6.82         3.59 o                         
  -4   9   3         28.74         32.70         3.64 o                         
  -3   9   3         25.23         27.91         4.60 o                         
  -2   9   3          1.10          2.22         2.80 o                         
  -1   9   3        140.91        148.49         4.90 o                         
   0   9   3        167.49        200.22         7.13 o                         
   1   9   3         50.66         55.82         3.53 o                         
   2   9   3         13.99         14.54         3.75 o                         
   3   9   3         11.75         13.84         4.06 o                         
   4   9   3         62.62         68.55         3.83 o                         
   5   9   3         79.05         87.62         4.16 o                         
   6   9   3         27.70         25.31         3.36 o                         
   7   9   3          1.30          0.46         2.35 o                         
  -5  10   3         26.21         22.80         4.11 o                         
  -4  10   3        129.24        150.96         5.20 o                         
  -3  10   3         62.49         82.86         4.25 o                         
  -2  10   3         36.29         33.79         3.53 o                         
  -1  10   3         36.94         38.44         4.64 o                         
   0  10   3         26.20         35.42         3.31 o                         
   1  10   3          2.18         -3.39         4.46 o                         
   2  10   3          0.63          2.50         4.68 o                         
   3  10   3          9.57         16.94         4.19 o                         
   4  10   3         14.58         20.38         3.31 o                         
   5  10   3         22.53         23.23         4.19 o                         
   6  10   3         20.53         21.08         4.59 o                         
  -3  11   3         13.31         24.87         4.19 o                         
  -2  11   3          3.17          4.13         3.69 o                         
  -1  11   3         24.90         26.89         4.41 o                         
   0  11   3          1.93          7.40         3.56 o                         
   1  11   3         15.13         16.34         4.01 o                         
   2  11   3          2.75          3.66         5.08 o                         
   3  11   3         18.79         30.72         5.12 o                         
   4  11   3          3.30          4.29         4.20 o                         
  -4 -10   4          7.26         15.42         4.29 o                         
  -3 -10   4          8.48         10.43         3.88 o                         
  -2 -10   4          1.38          6.59         6.55 o                         
  -1 -10   4         21.79         28.94         3.66 o                         
   0 -10   4         22.49         28.95         4.26 o                         
   1 -10   4          0.62         -3.89         3.44 o                         
   2 -10   4          0.96         -0.24         3.12 o                         
   3 -10   4         23.38         39.09         4.65 o                         
  -6  -9   4          2.93          1.33         4.60 o                         
  -5  -9   4          1.01          3.29         7.09 o                         
  -4  -9   4         11.52         16.62         5.15 o                         
  -3  -9   4         11.41          8.44         4.38 o                         
  -2  -9   4          2.62          1.60         3.78 o                         
  -1  -9   4         16.49         17.71         3.48 o                         
   0  -9   4         17.09         19.68         2.99 o                         
   1  -9   4          0.14         -0.69         3.66 o                         
   2  -9   4        116.58        128.75         5.11 o                         
   3  -9   4        165.70        175.37         5.73 o                         
   4  -9   4         46.64         35.48         4.41 o                         
   5  -9   4          5.51          6.12         4.06 o                         
  -7  -8   4          0.99         -2.39         2.99 o                         
  -6  -8   4          2.28          1.96         3.05 o                         
  -5  -8   4         16.11         15.71         3.90 o                         
  -4  -8   4         51.64         41.14         6.58 o                         
  -3  -8   4         52.09         47.24         3.48 o                         
  -2  -8   4         72.93         80.72         3.44 o                         
  -1  -8   4        133.95        141.19         4.67 o                         
   0  -8   4        101.57        105.21         4.60 o                         
   1  -8   4         65.45         66.83         4.09 o                         
   2  -8   4         31.36         32.34         4.77 o                         
   3  -8   4        260.26        250.55         7.16 o                         
   4  -8   4         88.58         84.45         4.44 o                         
   5  -8   4          7.31          8.15         3.82 o                         
   6  -8   4         51.57         53.39         4.54 o                         
  -8  -7   4          6.81         11.86         3.66 o                         
  -7  -7   4          0.34         -2.64         3.40 o                         
  -6  -7   4          1.93          0.06         4.73 o                         
  -5  -7   4         74.36         69.31         3.97 o                         
  -4  -7   4        168.43        154.23         5.17 o                         
  -3  -7   4        196.50        198.43         7.04 o                         
  -2  -7   4         77.00         76.33         4.30 o                         
  -1  -7   4        106.28         99.93         4.93 o                         
   0  -7   4        216.88        209.22         7.00 o                         
   1  -7   4        105.33        106.07         4.22 o                         
   2  -7   4        163.81        157.93         9.50 o                         
   3  -7   4          6.87          7.57         2.99 o                         
   4  -7   4          1.14          2.97         2.61 o                         
   5  -7   4          0.26          0.59         2.90 o                         
   6  -7   4          5.17          4.85         4.20 o                         
   7  -7   4         34.56         34.83         3.20 o                         
  -9  -6   4         37.37         42.63         3.75 o                         
  -8  -6   4         19.94         15.55         4.60 o                         
  -7  -6   4          3.60          5.28         2.99 o                         
  -6  -6   4         60.30         67.07         4.86 o                         
  -5  -6   4         61.18         61.21         6.78 o                         
  -4  -6   4         64.86         51.99         4.10 o                         
  -3  -6   4        193.49        182.12         5.93 o                         
  -2  -6   4         38.31         39.16         6.91 o                         
  -1  -6   4         24.35         16.62         2.71 o                         
   0  -6   4         35.03         35.19         2.62 o                         
   1  -6   4        169.74        150.61         6.73 o                         
   2  -6   4         39.91         38.62         3.19 o                         
   3  -6   4        103.12         92.51         4.67 o                         
   4  -6   4          0.87          0.66         2.46 o                         
   5  -6   4          4.63          9.92         2.42 o                         
   6  -6   4        128.05        131.57         5.59 o                         
   7  -6   4          9.41          8.39         4.19 o                         
   8  -6   4          1.62         -1.31         3.32 o                         
  -9  -5   4         14.26         12.09         4.64 o                         
  -8  -5   4          8.64          0.97         8.56 o                         
  -7  -5   4          7.39          9.10         3.30 o                         
  -6  -5   4         64.44         70.36         4.71 o                         
  -5  -5   4         16.10         24.43         5.62 o                         
  -2  -5   4        245.91        241.76        17.03 o                         
  -1  -5   4         10.18         17.92         3.83 o                         
   0  -5   4         78.24         66.00         3.82 o                         
   1  -5   4        228.20        226.78         8.02 o                         
   2  -5   4        192.62        187.02         6.22 o                         
   3  -5   4         17.33         12.73         2.40 o                         
   4  -5   4          1.06         -1.31         3.03 o                         
   5  -5   4         22.58         24.30         3.23 o                         
   6  -5   4        142.58        137.60         6.12 o                         
   7  -5   4        166.01        161.42         5.48 o                         
   8  -5   4          6.31         14.19         8.25 o                         
   9  -5   4          2.46          8.36         6.24 o                         
 -10  -4   4         12.48          6.48         3.56 o                         
  -9  -4   4          7.05         10.12         3.05 o                         
  -8  -4   4         36.45         36.04         3.44 o                         
  -7  -4   4        106.66        100.16         4.75 o                         
  -6  -4   4        415.89        410.42         9.88 o                         
  -5  -4   4        209.37        238.00        23.50 o                         
  -4  -4   4         33.83         34.15         4.06 o                         
  -3  -4   4        593.84        537.32        13.61 o                         
  -2  -4   4        261.55        245.10         8.13 o                         
  -1  -4   4         40.29         39.15         5.80 o                         
   0  -4   4        374.41        331.71         9.59 o                         
   1  -4   4        512.38        516.34        18.10 o                         
   2  -4   4        250.93        240.07        11.21 o                         
   3  -4   4        308.19        286.08        14.45 o                         
   4  -4   4        116.96        110.49         5.71 o                         
   5  -4   4          0.85          0.94         7.80 o                         
   6  -4   4         90.34         95.65        10.39 o                         
   7  -4   4         95.54         86.86         9.72 o                         
 -10  -3   4         31.30         31.49         3.69 o                         
  -9  -3   4         75.92         71.75         4.22 o                         
  -8  -3   4         17.60         20.28         2.90 o                         
  -7  -3   4        286.28        293.36         8.35 o                         
  -6  -3   4        502.08        496.25        13.06 o                         
  -5  -3   4        344.46        331.47         9.17 o                         
  -4  -3   4        378.33        375.91         9.27 o                         
  -3  -3   4         27.92         25.97         2.66 o                         
  -2  -3   4         93.93         99.10         7.45 o                         
  -1  -3   4          6.25          4.60         1.56 o                         
   0  -3   4        557.44        521.40        11.75 o                         
   1  -3   4        522.65        501.79        11.44 o                         
   2  -3   4         74.90         72.96         5.62 o                         
   3  -3   4        129.73        120.20         5.24 o                         
   4  -3   4         84.67         82.50         6.33 o                         
   5  -3   4        339.25        351.24         9.58 o                         
   6  -3   4        178.01        178.69        13.73 o                         
   7  -3   4        277.76        259.33         7.82 o                         
   8  -3   4         68.33         64.70         3.85 o                         
   9  -3   4          6.84         13.08         4.86 o                         
  10  -3   4         65.37         63.43         4.37 o                         
 -10  -2   4         39.71         46.66         5.66 o                         
  -9  -2   4        107.08        112.85         7.22 o                         
  -8  -2   4        229.95        236.89         8.80 o                         
  -7  -2   4          2.56          6.76         3.02 o                         
  -6  -2   4        109.07        118.85         4.54 o                         
  -5  -2   4         89.16        111.79         4.15 o                         
  -4  -2   4          1.35          3.39         2.10 o                         
  -3  -2   4        626.81        609.89        14.26 o                         
  -2  -2   4        607.17        702.92        15.42 o                         
  -1  -2   4        788.35        838.56        19.88 o                         
   0  -2   4        507.03        508.20        11.47 o                         
   1  -2   4        782.90        793.72        16.85 o                         
   2  -2   4          8.88         21.81         1.70 o                         
   3  -2   4          4.23          1.48         1.42 o                         
   4  -2   4        104.56         85.99         3.78 o                         
   5  -2   4         78.41         76.02         3.69 o                         
   6  -2   4        219.49        212.41         6.63 o                         
   7  -2   4        307.66        312.52         9.54 o                         
   8  -2   4        186.44        170.12         6.46 o                         
   9  -2   4         50.04         50.68         3.56 o                         
  10  -2   4          0.35          4.12         3.02 o                         
 -10  -1   4         28.95         28.25         3.37 o                         
  -9  -1   4        169.57        174.25         5.04 o                         
  -8  -1   4         65.07         66.39         4.09 o                         
  -7  -1   4        129.32        124.55         4.95 o                         
  -6  -1   4        232.15        241.46         6.63 o                         
  -5  -1   4        460.19        479.03        11.51 o                         
  -4  -1   4         78.58         72.45         2.89 o                         
  -3  -1   4          7.96         16.39         1.58 o                         
  -2  -1   4        912.95        915.89        31.21 o                         
  -1  -1   4        537.14        564.23        12.92 o                         
   0  -1   4        624.41        565.87        13.15 o                         
   1  -1   4        328.08        377.10        11.67 o                         
   2  -1   4        162.78        219.82         8.12 o                         
   3  -1   4         91.77         83.08         3.59 o                         
   4  -1   4        889.78        943.96        20.57 o                         
   5  -1   4       1069.56       1093.89        22.94 o                         
   6  -1   4          6.22          6.46         2.20 o                         
   7  -1   4        216.21        212.12         7.22 o                         
   8  -1   4        131.34        144.07         6.15 o                         
   9  -1   4         28.31         25.28         2.96 o                         
  10  -1   4         63.11         59.43         3.75 o                         
 -10   0   4         74.74         67.83         4.85 o                         
  -9   0   4        241.66        242.86         7.54 o                         
  -8   0   4         68.66         75.20         3.57 o                         
  -7   0   4         91.22         90.69         4.03 o                         
  -6   0   4        169.51        196.58         6.13 o                         
  -5   0   4        866.87        894.53        19.51 o                         
  -4   0   4        481.18        494.70        11.60 o                         
  -3   0   4        324.40        339.90         9.58 o                         
  -2   0   4         11.76          9.90         1.39 o                         
  -1   0   4        112.58        146.19         4.38 o                         
   0   0   4          2.29          3.38         2.72 o                         
   1   0   4       1412.01       1448.41        27.30 o                         
   2   0   4        342.51        422.69        11.53 o                         
   3   0   4        337.85        380.63        10.61 o                         
   4   0   4       2593.62       3018.22        56.07 o                         
   5   0   4       1155.85       1250.75        25.66 o                         
   6   0   4        965.21        962.28        20.78 o                         
   7   0   4        160.69        176.93         5.98 o                         
   8   0   4         51.86         51.39         3.61 o                         
   9   0   4          8.06          7.13         3.21 o                         
  10   0   4         38.28         32.71         4.35 o                         
 -10   1   4         28.46         22.36         4.67 o                         
  -9   1   4        152.84        154.34         8.16 o                         
  -8   1   4         51.70         55.94         3.47 o                         
  -7   1   4         14.14         17.09         2.97 o                         
  -6   1   4         60.77         60.10         5.35 o                         
  -5   1   4         60.21         78.26         3.28 o                         
  -4   1   4        100.90        102.86         3.86 o                         
  -3   1   4        383.87        401.41         9.77 o                         
  -2   1   4         67.79         63.64         2.23 o                         
  -1   1   4        215.19        282.79         6.65 o                         
   0   1   4        183.23        182.73         5.26 o                         
   1   1   4       2886.38       3299.25       152.18 o                         
   2   1   4       2961.98       3311.69        55.94 o                         
   3   1   4        915.86       1065.55        21.31 o                         
   4   1   4       1211.09       1446.47        30.33 o                         
   5   1   4        311.51        341.06        10.17 o                         
   6   1   4          3.02          2.80         1.75 o                         
   7   1   4        110.41        117.55         4.54 o                         
   8   1   4         29.87         36.68         2.93 o                         
   9   1   4         12.73         12.24         2.65 o                         
  10   1   4        139.44        145.39         4.56 o                         
 -10   2   4         15.97         10.94         8.03 o                         
  -9   2   4          1.68          7.36         2.99 o                         
  -8   2   4         19.71         24.88         3.25 o                         
  -7   2   4        163.40        162.42         5.65 o                         
  -6   2   4        465.84        476.26        11.38 o                         
  -5   2   4        344.10        344.92         8.36 o                         
  -4   2   4          5.76          5.43         1.61 o                         
  -3   2   4        149.79        156.63         5.26 o                         
  -2   2   4        119.57        117.54         4.26 o                         
  -1   2   4         94.91        111.74         3.83 o                         
   1   2   4       3305.13       3582.26       100.41 o                         
   2   2   4        373.30        449.70         9.21 o                         
   3   2   4        564.77        624.99        13.17 o                         
   4   2   4        679.77        737.99        15.85 o                         
   5   2   4         55.19         58.47         2.82 o                         
   6   2   4         87.86         85.73         4.77 o                         
   7   2   4        114.58        112.93         5.08 o                         
   8   2   4         42.21         40.47         3.53 o                         
   9   2   4         29.50         29.87         3.66 o                         
  10   2   4        109.02        103.47         5.82 o                         
 -10   3   4        102.73        110.31         4.33 o                         
  -9   3   4         48.42         57.05         5.53 o                         
  -8   3   4          7.89          9.59         3.03 o                         
  -7   3   4        111.72        108.70         4.32 o                         
  -6   3   4        130.38        122.41         4.67 o                         
  -5   3   4         12.96         13.14         1.95 o                         
  -4   3   4         73.66         63.43         3.66 o                         
  -3   3   4        256.28        240.63         6.40 o                         
  -2   3   4        474.71        492.35        11.54 o                         
  -1   3   4        713.79        718.44        15.26 o                         
   1   3   4       3488.28       3568.03       104.74 o                         
   2   3   4        386.60        405.00         9.11 o                         
   3   3   4         87.66         82.70         2.90 o                         
   4   3   4        140.30        157.25         4.75 o                         
   5   3   4         83.20         87.16         4.95 o                         
   6   3   4        184.23        189.45         5.99 o                         
   7   3   4        373.73        388.74         9.68 o                         
   8   3   4        111.32        114.89         4.73 o                         
   9   3   4          2.78          0.35         3.70 o                         
  10   3   4         41.79         43.09         4.86 o                         
  -9   4   4          1.47          0.18         5.53 o                         
  -8   4   4         68.62         63.26         3.66 o                         
  -7   4   4        116.88        101.82         7.00 o                         
  -6   4   4         38.23         35.67         2.68 o                         
  -5   4   4         54.99         53.42         4.01 o                         
  -4   4   4          2.07          3.20         1.58 o                         
  -3   4   4        737.44        740.29        17.04 o                         
  -2   4   4        865.62        877.98        20.51 o                         
  -1   4   4       1037.16       1065.65        22.55 o                         
   0   4   4       1927.84       1998.31        39.04 o                         
   1   4   4        601.04        597.05        12.14 o                         
   2   4   4        177.37        162.87         4.26 o                         
   3   4   4        122.15        112.69         4.28 o                         
   4   4   4        218.59        211.51         5.88 o                         
   5   4   4         34.23         30.36         3.79 o                         
   6   4   4        123.81        114.59         4.63 o                         
   7   4   4         97.95        106.36         5.66 o                         
   8   4   4          0.53          1.50         3.15 o                         
   9   4   4          0.38          2.49         2.74 o                         
  10   4   4          6.89          8.08         3.97 o                         
  -9   5   4         10.63         13.57         4.28 o                         
  -8   5   4          1.53          5.65         3.34 o                         
  -7   5   4         98.44         93.76         4.75 o                         
  -6   5   4         93.07         95.44         5.12 o                         
  -5   5   4        156.62        163.06         7.67 o                         
  -4   5   4        615.68        632.72        18.64 o                         
  -3   5   4        180.00        164.44         8.47 o                         
  -2   5   4        491.43        484.60        13.26 o                         
  -1   5   4        348.85        334.06         9.36 o                         
   0   5   4          3.36          0.37         1.25 o                         
   1   5   4         24.29         35.22         1.64 o                         
   2   5   4         13.22         15.99         1.48 o                         
   3   5   4        174.99        189.77         5.93 o                         
   4   5   4        127.19        130.29         4.37 o                         
   5   5   4        126.66        130.39         8.43 o                         
   6   5   4         56.72         54.26         3.92 o                         
   7   5   4         60.07         56.49         3.68 o                         
   8   5   4         24.84         26.76         3.11 o                         
   9   5   4          0.81         -1.81         4.18 o                         
  10   5   4         10.99          5.66         3.92 o                         
  -9   6   4          4.71          4.51         3.78 o                         
  -8   6   4         47.88         60.27         4.38 o                         
  -7   6   4         20.53         23.60         3.42 o                         
  -6   6   4         49.11         50.74         3.81 o                         
  -5   6   4        172.06        160.56         7.10 o                         
  -4   6   4          1.59          1.60         2.01 o                         
  -3   6   4          3.08          0.15         2.14 o                         
  -2   6   4         86.17         78.92         6.82 o                         
  -1   6   4        487.22        466.44        15.03 o                         
   0   6   4        208.96        204.75         8.29 o                         
   1   6   4          0.76         -0.20         1.47 o                         
   2   6   4         50.25         46.44         2.69 o                         
   3   6   4        205.44        213.25         6.18 o                         
   4   6   4        335.46        333.89         8.92 o                         
   5   6   4         34.52         29.51         2.70 o                         
   6   6   4          7.29         11.27         2.36 o                         
   7   6   4          0.25         -0.69         2.69 o                         
   8   6   4         17.28         13.47         4.37 o                         
   9   6   4         91.39         86.63         4.66 o                         
  -8   7   4         49.05         51.68         4.69 o                         
  -7   7   4         53.04         62.65         5.37 o                         
  -6   7   4         67.74         67.02         4.21 o                         
  -5   7   4        221.31        234.02         7.31 o                         
  -4   7   4        151.28        156.91         5.80 o                         
  -3   7   4          6.28         -0.40         2.33 o                         
  -2   7   4         71.44         67.40         3.41 o                         
  -1   7   4        358.55        348.97         7.56 o                         
   0   7   4        261.05        259.89         9.93 o                         
   1   7   4        192.81        181.43         5.40 o                         
   2   7   4        146.41        143.22         5.94 o                         
   3   7   4         84.34         79.21         4.10 o                         
   4   7   4         70.01         72.15         3.81 o                         
   5   7   4        146.13        136.00         5.45 o                         
   6   7   4          2.54          1.96         2.97 o                         
   7   7   4          0.84          5.47         3.75 o                         
   8   7   4         16.07         12.73         2.96 o                         
   9   7   4         39.67         33.36         4.19 o                         
  -7   8   4         34.59         41.55         5.80 o                         
  -6   8   4         14.64         12.85         4.38 o                         
  -5   8   4         78.94         78.91         5.10 o                         
  -4   8   4         62.01         75.68         5.17 o                         
  -3   8   4        186.15        189.16         5.72 o                         
  -2   8   4        327.23        321.44        10.88 o                         
  -1   8   4        110.35         97.08         4.03 o                         
   0   8   4         18.82         20.70         2.94 o                         
   1   8   4         12.58         12.09         2.17 o                         
   2   8   4         24.49         23.49         2.67 o                         
   3   8   4         10.19         11.44         2.78 o                         
   4   8   4         12.65          9.34         3.79 o                         
   5   8   4         18.51         14.12         3.05 o                         
   6   8   4         32.11         34.63         4.06 o                         
   7   8   4         22.39         28.24         4.41 o                         
   8   8   4         58.27         60.55         4.43 o                         
  -6   9   4         18.60         17.83         4.79 o                         
  -5   9   4          0.16         -2.32         3.53 o                         
  -4   9   4          0.51          7.52         5.52 o                         
  -3   9   4         11.33         14.00         4.59 o                         
  -2   9   4         85.37         77.85         3.90 o                         
  -1   9   4         70.61         75.96         6.47 o                         
   0   9   4          0.31         -1.64         3.12 o                         
   1   9   4          2.82          2.08         3.11 o                         
   2   9   4         11.86         11.90         3.08 o                         
   3   9   4          9.66          8.02         2.90 o                         
   4   9   4         34.31         42.36         3.75 o                         
   5   9   4         49.42         50.44         4.01 o                         
   6   9   4          2.17          6.91         5.53 o                         
   7   9   4          1.35          4.35         4.18 o                         
  -5  10   4         26.00         26.88         5.61 o                         
  -4  10   4         20.79         20.35         3.75 o                         
  -3  10   4         56.68         75.83         4.05 o                         
  -2  10   4         18.02         24.03         3.85 o                         
  -1  10   4         19.47         21.27         3.48 o                         
   0  10   4          1.69          3.38         3.53 o                         
   1  10   4          7.95          6.75         3.92 o                         
   2  10   4         20.43         26.38         4.19 o                         
   3  10   4         10.54          9.69         4.01 o                         
   4  10   4         13.34         12.97         3.84 o                         
   5  10   4         17.26         22.54         4.09 o                         
   6  10   4         14.45         12.95         5.17 o                         
  -3  11   4         38.13         47.75         4.70 o                         
  -2  11   4         18.29         29.19         3.70 o                         
  -1  11   4          0.09          3.92         3.66 o                         
   0  11   4          7.58          6.05         3.31 o                         
   1  11   4         12.50         18.91         7.58 o                         
   2  11   4         38.75         50.97         4.30 o                         
   3  11   4         28.09         41.49         3.98 o                         
   4  11   4          7.89         13.46         5.66 o                         
  -3 -10   5         15.14         14.73         3.75 o                         
  -2 -10   5         12.83         15.54         4.81 o                         
  -1 -10   5         14.05         23.37         4.28 o                         
   0 -10   5         45.10         62.38         3.56 o                         
   1 -10   5         14.47         20.88         4.99 o                         
   2 -10   5         40.82         50.71         3.48 o                         
  -5  -9   5         32.47         29.36         3.08 o                         
  -4  -9   5         30.31         27.21         4.95 o                         
  -3  -9   5          3.99          9.57         4.10 o                         
  -2  -9   5          3.70          2.81         4.07 o                         
  -1  -9   5         13.42         15.88         3.55 o                         
   0  -9   5         10.37         16.00         3.52 o                         
   1  -9   5        144.48        151.21         4.85 o                         
   2  -9   5        102.13        101.10         4.69 o                         
   3  -9   5         10.77         18.64         3.97 o                         
   4  -9   5          0.19          1.39         3.55 o                         
  -6  -8   5         14.56         16.92         5.47 o                         
  -5  -8   5         20.47         13.53         5.42 o                         
  -4  -8   5          1.87          3.36         3.51 o                         
  -3  -8   5          8.26          6.92         3.18 o                         
  -2  -8   5         32.02         35.63         4.82 o                         
  -1  -8   5         38.28         43.76         4.02 o                         
   0  -8   5         74.29         86.39         5.10 o                         
   1  -8   5         26.11         28.54         3.66 o                         
   2  -8   5         21.78         28.79         4.68 o                         
   3  -8   5          2.64          6.31         3.75 o                         
   4  -8   5          7.88          6.99         3.26 o                         
   5  -8   5         37.44         31.68         4.66 o                         
   6  -8   5          0.23          3.00         7.13 o                         
  -7  -7   5          3.62         -0.43         5.10 o                         
  -6  -7   5          1.50          4.79         7.89 o                         
  -5  -7   5         83.72         75.53         6.24 o                         
  -4  -7   5         74.78         85.25         4.77 o                         
  -3  -7   5         47.64         51.46         4.16 o                         
  -2  -7   5         71.98         74.95        10.79 o                         
  -1  -7   5         93.25         98.90         5.13 o                         
   0  -7   5        162.79        172.11         5.83 o                         
   1  -7   5        224.60        220.87        11.15 o                         
   2  -7   5          0.42          0.13         3.15 o                         
   3  -7   5        111.21         89.12         5.45 o                         
   4  -7   5          3.61          2.73         3.00 o                         
   5  -7   5         65.03         57.66         3.46 o                         
   6  -7   5         28.15         29.66         4.60 o                         
   7  -7   5         19.59         20.29         3.76 o                         
  -8  -6   5         25.46         22.89         4.84 o                         
  -7  -6   5         27.11         29.57         8.47 o                         
  -6  -6   5         82.13         89.00         5.80 o                         
  -5  -6   5         63.03         51.16         5.71 o                         
  -4  -6   5        164.03        161.98         9.94 o                         
  -3  -6   5        199.80        173.27        11.68 o                         
   0  -6   5         69.81         67.86         6.15 o                         
   1  -6   5        186.24        181.30        10.88 o                         
   2  -6   5         56.71         49.26        31.84 o                         
   3  -6   5         47.47         45.93         7.62 o                         
   4  -6   5         51.67         56.31         4.68 o                         
   5  -6   5        152.47        139.69         7.26 o                         
   6  -6   5         82.26         82.89         6.38 o                         
   7  -6   5         47.01         38.52         5.53 o                         
   8  -6   5         55.62         54.52         5.17 o                         
  -9  -5   5          0.15         -0.96         3.56 o                         
  -8  -5   5         24.32         26.01         4.16 o                         
  -7  -5   5        104.22        102.76         4.84 o                         
  -6  -5   5        116.83        100.74         5.93 o                         
  -5  -5   5        129.95        125.21         4.54 o                         
  -4  -5   5         67.64         61.95         3.75 o                         
  -3  -5   5        232.04        212.47        19.26 o                         
  -2  -5   5        143.12        139.24         5.83 o                         
  -1  -5   5        124.16        108.30         6.72 o                         
   0  -5   5        116.26        104.45         4.93 o                         
   1  -5   5         91.36         84.73         6.60 o                         
   2  -5   5         59.61         45.46         4.50 o                         
   3  -5   5          9.73          6.55         3.01 o                         
   4  -5   5        291.54        273.06        11.15 o                         
   5  -5   5         98.99         92.48         5.89 o                         
   6  -5   5         84.27         86.77         6.06 o                         
   7  -5   5        164.36        170.62         6.30 o                         
   8  -5   5          6.35         22.23        11.99 o                         
  -9  -4   5         39.79         36.33         3.50 o                         
  -8  -4   5         31.04         26.63         3.04 o                         
  -7  -4   5        171.96        173.18         5.90 o                         
  -6  -4   5        187.89        190.18         5.65 o                         
  -5  -4   5         33.38         30.13         2.22 o                         
  -4  -4   5        160.25        159.61         5.40 o                         
  -3  -4   5         77.12         75.25         4.03 o                         
  -2  -4   5        145.04        128.53         4.60 o                         
  -1  -4   5        188.73        193.26         6.46 o                         
   0  -4   5        313.31        268.34         8.57 o                         
   1  -4   5         26.23         24.33         2.48 o                         
   2  -4   5         17.24         18.32         2.59 o                         
   3  -4   5        283.91        258.34        10.14 o                         
   4  -4   5          6.14          6.98         4.28 o                         
   5  -4   5         19.94         20.69         2.72 o                         
   6  -4   5         29.14         31.11         3.18 o                         
   7  -4   5         54.12         51.52         4.64 o                         
   8  -4   5         50.15         46.02         4.10 o                         
   9  -4   5          2.17          8.63         5.80 o                         
 -10  -3   5        103.45        105.96         5.13 o                         
  -9  -3   5         18.77         12.72         3.56 o                         
  -8  -3   5        119.49        124.98         5.03 o                         
  -7  -3   5        242.41        259.99         6.14 o                         
  -6  -3   5        144.28        140.87         4.56 o                         
  -5  -3   5        155.29        150.03         8.25 o                         
  -4  -3   5        102.78        100.82         3.64 o                         
  -3  -3   5         30.10         21.63         2.54 o                         
  -2  -3   5          0.60         -0.16         1.53 o                         
  -1  -3   5        296.49        287.80         7.71 o                         
   0  -3   5          2.16          2.98         1.89 o                         
   1  -3   5         29.13         35.34         2.75 o                         
   2  -3   5        120.81         97.80         3.85 o                         
   3  -3   5        259.98        265.20         7.94 o                         
   4  -3   5        647.83        616.23        16.70 o                         
   5  -3   5         69.18         63.07         3.43 o                         
   6  -3   5        280.68        290.75         7.98 o                         
   7  -3   5        143.25        131.88         5.59 o                         
   8  -3   5          2.73          0.52         2.52 o                         
   9  -3   5         48.52         46.45         4.32 o                         
 -10  -2   5        132.69        139.79         4.28 o                         
  -9  -2   5         44.36         44.81         3.82 o                         
  -8  -2   5         21.98         17.13         3.24 o                         
  -7  -2   5         31.10         36.60         3.41 o                         
  -6  -2   5          7.24          7.71         2.17 o                         
  -5  -2   5         39.27         42.67         2.80 o                         
  -4  -2   5        253.66        271.26         7.90 o                         
  -3  -2   5         51.48         50.49         2.69 o                         
  -2  -2   5        153.65        172.61         5.60 o                         
  -1  -2   5        532.84        629.42        14.34 o                         
   0  -2   5        584.16        578.02        13.43 o                         
   1  -2   5          1.09          1.75         1.80 o                         
   2  -2   5        502.42        524.55        12.97 o                         
   3  -2   5       1171.11       1260.61        28.77 o                         
   4  -2   5          7.12         10.79         3.17 o                         
   5  -2   5        345.34        356.66        11.10 o                         
   6  -2   5        298.39        297.32         8.70 o                         
   7  -2   5        162.92        148.41         5.71 o                         
   8  -2   5        127.83        124.91         4.96 o                         
   9  -2   5         95.44         88.85         5.34 o                         
  10  -2   5         49.80         42.04         3.43 o                         
 -10  -1   5         60.81         68.64         4.99 o                         
  -9  -1   5          0.59          1.07         3.43 o                         
  -8  -1   5         42.80         48.39         3.63 o                         
  -7  -1   5        137.62        130.21         9.10 o                         
  -6  -1   5         28.69         33.95         2.63 o                         
  -5  -1   5        216.61        229.62         6.30 o                         
  -4  -1   5        202.18        205.06         6.39 o                         
  -3  -1   5         57.55         73.17         3.25 o                         
  -2  -1   5          4.64          1.28         1.38 o                         
  -1  -1   5       1269.47       1300.48        26.45 o                         
   0  -1   5        231.79        256.77         9.45 o                         
   1  -1   5        181.85        182.38         6.02 o                         
   2  -1   5        916.85       1026.49        36.03 o                         
   3  -1   5        909.23       1054.86        22.53 o                         
   4  -1   5        514.06        559.45        14.44 o                         
   5  -1   5        116.81        135.46         4.70 o                         
   6  -1   5         99.00        106.48         3.94 o                         
   7  -1   5          5.31          6.93         2.99 o                         
   8  -1   5        134.80        146.40         6.61 o                         
   9  -1   5        324.25        354.24         9.20 o                         
  10  -1   5         41.37         39.98         4.06 o                         
 -10   0   5         11.09          6.25         3.41 o                         
  -9   0   5          2.55          4.91         5.66 o                         
  -8   0   5         27.28         31.14         3.38 o                         
  -7   0   5         10.01         12.17         2.67 o                         
  -6   0   5        171.72        176.76         5.70 o                         
  -5   0   5        316.55        349.32         8.98 o                         
  -4   0   5        522.19        573.06        12.49 o                         
  -3   0   5         17.39         14.56         1.70 o                         
  -2   0   5        227.77        278.23         7.79 o                         
  -1   0   5        693.73        762.58        19.08 o                         
   0   0   5       1615.94       1717.00        50.47 o                         
   1   0   5        105.02        110.91         3.92 o                         
   2   0   5         78.27         87.26         7.80 o                         
   3   0   5        276.10        298.87         8.16 o                         
   4   0   5        245.91        268.37         7.85 o                         
   5   0   5       1565.83       1610.44        31.39 o                         
   6   0   5        796.28        791.25        19.30 o                         
   7   0   5          9.74          8.48         3.25 o                         
   8   0   5         55.30         60.07         3.08 o                         
   9   0   5        112.45        111.99         3.87 o                         
  10   0   5          1.03          2.92         3.19 o                         
 -10   1   5         21.28         17.35         3.84 o                         
  -9   1   5         17.70         16.46         3.09 o                         
  -8   1   5        119.01        120.74         5.02 o                         
  -7   1   5        156.40        164.37         5.32 o                         
  -6   1   5         52.96         51.68         3.14 o                         
  -5   1   5         51.10         50.87         2.74 o                         
  -4   1   5        391.53        418.13        10.72 o                         
  -3   1   5        432.82        446.49        11.91 o                         
  -2   1   5        332.50        342.81         8.04 o                         
  -1   1   5       1439.30       1618.83        28.56 o                         
   0   1   5       2318.01       2584.92        60.20 o                         
   1   1   5       1681.97       1980.64        65.72 o                         
   2   1   5       2277.37       2579.85        44.77 o                         
   3   1   5        203.92        209.21         7.49 o                         
   4   1   5        171.61        183.20         6.53 o                         
   5   1   5        412.58        446.35        10.56 o                         
   6   1   5        194.64        188.77         7.00 o                         
   7   1   5         50.91         56.49         3.31 o                         
   8   1   5         14.19         12.38         2.46 o                         
   9   1   5         24.61         21.84         3.17 o                         
  10   1   5          0.70         -0.72         4.24 o                         
 -10   2   5          4.50          1.03         4.57 o                         
  -9   2   5          7.00          5.44         2.65 o                         
  -8   2   5        113.18        105.65         4.84 o                         
  -7   2   5        342.10        335.09         8.98 o                         
  -6   2   5        553.46        572.30        13.02 o                         
  -5   2   5         13.76         12.71         2.10 o                         
  -4   2   5        351.92        377.86         8.95 o                         
  -3   2   5        490.09        521.52        10.88 o                         
  -2   2   5        426.29        410.35         9.04 o                         
  -1   2   5       1410.66       1513.89        51.19 o                         
   0   2   5        827.93        861.71        20.42 o                         
   1   2   5        213.48        227.17         5.89 o                         
   2   2   5        307.15        402.55        13.29 o                         
   3   2   5       1448.04       1488.63        27.33 o                         
   4   2   5        292.80        327.82         7.81 o                         
   5   2   5        199.92        216.40         6.13 o                         
   6   2   5         76.97         78.89         5.08 o                         
   7   2   5         47.88         43.38         3.11 o                         
   8   2   5          6.14         12.74         3.25 o                         
   9   2   5         23.81         28.29         3.57 o                         
  10   2   5         30.74         30.32         4.60 o                         
 -10   3   5         51.52         53.14         4.48 o                         
  -9   3   5          3.05         -6.34         4.24 o                         
  -8   3   5         19.52         18.71         3.12 o                         
  -7   3   5        165.05        163.00         5.59 o                         
  -6   3   5         54.91         51.55         2.93 o                         
  -5   3   5        129.74        133.09         4.79 o                         
  -4   3   5         89.43         90.96         3.44 o                         
  -3   3   5        319.03        325.99         7.47 o                         
  -2   3   5         85.95         91.01         2.90 o                         
  -1   3   5        538.52        491.32        12.94 o                         
   1   3   5         10.28         10.61         0.84 o                         
   2   3   5        281.91        297.53         7.45 o                         
   3   3   5         47.05         49.73         2.30 o                         
   4   3   5        106.96        112.54         5.44 o                         
   5   3   5         30.67         37.90         2.49 o                         
   6   3   5         95.40         94.76         4.25 o                         
   7   3   5        102.86        104.69         4.15 o                         
   8   3   5          0.37         -0.73         2.78 o                         
   9   3   5         52.75         49.61         4.04 o                         
  10   3   5         66.05         64.51         5.27 o                         
  -9   4   5         40.23         45.36         4.31 o                         
  -8   4   5         22.72         20.32         4.52 o                         
  -7   4   5         84.67         75.06         4.49 o                         
  -6   4   5         46.31         51.52         3.27 o                         
  -5   4   5        105.35         93.59         3.81 o                         
  -4   4   5          3.09          2.61         1.94 o                         
  -3   4   5        276.25        271.50         6.74 o                         
  -2   4   5        610.68        614.03        15.34 o                         
  -1   4   5        630.77        649.75        17.47 o                         
   1   4   5        155.22        140.14         3.86 o                         
   2   4   5        327.68        353.33         8.97 o                         
   3   4   5        803.51        814.14        17.32 o                         
   4   4   5         11.28         10.80         1.71 o                         
   5   4   5         18.14         14.38         2.12 o                         
   6   4   5         57.06         53.01         3.70 o                         
   7   4   5         22.52         22.80         3.66 o                         
   8   4   5         64.93         68.40         4.10 o                         
   9   4   5         67.85         66.86         4.79 o                         
  10   4   5         74.17         72.38         4.82 o                         
  -9   5   5          2.67         10.17         5.15 o                         
  -8   5   5          4.73          8.60         3.16 o                         
  -7   5   5        148.59        143.65         6.10 o                         
  -6   5   5        196.04        191.38         8.34 o                         
  -5   5   5         96.99         89.03         6.91 o                         
  -4   5   5        135.83        128.87        10.12 o                         
  -3   5   5        667.62        674.47        16.31 o                         
  -2   5   5        957.88        975.69        21.77 o                         
  -1   5   5        825.46        811.07        21.82 o                         
   0   5   5        110.83         97.04         3.97 o                         
   1   5   5         27.87         22.70         1.76 o                         
   2   5   5         67.12         69.92         3.44 o                         
   3   5   5        207.07        214.80         5.63 o                         
   4   5   5        182.27        180.40         5.96 o                         
   5   5   5         30.88         31.39         2.48 o                         
   6   5   5        147.64        137.17         5.17 o                         
   7   5   5        147.29        151.94         5.31 o                         
   8   5   5         44.39         42.23         3.87 o                         
   9   5   5        132.97        120.30         5.99 o                         
  10   5   5         32.77         33.68         4.71 o                         
  -8   6   5         22.51         22.75         4.28 o                         
  -7   6   5         34.37         32.73         3.94 o                         
  -6   6   5        180.37        183.05         6.84 o                         
  -5   6   5         95.40         94.24         7.89 o                         
  -4   6   5        197.59        178.00         6.43 o                         
  -3   6   5        646.16        636.94        16.13 o                         
  -2   6   5        356.44        330.99         8.28 o                         
  -1   6   5        159.72        154.92         4.47 o                         
   0   6   5         79.66         72.06         3.39 o                         
   1   6   5          4.65          4.07         1.34 o                         
   2   6   5         26.26         27.65         2.76 o                         
   3   6   5        327.73        334.74         8.01 o                         
   4   6   5        123.48        124.50         4.03 o                         
   5   6   5        104.09        101.80         4.38 o                         
   6   6   5         87.19         90.04         4.54 o                         
   7   6   5         24.71         23.43         5.04 o                         
   8   6   5         87.57         85.69         5.91 o                         
   9   6   5        101.41        101.48        10.61 o                         
  -8   7   5         12.60          6.28        10.61 o                         
  -7   7   5         50.47         54.49         4.22 o                         
  -6   7   5         58.28         53.73         4.77 o                         
  -5   7   5         79.18         71.83         4.52 o                         
  -4   7   5        130.03        118.59         5.93 o                         
  -3   7   5         83.90         85.83         4.16 o                         
  -2   7   5         20.39         19.96         2.94 o                         
  -1   7   5         15.11         13.32         1.96 o                         
   0   7   5         16.14         14.78         3.03 o                         
   1   7   5         80.15         77.29         5.22 o                         
   2   7   5         66.43         62.02         3.50 o                         
   3   7   5        121.09        134.56         5.75 o                         
   4   7   5        148.47        153.64         5.22 o                         
   5   7   5         28.17         25.18         3.08 o                         
   6   7   5          1.06          2.29         2.99 o                         
   7   7   5          1.09          1.95         3.65 o                         
   8   7   5          4.32         -1.70         4.05 o                         
   9   7   5         46.64         42.09         6.91 o                         
  -7   8   5          1.23          4.05         4.86 o                         
  -6   8   5         53.85         61.73         9.14 o                         
  -5   8   5         13.06         12.15         2.99 o                         
  -4   8   5         66.57         72.13         4.26 o                         
  -3   8   5        177.78        177.65         6.49 o                         
  -2   8   5         23.70         20.61         2.23 o                         
  -1   8   5         68.70         63.52         3.92 o                         
   0   8   5          6.61          5.85         2.59 o                         
   1   8   5         72.83         88.46         7.13 o                         
   2   8   5         26.34         25.17         3.21 o                         
   3   8   5         23.75         24.19         3.70 o                         
   4   8   5          5.97          6.05         2.79 o                         
   5   8   5          0.30          1.13         3.35 o                         
   6   8   5         13.59         24.42        10.52 o                         
   7   8   5         31.32         28.39         5.75 o                         
   8   8   5         76.74         66.49         7.62 o                         
  -6   9   5          5.79          2.45         4.64 o                         
  -5   9   5          0.42          3.11         6.73 o                         
  -4   9   5          0.24         -2.30         3.70 o                         
  -3   9   5         10.76         10.14         2.87 o                         
  -2   9   5          8.67          8.10         2.66 o                         
  -1   9   5          1.26          2.78         2.53 o                         
   0   9   5        114.76        124.74         5.77 o                         
   1   9   5        141.80        160.70         7.31 o                         
   2   9   5         37.45         35.76         3.31 o                         
   3   9   5         35.53         36.95         3.23 o                         
   4   9   5         43.20         50.35         5.80 o                         
   5   9   5          7.15          3.76         3.74 o                         
   6   9   5         13.83          9.05         3.65 o                         
   7   9   5        110.29         99.20         3.74 o                         
  -4  10   5         20.50         21.33         7.80 o                         
  -3  10   5         55.86         54.04         8.12 o                         
  -2  10   5          0.68          2.95         3.90 o                         
  -1  10   5         14.60         15.16         3.06 o                         
   0  10   5        135.49        154.51         5.89 o                         
   1  10   5        122.06        160.00         6.49 o                         
   2  10   5         11.92         11.52         2.86 o                         
   3  10   5         23.16         21.61         4.05 o                         
   4  10   5         24.49         33.77         5.89 o                         
   5  10   5         16.95         16.95         3.78 o                         
   6  10   5         66.07         66.10         7.40 o                         
  -2  11   5         32.82         42.59         4.82 o                         
  -1  11   5          1.44          1.79         3.73 o                         
   0  11   5         11.02         20.01         3.93 o                         
   1  11   5          9.19         15.04         3.74 o                         
   2  11   5          3.68          6.35         4.38 o                         
   3  11   5          6.95         12.48         3.33 o                         
   4  11   5          4.00          4.86         3.96 o                         
  -4  -9   6         20.01         18.37         6.42 o                         
  -3  -9   6          0.29          2.72         6.51 o                         
  -2  -9   6          2.58          5.02         3.15 o                         
  -1  -9   6         10.23         15.06         4.18 o                         
   0  -9   6         43.10         46.20         4.48 o                         
   1  -9   6         30.01         31.70         3.94 o                         
   2  -9   6          0.17          5.61         3.37 o                         
   3  -9   6          8.92         11.18         3.74 o                         
  -6  -8   6         15.23         10.54         5.97 o                         
  -5  -8   6         43.92         48.93         4.77 o                         
  -4  -8   6          9.48          2.23         4.19 o                         
  -3  -8   6          0.23          3.34         4.66 o                         
  -2  -8   6          8.72         10.59         3.37 o                         
  -1  -8   6         70.42         59.39         5.89 o                         
   0  -8   6         35.24         41.04         8.61 o                         
   1  -8   6          7.24          3.57         5.62 o                         
   2  -8   6         71.54         69.26         8.61 o                         
   3  -8   6         52.48         53.18         4.53 o                         
   4  -8   6         67.96         66.67         4.35 o                         
   5  -8   6         33.40         29.58         4.44 o                         
  -7  -7   6          1.16          2.91         4.70 o                         
  -6  -7   6          7.70          2.45         8.78 o                         
  -5  -7   6         72.43         70.17         9.36 o                         
  -4  -7   6         34.73         35.85         8.56 o                         
  -3  -7   6          0.31          9.35         3.87 o                         
  -2  -7   6        199.46        194.63        14.54 o                         
  -1  -7   6        265.39        272.45        21.27 o                         
   2  -7   6          4.82         10.18         7.62 o                         
   3  -7   6          6.59         35.52        17.70 o                         
   4  -7   6          5.42         30.06         4.70 o                         
   5  -7   6         66.19         70.59         4.22 o                         
   6  -7   6         60.33         69.56         8.65 o                         
  -8  -6   6         87.79         90.20         5.11 o                         
  -7  -6   6         12.68         12.28         2.74 o                         
  -6  -6   6          2.77          1.72         3.34 o                         
  -5  -6   6         89.18         83.06         5.04 o                         
  -4  -6   6         60.56         48.73         3.39 o                         
  -3  -6   6        113.67        109.37         9.45 o                         
  -2  -6   6        103.79        103.10         4.91 o                         
  -1  -6   6         31.00         34.68         3.43 o                         
   0  -6   6          3.50         10.70         7.76 o                         
   1  -6   6         23.50         32.80         6.24 o                         
   2  -6   6        188.97        168.44        16.77 o                         
   3  -6   6         38.53         36.49        10.30 o                         
   4  -6   6          2.58         -5.06         3.96 o                         
   5  -6   6        128.90        125.78         6.06 o                         
   6  -6   6         42.82         40.11         4.47 o                         
   7  -6   6         39.57         37.26        18.73 o                         
  -8  -5   6         36.98         36.28         4.13 o                         
  -7  -5   6         26.97         22.70         4.73 o                         
  -6  -5   6         44.08         36.24         3.40 o                         
  -5  -5   6         87.81         73.05         6.02 o                         
  -4  -5   6         56.58         54.79         2.93 o                         
  -3  -5   6         61.26         54.17         3.75 o                         
  -2  -5   6        477.61        440.33        11.07 o                         
  -1  -5   6          0.94          2.15         1.98 o                         
   0  -5   6        155.61        144.69        11.55 o                         
   1  -5   6         20.18         20.10         2.42 o                         
   2  -5   6         33.68         33.19         3.12 o                         
   3  -5   6        158.93        149.16         5.03 o                         
   4  -5   6        198.82        187.23         6.99 o                         
   5  -5   6        348.99        320.31        10.05 o                         
   6  -5   6         68.30         63.03         3.62 o                         
   7  -5   6          8.97         12.25         3.81 o                         
   8  -5   6         68.90         82.46        12.35 o                         
  -9  -4   6          0.24          1.67         3.40 o                         
  -8  -4   6          3.87          5.49         3.46 o                         
  -7  -4   6         44.78         39.99         3.47 o                         
  -6  -4   6        115.80        111.43         4.82 o                         
  -5  -4   6        179.39        185.25         5.93 o                         
  -4  -4   6         95.24        106.94         6.15 o                         
  -3  -4   6         26.73         29.60         3.21 o                         
  -2  -4   6         35.17         26.96         2.51 o                         
  -1  -4   6        169.33        152.70         6.22 o                         
   0  -4   6         15.34         11.94         2.72 o                         
   1  -4   6        211.81        207.70         6.44 o                         
   2  -4   6        633.97        603.45        13.69 o                         
   3  -4   6         17.57         17.76         2.61 o                         
   4  -4   6        181.78        183.96         6.40 o                         
   5  -4   6        196.07        188.38         6.47 o                         
   6  -4   6          7.54          9.58         3.08 o                         
   7  -4   6         25.72         28.97         3.43 o                         
   8  -4   6        113.15        108.38         5.39 o                         
   9  -4   6         42.31         37.19         5.17 o                         
  -9  -3   6          0.38          3.56         3.15 o                         
  -8  -3   6        132.14        128.56         5.93 o                         
  -7  -3   6        206.56        229.70        12.57 o                         
  -6  -3   6        127.37        115.80         4.98 o                         
  -5  -3   6        167.47        156.78         5.51 o                         
  -4  -3   6         22.35         21.45         2.54 o                         
  -3  -3   6         58.00         52.03         3.72 o                         
  -2  -3   6          2.73          4.99         2.01 o                         
  -1  -3   6         26.35         28.45         2.39 o                         
   0  -3   6         14.96         12.69         2.27 o                         
   1  -3   6        389.93        391.76        10.18 o                         
   2  -3   6        642.25        661.36        14.41 o                         
   3  -3   6        535.27        533.66        12.93 o                         
   4  -3   6        226.92        226.22         8.20 o                         
   5  -3   6        129.90        138.28         7.98 o                         
   6  -3   6         18.87         13.69         2.72 o                         
   7  -3   6         82.83         78.36         4.01 o                         
   8  -3   6        191.68        184.98         7.44 o                         
   9  -3   6         35.84         30.60         3.71 o                         
  -9  -2   6          5.54          5.49         3.41 o                         
  -8  -2   6         44.12         43.96         3.67 o                         
  -7  -2   6        165.91        168.37         6.13 o                         
  -6  -2   6          1.84          1.48         2.23 o                         
  -5  -2   6          6.19          8.22         1.90 o                         
  -4  -2   6         24.61         25.79         1.99 o                         
  -3  -2   6        153.15        174.99         6.41 o                         
  -2  -2   6        223.45        241.38         7.22 o                         
  -1  -2   6       2028.85       2237.86        47.30 o                         
   0  -2   6        477.87        509.42        12.81 o                         
   1  -2   6         68.22         70.25         3.33 o                         
   2  -2   6        533.48        538.45        13.96 o                         
   3  -2   6        180.91        180.19         6.18 o                         
   4  -2   6        177.96        182.36         6.51 o                         
   5  -2   6        456.99        446.86        13.77 o                         
   6  -2   6        104.83        106.42         4.16 o                         
   7  -2   6        123.67        116.96         5.53 o                         
   8  -2   6        252.45        242.90         6.82 o                         
   9  -2   6         19.54         15.77         3.91 o                         
 -10  -1   6         37.60         36.23         4.19 o                         
  -9  -1   6         10.81         22.49         4.07 o                         
  -8  -1   6        196.49        193.69         6.40 o                         
  -7  -1   6         14.58         12.76         2.46 o                         
  -6  -1   6          0.53         -0.60         2.01 o                         
  -5  -1   6        118.75        135.06         4.46 o                         
  -4  -1   6        154.37        148.87         5.06 o                         
  -3  -1   6         14.79         14.73         2.02 o                         
  -2  -1   6        839.12        899.18        20.07 o                         
  -1  -1   6       3988.45       4498.13        87.61 o                         
   0  -1   6        639.61        745.78        15.70 o                         
   1  -1   6        565.06        633.46        13.30 o                         
   2  -1   6        507.49        520.42        18.33 o                         
   3  -1   6        377.04        395.78        13.51 o                         
   4  -1   6        244.93        261.20         9.82 o                         
   5  -1   6        130.59        119.64         4.58 o                         
   6  -1   6        121.87        112.33         4.22 o                         
   7  -1   6          0.71         -0.67         3.75 o                         
   8  -1   6        101.36        104.40         5.13 o                         
   9  -1   6        114.77        119.42         6.69 o                         
  10  -1   6          0.31          3.33         4.24 o                         
 -10   0   6         23.22         24.28         4.56 o                         
  -9   0   6         37.37         34.93         3.53 o                         
  -8   0   6         60.36         59.09         3.59 o                         
  -7   0   6        171.60        170.28         6.30 o                         
  -6   0   6          8.28         13.53         2.74 o                         
  -5   0   6        505.75        549.12        13.07 o                         
  -4   0   6        836.15        926.15        20.44 o                         
  -3   0   6        159.82        167.80         5.48 o                         
  -2   0   6        709.98        774.87        16.80 o                         
  -1   0   6       1321.34       1469.89        26.99 o                         
   0   0   6        206.91        205.05         6.91 o                         
   1   0   6        126.77        160.25         5.20 o                         
   2   0   6        961.03       1114.73        26.10 o                         
   3   0   6        216.75        239.11         7.16 o                         
   4   0   6        239.04        256.41         8.84 o                         
   5   0   6       1598.41       1607.95        31.12 o                         
   6   0   6        105.96        115.46         4.46 o                         
   7   0   6         20.56         20.92         2.14 o                         
   8   0   6         13.74         17.30         3.66 o                         
   9   0   6         68.58         67.11         8.03 o                         
  10   0   6          5.96          4.31         3.54 o                         
 -10   1   6          7.57          5.89         4.01 o                         
  -9   1   6         15.08         18.44         3.78 o                         
  -8   1   6        102.88        122.23         3.95 o                         
  -7   1   6          7.92         11.05         2.93 o                         
  -6   1   6          1.07          2.00         2.13 o                         
  -5   1   6         19.55         20.50         3.79 o                         
  -4   1   6        441.63        471.52        12.30 o                         
  -3   1   6        298.28        361.65         9.25 o                         
  -2   1   6        482.19        552.36        13.62 o                         
  -1   1   6        470.16        526.11        14.44 o                         
   0   1   6          8.64         12.84         1.92 o                         
   1   1   6       1149.10       1180.33        20.80 o                         
   2   1   6        721.97        849.48        19.55 o                         
   3   1   6        138.01        155.34         5.06 o                         
   4   1   6          0.79          1.25         1.62 o                         
   5   1   6        178.35        202.10         6.46 o                         
   6   1   6        239.88        272.33         8.22 o                         
   7   1   6         65.00         54.99         3.37 o                         
   8   1   6         36.04         42.44         3.14 o                         
   9   1   6         73.50         67.34         4.26 o                         
  10   1   6          0.54         10.60         4.32 o                         
 -10   2   6          0.50          3.03         4.35 o                         
  -9   2   6          0.59          3.82         3.81 o                         
  -8   2   6         27.09         26.97         3.08 o                         
  -7   2   6        367.31        375.49         9.08 o                         
  -6   2   6         43.42         40.43         3.83 o                         
  -5   2   6          5.55          8.78         2.41 o                         
  -4   2   6         90.75         98.62         3.97 o                         
  -3   2   6        705.60        710.59        15.35 o                         
  -2   2   6        295.37        302.73         7.22 o                         
  -1   2   6        238.91        223.57        11.41 o                         
   0   2   6         85.42         65.10         2.68 o                         
   1   2   6         56.65         68.96         2.36 o                         
   2   2   6       2273.37       2538.43        48.99 o                         
   3   2   6        188.73        210.93         9.59 o                         
   4   2   6          5.00          3.98         1.69 o                         
   5   2   6        126.69        135.37         4.45 o                         
   6   2   6         30.87         19.17         2.14 o                         
   7   2   6          7.67          3.14         2.30 o                         
   8   2   6        100.29         99.33         4.75 o                         
   9   2   6        192.88        192.91         5.64 o                         
  10   2   6         25.27         23.98         4.41 o                         
  -9   3   6          9.31          7.10         4.73 o                         
  -8   3   6         20.82         21.31         8.07 o                         
  -7   3   6        250.38        246.34         6.79 o                         
  -6   3   6        162.32        158.17         5.68 o                         
  -5   3   6         35.49         34.84         2.65 o                         
  -4   3   6        589.61        610.26        14.93 o                         
  -3   3   6       1054.20       1104.55        21.32 o                         
  -2   3   6        539.67        527.48        12.76 o                         
  -1   3   6        238.27        211.08         8.20 o                         
   1   3   6        326.75        330.67        11.33 o                         
   2   3   6         37.48         52.30         2.19 o                         
   3   3   6        206.13        217.08         5.94 o                         
   4   3   6        106.83        108.13         3.81 o                         
   5   3   6        184.47        207.64         5.45 o                         
   6   3   6        299.15        296.23         7.34 o                         
   7   3   6         80.43         86.37         4.19 o                         
   8   3   6        208.24        219.92         6.39 o                         
   9   3   6        126.35        122.76        11.46 o                         
  10   3   6         41.26         47.80         4.80 o                         
  -9   4   6        121.45        141.43         5.27 o                         
  -8   4   6         46.40         44.52         6.24 o                         
  -7   4   6        280.16        279.14         7.40 o                         
  -6   4   6         30.19         28.25         2.56 o                         
  -5   4   6         11.46          9.73         2.08 o                         
  -4   4   6        839.13        860.42        17.78 o                         
  -3   4   6       1320.94       1382.10        31.30 o                         
  -2   4   6        120.86        126.98         4.51 o                         
   2   4   6        862.81        869.95        34.07 o                         
   3   4   6        523.35        538.23        13.60 o                         
   4   4   6          6.91          5.01         1.66 o                         
   5   4   6          4.53          2.00         1.82 o                         
   6   4   6         38.04         39.40         3.15 o                         
   7   4   6        241.44        244.05         7.41 o                         
   8   4   6        159.27        170.37         5.52 o                         
   9   4   6         39.58         39.32         3.75 o                         
  10   4   6          6.02          2.15         3.98 o                         
  -9   5   6          0.39         -1.20         3.61 o                         
  -8   5   6         19.29         17.56         3.67 o                         
  -7   5   6        214.06        229.04         6.75 o                         
  -6   5   6        121.00        131.34         4.63 o                         
  -5   5   6         90.24         94.07         4.73 o                         
  -4   5   6        402.81        401.93         9.48 o                         
  -3   5   6        421.32        420.30        11.89 o                         
  -2   5   6          2.46          3.92         1.41 o                         
  -1   5   6         80.61         81.89         2.76 o                         
   1   5   6         83.70         80.06         3.66 o                         
   2   5   6          2.73          4.64         1.43 o                         
   3   5   6        561.28        571.69        11.88 o                         
   4   5   6         35.03         29.18         2.66 o                         
   5   5   6         91.86         80.21         3.62 o                         
   6   5   6         46.37         45.15         3.33 o                         
   7   5   6        122.28        128.47         5.32 o                         
   8   5   6         53.26         51.84         3.99 o                         
   9   5   6         40.13         37.38         4.67 o                         
  -8   6   6         11.95          5.66         4.00 o                         
  -7   6   6         31.90         30.84         3.56 o                         
  -6   6   6         32.77         29.65         3.37 o                         
  -5   6   6         58.07         50.28         3.59 o                         
  -4   6   6        403.45        389.79        12.01 o                         
  -3   6   6          1.49          2.92         2.01 o                         
  -2   6   6        168.17        150.36         5.28 o                         
  -1   6   6         47.49         44.92         2.59 o                         
   0   6   6        222.44        189.91         4.84 o                         
   1   6   6         61.83         57.04         2.31 o                         
   2   6   6          0.85          1.59         1.46 o                         
   3   6   6        148.14        156.08         4.45 o                         
   4   6   6          5.29          6.70         2.54 o                         
   5   6   6         14.69         11.31         2.31 o                         
   6   6   6        243.91        245.04         9.26 o                         
   7   6   6        234.92        241.32         8.30 o                         
   8   6   6         60.09         53.33         3.66 o                         
   9   6   6         34.54         39.62         5.66 o                         
  -7   7   6          7.79          4.62         3.92 o                         
  -6   7   6          6.28          7.69         3.05 o                         
  -5   7   6         41.23         41.38         3.94 o                         
  -4   7   6         61.23         59.40         5.71 o                         
  -3   7   6          1.32          4.74         3.33 o                         
  -2   7   6         63.47         51.72         3.92 o                         
  -1   7   6        107.37        108.73         3.77 o                         
   0   7   6        235.71        232.04         8.12 o                         
   1   7   6         80.10         71.57         3.36 o                         
   2   7   6        174.70        172.27         5.72 o                         
   3   7   6        292.23        309.81         8.74 o                         
   4   7   6         55.53         54.32         4.46 o                         
   5   7   6         31.65         31.13         3.84 o                         
   6   7   6        351.73        357.77         9.41 o                         
   7   7   6         73.78         61.83         6.24 o                         
   8   7   6          1.19         -2.48         4.03 o                         
  -7   8   6         42.67         40.92         4.92 o                         
  -6   8   6         50.67         51.01         5.36 o                         
  -5   8   6         72.54         82.08         4.41 o                         
  -4   8   6        143.08        148.29         5.42 o                         
  -3   8   6         29.74         24.17         6.69 o                         
  -2   8   6         23.73         26.60         3.03 o                         
  -1   8   6        108.30         99.04         4.64 o                         
   0   8   6        178.99        168.69         5.35 o                         
   1   8   6         31.76         30.45         2.67 o                         
   2   8   6        107.41        103.64         4.44 o                         
   3   8   6         98.83         99.91         4.19 o                         
   4   8   6          9.37         13.34         3.30 o                         
   5   8   6        164.86        169.21         6.85 o                         
   6   8   6        190.37        191.33         5.95 o                         
   7   8   6         25.47         28.44         4.38 o                         
   8   8   6          0.31         -0.44         5.14 o                         
  -6   9   6         24.82         29.32         5.05 o                         
  -5   9   6         14.25         17.90         4.00 o                         
  -4   9   6          2.37          2.63         2.84 o                         
  -3   9   6         19.24         18.03         3.73 o                         
  -2   9   6         21.59         28.76         4.51 o                         
  -1   9   6         31.07         33.44         2.77 o                         
   0   9   6         46.52         47.74         2.90 o                         
   1   9   6         89.20         99.62         3.68 o                         
   2   9   6         37.99         35.87         3.36 o                         
   3   9   6         21.34         16.60         3.78 o                         
   4   9   6         13.28         19.76         3.67 o                         
   5   9   6         25.70         24.09         4.07 o                         
   6   9   6         75.65         74.91         4.51 o                         
   7   9   6          2.12         -3.77         5.58 o                         
  -4  10   6          0.61          4.43         4.55 o                         
  -3  10   6          3.66          9.79         3.72 o                         
  -2  10   6          5.22          6.34         3.79 o                         
  -1  10   6          7.09          5.21         3.00 o                         
   0  10   6         44.78         47.59         3.97 o                         
   1  10   6         52.13         59.28         3.81 o                         
   2  10   6         28.40         32.04         6.64 o                         
   3  10   6          8.55         11.61         5.97 o                         
   4  10   6          9.90          4.32         4.73 o                         
   5  10   6         33.99         33.39         6.87 o                         
  -2  11   6         40.75         63.42         4.70 o                         
  -1  11   6          3.00          4.12         4.79 o                         
   0  11   6         15.62         16.28         3.33 o                         
   1  11   6         24.72         23.59         4.55 o                         
   2  11   6          1.15         -2.50         5.44 o                         
   3  11   6          0.88         -4.64         5.42 o                         
  -3  -9   7         32.76         32.30         4.47 o                         
  -2  -9   7         45.47         52.18         5.12 o                         
  -1  -9   7         14.01          6.54        10.97 o                         
   0  -9   7         33.46         46.95         4.86 o                         
   1  -9   7          0.47          6.19         9.76 o                         
   2  -9   7          0.18          0.17         4.96 o                         
  -5  -8   7         33.01         34.68         5.89 o                         
  -4  -8   7         42.22         38.66         5.25 o                         
  -3  -8   7          1.38          1.25         3.30 o                         
  -2  -8   7          3.21          1.30         3.55 o                         
  -1  -8   7          1.75         13.13         4.02 o                         
   0  -8   7          4.82         15.53         4.50 o                         
   1  -8   7         40.74         51.14        18.95 o                         
   4  -8   7         94.02         99.35        19.22 o                         
  -6  -7   7          8.32         10.25         4.60 o                         
  -5  -7   7         68.19         69.19         5.35 o                         
  -4  -7   7         10.98          5.73         3.92 o                         
  -3  -7   7         20.77         15.79         3.71 o                         
  -2  -7   7         30.37         29.62         3.72 o                         
  -1  -7   7         16.80         24.57         3.40 o                         
   0  -7   7         68.16         77.85         4.60 o                         
   1  -7   7         21.35         25.19         4.46 o                         
   2  -7   7         24.49         29.66         6.11 o                         
   3  -7   7          3.42         10.66        12.48 o                         
   4  -7   7         50.15         55.65         5.71 o                         
   5  -7   7         52.55         58.47         4.38 o                         
   6  -7   7          0.47         -1.21         4.22 o                         
  -7  -6   7         24.83         21.26         4.55 o                         
  -6  -6   7         13.48          6.54         3.11 o                         
  -5  -6   7         49.05         46.26         5.97 o                         
  -4  -6   7         35.27         40.40         8.74 o                         
  -3  -6   7          0.24          4.04         2.43 o                         
  -2  -6   7         42.66         32.37         3.21 o                         
  -1  -6   7         23.37         24.45         3.43 o                         
   0  -6   7         16.25         15.52         4.46 o                         
   1  -6   7        358.97        321.75        12.40 o                         
   2  -6   7         83.21         79.45         4.23 o                         
   3  -6   7          2.50         -2.92         3.36 o                         
   4  -6   7          0.91          3.98         4.18 o                         
   5  -6   7         33.09         31.16         4.55 o                         
   6  -6   7         31.52         30.59         3.68 o                         
   7  -6   7         79.63         76.71         4.75 o                         
  -8  -5   7         62.72         59.13         4.29 o                         
  -7  -5   7         27.80         27.17         6.47 o                         
  -6  -5   7         29.15         27.20         3.83 o                         
  -5  -5   7          8.95          6.69         2.59 o                         
  -4  -5   7         16.20         11.32         2.35 o                         
  -3  -5   7         42.67         39.62         3.50 o                         
  -2  -5   7        238.99        194.32         7.04 o                         
  -1  -5   7          7.64          8.53         2.23 o                         
   0  -5   7          2.81          3.30         2.87 o                         
   1  -5   7         37.59         30.09         3.09 o                         
   2  -5   7        146.06        135.99         6.00 o                         
   3  -5   7        102.97        105.17         8.69 o                         
   4  -5   7        149.13        147.81         5.18 o                         
   5  -5   7        138.40        129.20         4.60 o                         
   6  -5   7         89.35         86.97         7.18 o                         
   7  -5   7        139.44        135.83         4.34 o                         
   8  -5   7        102.13         96.51         4.71 o                         
  -8  -4   7          2.23          2.32         3.70 o                         
  -7  -4   7          6.99          7.66         3.74 o                         
  -6  -4   7         30.71         29.65         2.87 o                         
  -5  -4   7         17.77         18.60         2.77 o                         
  -4  -4   7          5.32          0.12         1.99 o                         
  -3  -4   7         55.03         58.36         4.99 o                         
  -2  -4   7        511.67        493.71        13.05 o                         
  -1  -4   7        393.71        376.27        10.66 o                         
   0  -4   7         38.54         34.61         3.13 o                         
   1  -4   7        170.98        162.60         5.90 o                         
   2  -4   7         85.28         82.97         4.10 o                         
   3  -4   7         14.76         15.96         2.71 o                         
   4  -4   7        372.53        355.59         8.51 o                         
   5  -4   7        299.07        275.75         8.07 o                         
   6  -4   7         45.57         41.31         8.38 o                         
   7  -4   7         82.52         87.42         6.91 o                         
   8  -4   7         32.90         29.02         4.22 o                         
  -9  -3   7         36.13         42.63         4.35 o                         
  -8  -3   7         21.62         20.33         3.06 o                         
  -7  -3   7         89.99        100.38         4.35 o                         
  -6  -3   7        132.07        132.04         5.26 o                         
  -5  -3   7         84.61         68.30         3.92 o                         
  -4  -3   7        105.87        110.08         6.82 o                         
  -3  -3   7        278.26        291.50         7.76 o                         
  -2  -3   7        373.42        353.04        11.02 o                         
  -1  -3   7          0.71          3.24         1.98 o                         
   0  -3   7         81.33         69.94         3.99 o                         
   1  -3   7        372.15        389.35        10.07 o                         
   2  -3   7        521.62        531.14        12.77 o                         
   3  -3   7        683.47        648.12        14.61 o                         
   4  -3   7        248.26        226.86         6.90 o                         
   5  -3   7        175.56        165.40         5.91 o                         
   6  -3   7         12.69         13.03         2.52 o                         
   7  -3   7         32.70         28.34         3.04 o                         
   8  -3   7         45.68         46.90         5.48 o                         
   9  -3   7          1.55          6.96         4.24 o                         
  -9  -2   7          3.58          3.34         5.04 o                         
  -8  -2   7         96.91        100.59         6.38 o                         
  -7  -2   7        211.28        216.53         6.12 o                         
  -6  -2   7        112.68        122.32         4.78 o                         
  -5  -2   7         16.66         18.21         2.09 o                         
  -4  -2   7         71.14         70.81         3.17 o                         
  -3  -2   7        283.01        304.90         9.58 o                         
  -2  -2   7        266.91        305.25         7.88 o                         
  -1  -2   7        625.47        658.73        14.21 o                         
   0  -2   7         16.74         16.51         1.89 o                         
   1  -2   7        382.88        372.32         9.90 o                         
   2  -2   7        585.20        588.88        13.30 o                         
   3  -2   7        409.77        403.82        12.16 o                         
   4  -2   7        942.99        945.07        21.79 o                         
   5  -2   7         19.68         21.69         2.81 o                         
   6  -2   7         10.35          5.21         3.12 o                         
   7  -2   7         21.41         18.70         3.18 o                         
   8  -2   7         85.56         79.62         4.21 o                         
   9  -2   7         18.60         16.93         3.71 o                         
  -9  -1   7         31.89         39.27         4.62 o                         
  -8  -1   7         41.50         30.66         3.39 o                         
  -7  -1   7         71.89         83.92         4.00 o                         
  -6  -1   7          9.42          9.43         2.39 o                         
  -5  -1   7         15.21         13.99         2.42 o                         
  -4  -1   7        108.10        137.91         5.09 o                         
  -3  -1   7         45.57         56.04         2.60 o                         
  -2  -1   7        197.40        194.58         7.03 o                         
  -1  -1   7        523.90        600.23        13.62 o                         
   0  -1   7       2153.08       2262.78        52.66 o                         
   1  -1   7        403.60        431.27        12.02 o                         
   2  -1   7        213.89        229.14         7.36 o                         
   3  -1   7        130.58        126.44         4.38 o                         
   4  -1   7          2.96          2.05         2.72 o                         
   5  -1   7          5.61         13.47         2.03 o                         
   6  -1   7         70.50         64.05         3.90 o                         
   7  -1   7          3.95          6.19         2.48 o                         
   8  -1   7        100.60         93.59         4.32 o                         
   9  -1   7         91.38         94.21         5.27 o                         
  -9   0   7         13.75         11.88         3.84 o                         
  -8   0   7        134.87        139.79         5.20 o                         
  -7   0   7         17.16         16.50         3.20 o                         
  -6   0   7         86.57         80.95         3.49 o                         
  -5   0   7         34.43         43.05         2.89 o                         
  -4   0   7       1056.13       1104.65        22.16 o                         
  -3   0   7        294.02        330.39         8.63 o                         
  -2   0   7         51.80         47.49         2.46 o                         
  -1   0   7        661.72        634.31        28.94 o                         
   0   0   7         34.46         49.88         3.02 o                         
   1   0   7        205.54        212.69         7.60 o                         
   2   0   7         57.62         66.42         5.80 o                         
   3   0   7          5.30          7.05         1.93 o                         
   4   0   7         90.14         87.50         3.87 o                         
   5   0   7         44.55         61.37         4.73 o                         
   6   0   7        134.52        151.72         4.67 o                         
   7   0   7         57.77         52.12         3.66 o                         
   8   0   7        160.48        153.69         5.86 o                         
   9   0   7         96.52         92.67         8.29 o                         
  10   0   7         27.94         30.34         6.87 o                         
  -9   1   7         21.91         21.48         3.48 o                         
  -8   1   7        102.79        110.74         4.60 o                         
  -7   1   7          0.37          1.65         2.46 o                         
  -6   1   7         50.76         45.97         6.87 o                         
  -5   1   7        310.27        332.13         8.47 o                         
  -4   1   7       1276.63       1412.39        27.36 o                         
  -3   1   7        924.77       1015.10        19.67 o                         
  -2   1   7        517.76        583.16        12.82 o                         
  -1   1   7        483.15        533.81        13.82 o                         
   0   1   7        320.99        346.25        15.29 o                         
   1   1   7         14.54         15.39         1.65 o                         
   2   1   7        507.59        571.38        12.78 o                         
   3   1   7        176.67        196.67         5.34 o                         
   4   1   7         20.81         23.24         2.08 o                         
   5   1   7        535.86        595.95        13.63 o                         
   6   1   7        510.51        540.10        12.96 o                         
   7   1   7        211.52        223.66         7.31 o                         
   8   1   7         89.35         92.10         4.44 o                         
   9   1   7         77.69         76.48         3.69 o                         
  10   1   7         10.47          8.59         4.56 o                         
  -9   2   7         19.60         16.76         3.40 o                         
  -8   2   7        114.48        119.34         4.99 o                         
  -7   2   7        117.22        123.48         4.41 o                         
  -6   2   7         57.33         60.59         2.93 o                         
  -5   2   7        891.72        930.73        18.59 o                         
  -4   2   7       1424.10       1520.03        27.56 o                         
  -3   2   7        314.01        328.23         8.15 o                         
  -2   2   7        232.25        257.55         6.01 o                         
  -1   2   7        404.79        429.72         9.72 o                         
   0   2   7         11.07         12.93         1.61 o                         
   1   2   7        517.59        565.98        13.15 o                         
   2   2   7       2258.13       2559.71        50.26 o                         
   3   2   7        423.63        504.21        11.25 o                         
   4   2   7          4.83          3.30         1.56 o                         
   5   2   7         42.11         44.59         3.15 o                         
   6   2   7         85.19         93.75         4.93 o                         
   7   2   7         29.70         32.17         6.11 o                         
   8   2   7         46.33         51.43         3.58 o                         
   9   2   7         33.98         33.72         4.24 o                         
  10   2   7         26.54         36.53         5.07 o                         
  -9   3   7         34.85         32.57         4.29 o                         
  -8   3   7         62.23         52.78         4.11 o                         
  -7   3   7        107.95        100.81         4.13 o                         
  -6   3   7        570.34        581.13        15.59 o                         
  -5   3   7        772.82        814.85        17.07 o                         
  -4   3   7        390.83        402.59         9.81 o                         
  -3   3   7          4.48          6.90         1.35 o                         
  -2   3   7         27.03         31.02         1.69 o                         
  -1   3   7         17.05         14.54         1.25 o                         
   1   3   7         39.69         33.57         2.23 o                         
   2   3   7        329.33        374.28        12.66 o                         
   3   3   7         45.14         45.17         3.79 o                         
   4   3   7         68.45         75.28         3.27 o                         
   5   3   7        102.28        107.61         4.25 o                         
   6   3   7        211.39        198.38         6.69 o                         
   7   3   7         26.85         25.48         3.12 o                         
   8   3   7         37.54         38.77         3.79 o                         
   9   3   7         39.38         40.19         4.19 o                         
  10   3   7         18.14         16.57         3.86 o                         
  -9   4   7         43.86         38.27         4.08 o                         
  -8   4   7         37.22         30.26         3.95 o                         
  -7   4   7         50.87         47.81         3.74 o                         
  -6   4   7         37.04         31.99         2.99 o                         
  -5   4   7         76.17         69.07         5.08 o                         
  -4   4   7         19.96         16.77         2.90 o                         
  -3   4   7         55.82         57.18         2.98 o                         
  -2   4   7          2.17          5.60         1.07 o                         
   2   4   7        625.79        630.49        13.44 o                         
   3   4   7         86.91         86.23         5.89 o                         
   4   4   7         67.59         68.53         2.77 o                         
   5   4   7         38.90         45.77         3.39 o                         
   6   4   7        260.44        256.32         6.96 o                         
   7   4   7        274.94        265.25         7.06 o                         
   8   4   7         73.73         77.85         4.38 o                         
   9   4   7         22.64         20.16         4.24 o                         
  -8   5   7          7.04          7.42         3.92 o                         
  -7   5   7         64.76         67.60         4.46 o                         
  -6   5   7        150.30        162.93         5.48 o                         
  -5   5   7          1.52          1.27         3.43 o                         
  -4   5   7          5.50          7.05         2.81 o                         
  -3   5   7          6.50          5.50         1.82 o                         
  -2   5   7        384.67        376.45         9.11 o                         
   2   5   7         88.83         98.36         4.99 o                         
   3   5   7        284.85        279.77         7.53 o                         
   4   5   7         48.22         50.49         4.68 o                         
   5   5   7        263.42        269.04         7.84 o                         
   6   5   7        218.39        212.90         5.50 o                         
   7   5   7         92.75         87.47         4.53 o                         
   8   5   7        125.33        124.27         5.55 o                         
   9   5   7         41.30         34.45         4.27 o                         
  -8   6   7          0.37          4.19         3.79 o                         
  -7   6   7         26.25         26.49         3.68 o                         
  -6   6   7        130.62        152.10        10.84 o                         
  -5   6   7        190.69        202.70         6.12 o                         
  -4   6   7         98.91         95.34         4.50 o                         
  -3   6   7        107.09        102.00         3.65 o                         
  -2   6   7        138.59        122.48         5.64 o                         
   2   6   7          0.79          0.14         1.45 o                         
   3   6   7          1.75          1.71         1.61 o                         
   4   6   7        508.44        534.89        11.21 o                         
   5   6   7        570.56        571.14        12.40 o                         
   6   6   7        283.22        283.78         7.33 o                         
   7   6   7         73.36         80.13         4.86 o                         
   8   6   7         26.35         25.56         4.25 o                         
   9   6   7         39.84         33.67         5.01 o                         
  -7   7   7         11.55         12.42         4.19 o                         
  -6   7   7         16.06         17.27         5.31 o                         
  -5   7   7         29.68         28.51         5.21 o                         
  -4   7   7         86.75         79.33         3.81 o                         
  -3   7   7         46.07         42.91         3.33 o                         
  -2   7   7          5.01          4.45         1.92 o                         
  -1   7   7          7.06          7.84         1.26 o                         
   0   7   7        223.85        201.25        11.28 o                         
   1   7   7        149.82        136.06         4.39 o                         
   2   7   7         92.03         83.02         3.44 o                         
   3   7   7        200.95        198.94        11.73 o                         
   4   7   7        108.02         98.42         3.56 o                         
   5   7   7        203.36        182.88         5.96 o                         
   6   7   7         38.72         39.42         3.84 o                         
   7   7   7          1.22          0.84         4.59 o                         
   8   7   7          0.66         -3.02         4.83 o                         
  -6   8   7         10.34         15.67         4.11 o                         
  -5   8   7         10.15         10.72         3.99 o                         
  -4   8   7         32.28         32.64         3.44 o                         
  -3   8   7         15.67         13.99         2.71 o                         
  -2   8   7          6.61          9.45         2.33 o                         
  -1   8   7         45.69         41.95         2.63 o                         
   0   8   7         23.70         27.28         2.51 o                         
   1   8   7         31.91         33.00         2.76 o                         
   2   8   7         49.79         48.08         2.90 o                         
   3   8   7         45.67         43.03         3.88 o                         
   4   8   7        120.92        116.09         5.02 o                         
   5   8   7         39.73         34.77         3.58 o                         
   6   8   7          0.17          4.44         3.46 o                         
   7   8   7          7.69          9.09         4.60 o                         
  -5   9   7          5.85          9.05         5.66 o                         
  -4   9   7          8.81         10.02         5.06 o                         
  -3   9   7         12.50          9.86         3.82 o                         
  -2   9   7          9.36          9.12         2.77 o                         
  -1   9   7         37.35         37.29         3.26 o                         
   0   9   7         88.37         85.58         3.47 o                         
   1   9   7         45.92         49.60         3.53 o                         
   2   9   7         12.50         10.87         3.03 o                         
   3   9   7         18.07         17.67         3.92 o                         
   4   9   7         12.70         14.81         3.74 o                         
   5   9   7         28.77         37.87         6.78 o                         
   6   9   7         12.70         16.77         4.99 o                         
  -4  10   7          7.63          8.46         4.07 o                         
  -3  10   7         14.90         24.29         5.16 o                         
  -2  10   7         28.46         35.72         3.56 o                         
  -1  10   7         33.24         28.71         5.17 o                         
   0  10   7         40.37         46.55         3.75 o                         
   1  10   7         68.18         77.12         4.02 o                         
   2  10   7         79.99         89.63         4.90 o                         
   3  10   7         31.07         28.98         5.31 o                         
   4  10   7         30.07         33.45         6.91 o                         
   5  10   7         12.70          9.40         6.11 o                         
  -1  11   7         25.86         30.27         3.62 o                         
   0  11   7         15.25         14.49         3.34 o                         
   1  11   7         13.15         14.50         3.43 o                         
   2  11   7          6.38          2.81         2.79 o                         
  -4  -8   8          8.03          6.83         5.40 o                         
  -3  -8   8          1.24         -6.24         4.16 o                         
  -2  -8   8          0.97          0.66         3.43 o                         
  -1  -8   8          0.65         -2.81         3.68 o                         
   0  -8   8         32.29         28.16         4.45 o                         
   1  -8   8         13.60          9.99         6.06 o                         
   2  -8   8          9.92          7.26         3.83 o                         
   3  -8   8         33.53         37.61         3.62 o                         
  -5  -7   8          0.53         -0.33         3.75 o                         
  -4  -7   8         21.35         16.84         6.42 o                         
  -3  -7   8         20.66         11.77         4.22 o                         
  -2  -7   8          0.25          3.08         3.51 o                         
  -1  -7   8         35.30         33.61         3.90 o                         
   0  -7   8         35.27         36.83         5.48 o                         
   1  -7   8         13.49         12.84         4.55 o                         
   2  -7   8         45.81         39.83         3.49 o                         
   3  -7   8         47.17         43.26         4.01 o                         
   4  -7   8         25.56         27.30         4.84 o                         
   5  -7   8         65.04         59.86         4.78 o                         
  -6  -6   8          5.08         11.24         3.52 o                         
  -5  -6   8          1.40          3.43         4.22 o                         
  -4  -6   8         32.81         33.22         4.77 o                         
  -3  -6   8         24.40         19.75         3.93 o                         
  -2  -6   8         78.35         67.29         3.85 o                         
  -1  -6   8         59.78         51.68         3.34 o                         
   0  -6   8         72.13         67.94         4.82 o                         
   1  -6   8        131.35        124.44         4.53 o                         
   2  -6   8         57.94         51.63         4.82 o                         
   3  -6   8         35.02         28.04         3.34 o                         
   4  -6   8          7.22          8.54         3.59 o                         
   5  -6   8         29.52         29.87         7.27 o                         
   6  -6   8         81.31         76.59         6.87 o                         
  -7  -5   8         38.39         36.80         3.48 o                         
  -6  -5   8          3.35          0.95         2.70 o                         
  -5  -5   8          5.86          6.53         3.44 o                         
  -4  -5   8         64.53         49.10         3.49 o                         
  -3  -5   8        219.43        204.20         6.75 o                         
  -2  -5   8         32.72         35.69         3.46 o                         
  -1  -5   8         42.68         45.94         6.02 o                         
   0  -5   8          6.83          3.81         2.35 o                         
   1  -5   8         39.09         42.97         6.82 o                         
   2  -5   8        495.59        448.11        11.99 o                         
   3  -5   8        211.95        209.36        11.95 o                         
   4  -5   8         80.38         79.50         3.77 o                         
   5  -5   8         67.54         64.29         7.80 o                         
   6  -5   8         70.88         66.07         3.64 o                         
   7  -5   8         44.30         55.35         4.47 o                         
  -8  -4   8         13.10          6.20         4.41 o                         
  -7  -4   8         14.07         15.79         3.55 o                         
  -6  -4   8          2.42          1.92         2.90 o                         
  -5  -4   8         21.57         19.71         2.71 o                         
  -4  -4   8        109.00        102.81         4.76 o                         
  -3  -4   8         99.29        104.03         6.39 o                         
  -2  -4   8        535.13        496.70        12.51 o                         
  -1  -4   8        214.58        185.08         8.90 o                         
   0  -4   8        157.62        150.53         8.47 o                         
   1  -4   8        166.70        157.66         6.78 o                         
   2  -4   8         54.72         53.88         3.24 o                         
   3  -4   8        291.87        282.22         9.94 o                         
   4  -4   8         64.35         62.41         3.74 o                         
   5  -4   8         35.85         33.89         3.36 o                         
   6  -4   8         22.68         23.61         7.09 o                         
   7  -4   8         22.97         24.87         5.65 o                         
   8  -4   8         23.18         28.63         3.85 o                         
  -8  -3   8          6.98          5.61         4.00 o                         
  -7  -3   8          0.54          5.11         3.88 o                         
  -6  -3   8         45.53         45.85         4.53 o                         
  -5  -3   8         83.12         74.37         4.64 o                         
  -4  -3   8        137.56        140.04         9.32 o                         
  -3  -3   8        260.82        275.76         8.88 o                         
  -2  -3   8          0.50          0.56         2.10 o                         
  -1  -3   8        164.49        144.02         4.88 o                         
   0  -3   8        148.17        155.05        11.73 o                         
   1  -3   8        151.29        152.30         6.58 o                         
   2  -3   8        310.95        301.97         8.16 o                         
   3  -3   8         35.35         28.76         2.71 o                         
   4  -3   8         13.83         15.93         2.34 o                         
   5  -3   8         11.70          7.03         2.36 o                         
   6  -3   8         32.36         33.06         3.36 o                         
   7  -3   8         37.43         39.01         3.94 o                         
   8  -3   8         10.77         14.18         4.25 o                         
  -9  -2   8         25.09         30.25         5.07 o                         
  -8  -2   8          0.38         -5.39         3.80 o                         
  -7  -2   8          2.61          7.25         2.79 o                         
  -6  -2   8         21.76         29.80         4.01 o                         
  -5  -2   8        137.78        143.04         5.01 o                         
  -4  -2   8        152.83        153.35         8.87 o                         
  -3  -2   8        113.09        111.24         4.34 o                         
  -2  -2   8        257.35        246.65         9.41 o                         
  -1  -2   8          1.11          1.88         2.23 o                         
   0  -2   8         15.77         18.34         2.72 o                         
   1  -2   8         25.57         25.39         2.20 o                         
   2  -2   8        111.04        128.29         4.08 o                         
   3  -2   8        624.04        606.84        12.94 o                         
   4  -2   8        133.40        131.52         7.80 o                         
   5  -2   8          9.06         15.35         2.74 o                         
   6  -2   8         17.26         16.18         2.68 o                         
   7  -2   8        179.49        187.07         5.74 o                         
   8  -2   8         48.98         50.23         3.90 o                         
   9  -2   8         11.81         10.41         4.37 o                         
  -9  -1   8         43.18         44.61         4.94 o                         
  -8  -1   8         13.09         10.45         2.93 o                         
  -7  -1   8          0.33         -1.68         3.05 o                         
  -6  -1   8        222.13        246.81         7.37 o                         
  -5  -1   8        263.42        299.66         8.11 o                         
  -4  -1   8        191.12        207.89         6.37 o                         
  -3  -1   8        142.31        153.34         5.54 o                         
  -2  -1   8         65.09         69.82         3.35 o                         
  -1  -1   8        906.81        963.19        19.30 o                         
   0  -1   8       1135.60       1254.53        26.37 o                         
   1  -1   8        538.60        580.91        13.39 o                         
   2  -1   8        243.54        254.50         8.65 o                         
   3  -1   8        186.12        217.96         7.79 o                         
   4  -1   8        140.96        161.03         6.81 o                         
   5  -1   8         32.17         34.57         2.70 o                         
   6  -1   8         95.47        103.40         4.24 o                         
   7  -1   8         22.32         18.91         3.06 o                         
   8  -1   8         60.35         59.30         4.28 o                         
   9  -1   8        126.69        148.03         6.30 o                         
  -9   0   8         96.12        103.54         5.38 o                         
  -8   0   8         55.81         54.15         4.28 o                         
  -7   0   8         46.63         48.24         3.25 o                         
  -6   0   8        373.43        415.23         9.75 o                         
  -5   0   8        829.26        907.95        19.07 o                         
  -4   0   8        615.46        645.69        14.50 o                         
  -3   0   8        264.69        299.05         8.31 o                         
  -2   0   8         99.32        110.46         3.91 o                         
  -1   0   8         57.78         66.36         2.96 o                         
   0   0   8        818.85        906.96        22.58 o                         
   1   0   8       1574.44       1682.59        32.29 o                         
   2   0   8        234.04        252.45         7.05 o                         
   3   0   8          1.40          2.14         1.61 o                         
   4   0   8          1.21          2.04         1.92 o                         
   5   0   8         29.67         36.61         2.87 o                         
   6   0   8        208.24        218.58         7.09 o                         
   7   0   8        129.98        138.42         6.29 o                         
   8   0   8         14.42         17.33         3.26 o                         
   9   0   8        119.53        119.82         5.99 o                         
  -9   1   8         81.04         83.26         5.08 o                         
  -8   1   8         46.18         44.38         4.73 o                         
  -7   1   8        160.30        171.27         6.18 o                         
  -6   1   8        232.36        267.83         6.40 o                         
  -5   1   8        144.18        160.56         5.26 o                         
  -4   1   8         51.75         63.63         3.31 o                         
  -3   1   8        383.02        410.42         9.71 o                         
  -2   1   8        236.01        262.56         8.82 o                         
  -1   1   8         33.35         37.38         2.09 o                         
   0   1   8        220.98        234.57         5.95 o                         
   1   1   8         73.85         73.98         3.81 o                         
   2   1   8          1.30          1.63         1.39 o                         
   3   1   8        172.17        176.46         6.11 o                         
   4   1   8          7.41         10.55         1.95 o                         
   5   1   8        302.10        319.99         7.47 o                         
   6   1   8        347.30        365.62         9.17 o                         
   7   1   8        136.54        139.35         5.52 o                         
   8   1   8         47.54         47.10         3.64 o                         
   9   1   8         38.75         40.98         5.22 o                         
  -9   2   8         17.26         14.21         3.66 o                         
  -8   2   8         15.42         14.57         4.14 o                         
  -7   2   8         20.94         20.02         2.94 o                         
  -6   2   8        166.43        167.15         6.69 o                         
  -5   2   8          5.44          6.58         1.95 o                         
  -4   2   8          3.54          4.74         1.73 o                         
  -3   2   8         28.82         32.25         3.52 o                         
  -2   2   8        242.31        261.43         5.66 o                         
  -1   2   8         16.34         16.25         1.64 o                         
   0   2   8         78.39        100.18         4.65 o                         
   1   2   8        545.23        563.21        12.64 o                         
   2   2   8         70.18         54.28         5.22 o                         
   3   2   8         41.42         28.34         2.10 o                         
   4   2   8        100.01        103.93         4.03 o                         
   5   2   8        250.61        283.60         7.44 o                         
   6   2   8        272.45        273.32         8.04 o                         
   7   2   8         49.70         54.13         5.57 o                         
   8   2   8         12.15         13.90         3.72 o                         
   9   2   8         10.17          8.84         3.94 o                         
  -9   3   8         13.66          4.78         3.46 o                         
  -8   3   8          8.74          6.68         3.37 o                         
  -7   3   8         79.63         75.27         4.50 o                         
  -6   3   8        246.92        248.18         8.55 o                         
  -5   3   8        136.47        136.57         7.59 o                         
  -4   3   8         10.63         10.35         1.88 o                         
  -3   3   8        452.80        459.43        10.89 o                         
  -2   3   8        125.90        130.34         5.52 o                         
  -1   3   8         12.39          8.82         0.91 o                         
   1   3   8         20.26         20.50         1.17 o                         
   2   3   8         77.29         83.57         4.37 o                         
   3   3   8         60.44         67.14         3.39 o                         
   4   3   8        979.66       1067.29        21.06 o                         
   5   3   8        832.75        854.29        19.00 o                         
   6   3   8        133.50        151.92        17.17 o                         
   7   3   8        148.36        149.63         5.64 o                         
   8   3   8         40.49         35.60         3.88 o                         
   9   3   8         16.44         12.14         3.99 o                         
  -8   4   8         53.78         50.87         4.30 o                         
  -7   4   8         98.88         92.27         4.78 o                         
  -6   4   8        242.99        276.80         6.83 o                         
  -5   4   8         65.47         70.07         3.52 o                         
  -4   4   8         23.30         23.29         2.54 o                         
  -3   4   8         87.12         82.61         3.25 o                         
  -2   4   8        349.58        317.39        14.58 o                         
   2   4   8         45.11         41.27         2.76 o                         
   3   4   8        542.84        530.01         9.58 o                         
   4   4   8        952.53        997.07        19.15 o                         
   5   4   8        247.29        238.86         6.27 o                         
   6   4   8         80.69         84.20         4.49 o                         
   7   4   8        171.73        178.03         5.86 o                         
   8   4   8         89.15         84.36         5.31 o                         
   9   4   8          2.63          1.56         4.30 o                         
  -8   5   8         53.69         63.49         4.18 o                         
  -7   5   8         84.62         84.24         4.55 o                         
  -6   5   8        153.24        159.25         4.80 o                         
  -5   5   8         14.60         14.92         3.39 o                         
  -4   5   8          8.37          9.82         3.52 o                         
  -3   5   8         65.01         60.65         4.59 o                         
   3   5   8        404.45        399.68        24.17 o                         
   4   5   8        465.92        472.08         9.85 o                         
   5   5   8          6.05          5.20         2.03 o                         
   6   5   8         61.18         56.17         3.57 o                         
   7   5   8         70.96         71.83         6.91 o                         
   8   5   8         46.22         38.91         4.05 o                         
   9   5   8          3.46          1.00         4.63 o                         
  -7   6   8          2.38          5.31         3.98 o                         
  -6   6   8         29.37         31.03         3.44 o                         
  -5   6   8         55.09         52.83         3.12 o                         
  -4   6   8          1.75          4.04         2.38 o                         
  -3   6   8          5.52          3.06         1.71 o                         
   3   6   8         64.55         52.73         3.45 o                         
   4   6   8        246.01        233.52         8.25 o                         
   5   6   8          6.26          3.40         4.28 o                         
   6   6   8          1.70         -1.40         3.25 o                         
   7   6   8         67.21         56.70         4.09 o                         
   8   6   8         29.05         24.08         4.05 o                         
  -7   7   8          6.98         10.23         4.19 o                         
  -6   7   8          4.90          7.02         3.18 o                         
  -5   7   8         13.93         14.23         5.89 o                         
  -4   7   8         47.13         39.58         2.96 o                         
  -3   7   8         24.90         27.52         2.37 o                         
   3   7   8         49.77         42.37         2.76 o                         
   4   7   8         76.46         69.82         3.14 o                         
   5   7   8         65.47         61.11         3.80 o                         
   6   7   8         56.32         51.94         3.32 o                         
   7   7   8         61.14         55.13         4.28 o                         
   8   7   8         10.00          5.71         4.35 o                         
  -6   8   8          3.39          2.81         3.50 o                         
  -5   8   8         58.35         51.45         5.89 o                         
  -4   8   8         75.44         63.85         4.23 o                         
  -3   8   8         85.13         76.86         6.47 o                         
  -2   8   8        132.22        123.63         3.81 o                         
   2   8   8        143.25        120.60         3.87 o                         
   3   8   8        175.42        152.01         4.38 o                         
   4   8   8        125.54        118.98         6.27 o                         
   5   8   8         25.98         19.41         2.99 o                         
   6   8   8         14.64         13.04         4.90 o                         
   7   8   8          2.04          3.70         6.15 o                         
  -5   9   8         94.60         99.43         5.12 o                         
  -4   9   8         47.45         53.29         4.75 o                         
  -3   9   8         15.70          9.70         3.36 o                         
  -2   9   8         57.15         59.22         3.92 o                         
  -1   9   8         57.82         51.21         1.90 o                         
   2   9   8         61.58         43.64         3.45 o                         
   3   9   8          3.72          6.55         3.48 o                         
   4   9   8          4.81          1.02         3.28 o                         
   5   9   8         43.96         45.74         5.26 o                         
   6   9   8          4.61          6.12         5.17 o                         
  -3  10   8          0.14         -2.24         3.68 o                         
  -2  10   8         15.65         10.32         3.52 o                         
  -1  10   8         12.64         12.80         2.12 o                         
   0  10   8          4.78          5.51         2.12 o                         
   1  10   8        125.70        125.24         4.54 o                         
   2  10   8         71.39         66.92         4.63 o                         
   3  10   8          1.10          2.35         3.19 o                         
   4  10   8          0.12          0.13         3.35 o                         
  -2  -8   9          0.13          1.95         3.43 o                         
  -1  -8   9          5.94         10.77         4.47 o                         
   0  -8   9         21.96         19.55         3.71 o                         
   1  -8   9          0.97         -0.03         3.27 o                         
  -4  -7   9        152.12        143.55         6.11 o                         
  -3  -7   9          4.96          4.41         3.44 o                         
  -2  -7   9          5.26          2.65         8.03 o                         
  -1  -7   9         13.46         19.87         5.93 o                         
   0  -7   9         20.91         24.35         4.26 o                         
   1  -7   9        104.18         98.16         4.48 o                         
   2  -7   9        142.43        129.31         4.93 o                         
   3  -7   9         93.32         90.55         4.38 o                         
   4  -7   9         27.09         29.79         5.43 o                         
  -6  -6   9          0.75          1.15         3.15 o                         
  -5  -6   9         13.66         12.90         6.35 o                         
  -4  -6   9         35.11         31.61         4.76 o                         
  -3  -6   9         85.96         84.72         4.59 o                         
  -2  -6   9         31.54         31.67         4.06 o                         
  -1  -6   9        101.29         93.71         4.81 o                         
   0  -6   9        169.00        162.00         6.34 o                         
   1  -6   9         67.87         69.59         3.34 o                         
   2  -6   9        237.05        214.07        10.34 o                         
   3  -6   9         33.71         30.32         3.40 o                         
   4  -6   9         13.95         13.41         4.10 o                         
   5  -6   9          0.22          1.32         3.46 o                         
  -6  -5   9         13.65         18.40         5.40 o                         
  -5  -5   9          9.83          8.73         3.31 o                         
  -4  -5   9         87.03         66.78         7.11 o                         
  -3  -5   9          1.48          3.23         2.76 o                         
  -2  -5   9         30.82         21.31         2.35 o                         
  -1  -5   9         72.54         63.60         4.22 o                         
   0  -5   9          9.50          8.93         2.64 o                         
   1  -5   9         87.11         77.37         4.54 o                         
   2  -5   9        137.25        118.55         5.89 o                         
   3  -5   9         36.47         36.73         5.08 o                         
   4  -5   9         41.48         31.75         3.34 o                         
   5  -5   9         24.23         24.38         2.96 o                         
   6  -5   9         67.63         66.93         4.47 o                         
  -7  -4   9          7.06          9.23         4.30 o                         
  -6  -4   9         18.21         20.10         3.76 o                         
  -5  -4   9         33.76         25.97         3.63 o                         
  -4  -4   9         15.51         11.50         2.62 o                         
  -3  -4   9        183.97        188.87         6.91 o                         
  -2  -4   9         96.65         86.36         4.38 o                         
  -1  -4   9         91.93         71.57         4.00 o                         
   0  -4   9         59.76         53.36         4.04 o                         
   1  -4   9         12.41         13.82         2.65 o                         
   2  -4   9        115.33        105.48         4.48 o                         
   3  -4   9         26.88         29.01         3.10 o                         
   4  -4   9          8.40          8.04         2.40 o                         
   5  -4   9         35.81         32.84         3.72 o                         
   6  -4   9        167.27        158.46         6.41 o                         
   7  -4   9         19.89         18.01         4.18 o                         
  -8  -3   9         41.98         37.50         4.19 o                         
  -7  -3   9         33.55         45.83         4.01 o                         
  -6  -3   9        244.34        251.46         8.18 o                         
  -5  -3   9        109.53        100.92         3.52 o                         
  -4  -3   9        151.58        148.22         4.98 o                         
  -3  -3   9        137.42        148.94         6.17 o                         
  -2  -3   9        112.92        113.76         5.17 o                         
  -1  -3   9        207.94        184.67         7.94 o                         
   0  -3   9        407.38        399.49        12.44 o                         
   1  -3   9        350.29        360.21        10.47 o                         
   2  -3   9        107.44        117.61         4.75 o                         
   3  -3   9         36.16         41.07         3.18 o                         
   4  -3   9         16.63         10.68         3.38 o                         
   5  -3   9        128.78        132.22         7.89 o                         
   6  -3   9         60.20         49.89         3.59 o                         
   7  -3   9         44.36         48.83         3.62 o                         
   8  -3   9         42.22         44.78         4.28 o                         
  -8  -2   9          0.59          0.17         5.35 o                         
  -7  -2   9        248.48        254.56         7.18 o                         
  -6  -2   9        621.17        672.69        13.60 o                         
  -5  -2   9        233.01        223.51         7.03 o                         
  -4  -2   9        153.29        147.89         5.01 o                         
  -3  -2   9        394.98        394.81        11.95 o                         
  -2  -2   9         32.48         35.65         2.82 o                         
  -1  -2   9          3.86          6.05         2.18 o                         
   0  -2   9        547.70        556.49        12.58 o                         
   1  -2   9        155.23        172.06         6.96 o                         
   2  -2   9         11.83         10.10         1.98 o                         
   3  -2   9        266.13        250.48         8.65 o                         
   4  -2   9        216.01        216.11         6.65 o                         
   5  -2   9         36.59         39.17         3.92 o                         
   6  -2   9        115.32        125.44         5.66 o                         
   7  -2   9         91.69        106.11         5.30 o                         
   8  -2   9         57.75         61.73         5.16 o                         
  -8  -1   9          9.60         10.88         3.19 o                         
  -7  -1   9        255.54        262.48         6.83 o                         
  -6  -1   9        349.72        361.48         9.85 o                         
  -5  -1   9          1.62          1.42         1.89 o                         
  -4  -1   9         36.63         36.27         2.99 o                         
  -3  -1   9        121.04        133.32         5.15 o                         
  -2  -1   9          0.89          0.60         1.92 o                         
  -1  -1   9        614.36        656.70        14.59 o                         
   0  -1   9        992.07       1066.06        20.05 o                         
   1  -1   9         18.39         24.77         2.80 o                         
   2  -1   9        283.59        290.83         7.45 o                         
   3  -1   9         21.20         29.51         3.37 o                         
   4  -1   9        359.15        369.93        11.16 o                         
   5  -1   9         18.20         19.99         2.71 o                         
   6  -1   9          5.35          5.13         2.93 o                         
   7  -1   9         26.07         27.67         3.37 o                         
   8  -1   9          8.34          6.74         3.75 o                         
  -8   0   9         21.61         25.01         4.16 o                         
  -7   0   9        125.65        120.58         5.75 o                         
  -6   0   9         31.16         34.64         3.25 o                         
  -5   0   9         14.74         13.58         2.67 o                         
  -4   0   9         66.05         78.13         7.85 o                         
  -3   0   9        135.09        141.55         5.09 o                         
  -2   0   9         51.00         51.13         3.36 o                         
  -1   0   9          0.60          0.32         2.23 o                         
   0   0   9       1561.78       1699.79        37.20 o                         
   1   0   9          0.69         -0.22         1.58 o                         
   2   0   9        295.05        344.99        13.21 o                         
   3   0   9         76.10         84.49         5.33 o                         
   4   0   9         89.01        106.88         4.44 o                         
   5   0   9         17.56         20.22         2.52 o                         
   6   0   9        126.34        152.79         5.15 o                         
   7   0   9         79.04         73.95         3.91 o                         
   8   0   9         14.69         16.28         3.82 o                         
   9   0   9         50.52         54.68         5.84 o                         
  -8   1   9         85.79        103.74         5.12 o                         
  -7   1   9         98.68        101.68         4.49 o                         
  -6   1   9         19.40         24.59         5.31 o                         
  -5   1   9         28.49         18.57         2.98 o                         
  -4   1   9        375.12        399.47         9.17 o                         
  -3   1   9        414.01        426.85        10.35 o                         
  -2   1   9         12.96         13.52         2.06 o                         
  -1   1   9         97.00        103.80         5.08 o                         
   0   1   9         19.80         26.48         2.27 o                         
   1   1   9          6.39          7.98         1.70 o                         
   2   1   9          2.99          4.75         1.48 o                         
   3   1   9        803.17        902.91        19.48 o                         
   4   1   9        500.73        521.54        12.13 o                         
   5   1   9         67.41         65.37         3.67 o                         
   6   1   9        573.18        637.60        14.13 o                         
   7   1   9        308.01        312.39         8.68 o                         
   8   1   9         33.96         29.72         3.51 o                         
   9   1   9        103.81        110.02         8.47 o                         
  -8   2   9         72.18         82.02         5.71 o                         
  -7   2   9         80.70         86.78         4.34 o                         
  -6   2   9         67.59         64.70         5.75 o                         
  -5   2   9         75.22         85.04         4.01 o                         
  -4   2   9          4.88          6.09         4.50 o                         
  -3   2   9        243.32        256.00         7.51 o                         
  -2   2   9        244.70        239.14        11.19 o                         
  -1   2   9        270.90        269.55         7.06 o                         
   0   2   9        804.83        877.20        16.60 o                         
   1   2   9         22.56         22.02         1.51 o                         
   2   2   9        318.96        339.69        11.77 o                         
   3   2   9       1146.24       1339.18        23.37 o                         
   4   2   9        381.05        432.33        11.10 o                         
   5   2   9        110.77        109.87         4.81 o                         
   6   2   9        352.91        398.75         9.39 o                         
   7   2   9        169.45        177.19         5.26 o                         
   8   2   9          1.28         -5.12         4.50 o                         
   9   2   9        173.01        181.76         6.54 o                         
  -8   3   9         43.95         48.00         4.99 o                         
  -7   3   9         40.03         35.45         3.45 o                         
  -6   3   9        175.70        174.42         6.55 o                         
  -5   3   9        140.75        125.86         5.07 o                         
  -4   3   9        151.69        147.14         4.79 o                         
  -3   3   9        130.06        125.97         3.98 o                         
  -2   3   9        182.59        174.42         5.97 o                         
  -1   3   9         62.70         63.25         5.40 o                         
   1   3   9        208.31        214.26         5.31 o                         
   2   3   9        332.08        337.82        11.71 o                         
   3   3   9        515.33        567.43        21.27 o                         
   4   3   9         83.50         84.70         3.72 o                         
   5   3   9         32.91         28.33         2.58 o                         
   6   3   9        191.73        194.78         6.63 o                         
   7   3   9         46.17         43.56         3.40 o                         
   8   3   9          0.55          6.66         4.20 o                         
   9   3   9         14.01          7.31         4.37 o                         
  -8   4   9         31.74         30.30         4.22 o                         
  -7   4   9          2.06         -1.39         3.66 o                         
  -6   4   9         96.09         93.81         5.01 o                         
  -5   4   9         25.62         23.13         2.61 o                         
  -4   4   9         34.61         35.19         5.26 o                         
  -3   4   9        144.53        146.89         6.39 o                         
  -2   4   9        365.73        341.91        12.31 o                         
   2   4   9        145.02        122.53         4.73 o                         
   3   4   9        242.49        232.38         7.63 o                         
   4   4   9        105.81        102.70         4.00 o                         
   5   4   9         31.71         28.96         2.69 o                         
   6   4   9         69.86         67.78         4.37 o                         
   7   4   9         60.31         56.41         4.09 o                         
   8   4   9          9.29         10.57         4.04 o                         
  -7   5   9          0.73          1.94         3.74 o                         
  -6   5   9         86.95         80.85         5.13 o                         
  -5   5   9         16.87         14.88         2.81 o                         
  -4   5   9         45.53         40.40         2.84 o                         
  -3   5   9         23.36         21.73         2.03 o                         
   3   5   9        216.45        188.29         6.02 o                         
   4   5   9        275.88        260.77         7.01 o                         
   5   5   9         12.17         13.40         2.26 o                         
   6   5   9          8.03          7.36         3.45 o                         
   7   5   9         23.36         17.79         3.21 o                         
   8   5   9         49.79         48.09         3.94 o                         
  -7   6   9          0.32         -3.70         4.13 o                         
  -6   6   9        126.46        118.59         4.99 o                         
  -5   6   9        119.90        101.10         4.95 o                         
  -4   6   9         14.37         12.69         3.06 o                         
  -3   6   9        142.78        125.57         4.40 o                         
   3   6   9        122.69        107.46         4.99 o                         
   4   6   9        226.29        206.06         6.71 o                         
   5   6   9         30.51         29.74         3.19 o                         
   6   6   9          2.02          1.17         3.55 o                         
   7   6   9         42.49         38.76         4.22 o                         
   8   6   9         92.58         84.51         4.71 o                         
  -6   7   9         28.03         27.81         4.82 o                         
  -5   7   9         41.59         34.60         3.99 o                         
  -4   7   9         23.82         21.40         3.02 o                         
  -3   7   9         90.59         77.45         2.06 o                         
   4   7   9        104.14         94.88         5.35 o                         
   5   7   9         17.87         18.51         3.03 o                         
   6   7   9          8.00          8.27         3.56 o                         
   7   7   9         78.94         71.66         3.68 o                         
  -5   8   9         19.77         18.55         4.46 o                         
  -4   8   9         18.64         24.35         5.71 o                         
   4   8   9         27.07         20.07         3.30 o                         
   5   8   9          6.70          2.80         3.56 o                         
   6   8   9          1.26         -3.00         4.04 o                         
  -4   9   9         47.85         49.33         3.61 o                         
  -3   9   9         74.51         57.70         3.30 o                         
   4   9   9         46.25         37.95         3.79 o                         
   5   9   9         23.78         25.06         3.93 o                         
   3  10   9         10.69          7.26         3.34 o                         
  -3  -7  10          6.34          9.56         3.89 o                         
  -2  -7  10         11.89          9.51         4.29 o                         
  -1  -7  10          0.48          1.78         4.66 o                         
   0  -7  10         59.46         60.28         4.13 o                         
   1  -7  10         39.88         37.59         2.81 o                         
   2  -7  10         16.36         14.12         4.43 o                         
  -4  -6  10         73.00         78.43         4.67 o                         
  -3  -6  10         46.75         50.47         4.76 o                         
  -2  -6  10          0.33          1.55         2.96 o                         
  -1  -6  10         29.84         32.26         3.29 o                         
   0  -6  10         87.53         80.10         4.43 o                         
   1  -6  10         64.55         59.98         4.48 o                         
   2  -6  10         48.96         43.39         4.28 o                         
   3  -6  10         46.16         44.87        10.75 o                         
   4  -6  10          6.25          6.60         5.14 o                         
  -6  -5  10         48.16         53.57         5.75 o                         
  -5  -5  10         21.61         25.07         3.30 o                         
  -4  -5  10         25.32         22.15         6.64 o                         
  -3  -5  10          0.44         -2.12         2.85 o                         
  -2  -5  10         17.46         11.68         3.52 o                         
  -1  -5  10        241.02        209.15         6.98 o                         
   0  -5  10        228.37        223.45         5.86 o                         
   1  -5  10         48.52         47.01         3.84 o                         
   2  -5  10         70.08         65.81         3.72 o                         
   3  -5  10         52.59         46.30         4.62 o                         
   4  -5  10         21.34         19.25         3.50 o                         
   5  -5  10          6.47         11.57         3.50 o                         
  -6  -4  10         52.81         50.25         5.61 o                         
  -5  -4  10         34.83         31.15         3.44 o                         
  -4  -4  10         80.55         83.22         3.09 o                         
  -3  -4  10         63.69         61.55         3.78 o                         
  -2  -4  10         63.66         56.43         3.62 o                         
  -1  -4  10        562.59        536.19        13.66 o                         
   0  -4  10        254.91        253.97         8.02 o                         
   1  -4  10          0.69          1.80         4.19 o                         
   2  -4  10         46.76         40.94         3.47 o                         
   3  -4  10         77.80         75.44         3.92 o                         
   4  -4  10          0.71          0.49         3.15 o                         
   5  -4  10         72.58         75.02         5.13 o                         
   6  -4  10        189.84        196.43         5.80 o                         
  -7  -3  10         59.12         56.73         4.25 o                         
  -6  -3  10          6.30         10.35         3.75 o                         
  -5  -3  10         29.81         24.39         3.52 o                         
  -4  -3  10         63.74         61.17         3.94 o                         
  -3  -3  10         32.00         38.99         4.15 o                         
  -2  -3  10        510.34        520.34        11.63 o                         
  -1  -3  10        531.22        526.34        13.77 o                         
   0  -3  10         53.31         55.40         3.53 o                         
   1  -3  10         56.01         40.48         4.24 o                         
   2  -3  10          5.09         -0.07         2.74 o                         
   3  -3  10         45.08         40.07         3.75 o                         
   4  -3  10          1.22          1.91         2.65 o                         
   5  -3  10         13.41         12.80         2.78 o                         
   6  -3  10         52.12         48.51         3.87 o                         
   7  -3  10         12.44          7.96         4.57 o                         
  -7  -2  10          8.30         13.04         5.71 o                         
  -6  -2  10        162.41        172.29         5.53 o                         
  -5  -2  10        104.60        111.22         4.22 o                         
  -4  -2  10         51.87         42.89         3.23 o                         
  -3  -2  10         86.44         82.08         4.00 o                         
  -2  -2  10          2.10          2.04         2.29 o                         
  -1  -2  10         86.06         82.78         3.74 o                         
   0  -2  10        100.32        106.78         9.54 o                         
   1  -2  10        266.28        263.58         9.15 o                         
   2  -2  10         22.15         23.21         2.99 o                         
   3  -2  10        184.89        192.33         6.37 o                         
   4  -2  10        136.04        138.72         5.63 o                         
   5  -2  10         86.24         99.95         5.86 o                         
   6  -2  10        107.99        114.00         5.36 o                         
   7  -2  10          0.34         -1.83         3.53 o                         
  -8  -1  10          2.90          0.45         3.51 o                         
  -7  -1  10         36.96         39.29         4.41 o                         
  -6  -1  10         43.66         40.73         3.03 o                         
  -5  -1  10        102.22        111.38         4.35 o                         
  -4  -1  10         32.97         31.66         5.62 o                         
  -3  -1  10         12.22         11.01         2.46 o                         
  -2  -1  10        162.89        175.83         6.17 o                         
  -1  -1  10          3.50          7.35         2.05 o                         
   0  -1  10         19.68         23.41         2.36 o                         
   1  -1  10          0.83          1.78         2.68 o                         
   2  -1  10        184.35        232.64         8.83 o                         
   3  -1  10        587.47        617.69        13.90 o                         
   4  -1  10        370.23        394.42        10.18 o                         
   5  -1  10        279.05        307.73         8.65 o                         
   6  -1  10         29.61         20.58         3.21 o                         
   7  -1  10         30.46         30.81         3.67 o                         
   8  -1  10         73.94         72.78         5.29 o                         
  -8   0  10         57.00         63.92         4.84 o                         
  -7   0  10         59.64         60.26         4.06 o                         
  -6   0  10        246.00        248.43         7.81 o                         
  -5   0  10         19.66         17.42         4.68 o                         
  -4   0  10         49.10         55.65         3.42 o                         
  -3   0  10        133.07        141.97         4.76 o                         
  -2   0  10          0.52          0.31         1.76 o                         
  -1   0  10        203.97        228.87         6.97 o                         
   0   0  10        528.54        591.86        15.23 o                         
   1   0  10        804.25        885.99        19.06 o                         
   2   0  10        457.36        503.27        16.45 o                         
   3   0  10        293.42        341.02         8.70 o                         
   4   0  10        156.33        166.66         5.63 o                         
   5   0  10        116.54        126.72         5.28 o                         
   6   0  10        142.84        162.30         5.83 o                         
   7   0  10          0.40          0.87         3.40 o                         
   8   0  10         98.14        108.54         5.17 o                         
  -8   1  10        104.73        112.50         5.33 o                         
  -7   1  10        146.19        153.36         5.85 o                         
  -6   1  10         19.35         23.29         3.17 o                         
  -5   1  10          9.87         13.15         2.70 o                         
  -4   1  10        131.81        144.40         4.73 o                         
  -3   1  10        385.11        389.30        10.60 o                         
  -2   1  10        133.28        165.34        10.52 o                         
  -1   1  10          5.65          0.56         1.42 o                         
   0   1  10        119.20        137.60         8.83 o                         
   1   1  10        272.77        304.31         7.95 o                         
   2   1  10        286.84        311.05         7.70 o                         
   3   1  10         88.91         88.57         6.51 o                         
   4   1  10         47.04         45.31         5.22 o                         
   5   1  10         82.86         86.16         3.87 o                         
   6   1  10        118.25        125.86         5.55 o                         
   7   1  10        207.09        243.85         9.01 o                         
   8   1  10         57.86         53.50         4.43 o                         
  -8   2  10         14.40         14.63         4.23 o                         
  -7   2  10         28.72         27.84         3.57 o                         
  -6   2  10          4.93          5.61         2.68 o                         
  -5   2  10         69.37         61.48         3.91 o                         
  -4   2  10          1.76          1.36         2.04 o                         
  -3   2  10        291.90        311.86         8.35 o                         
  -2   2  10        136.44        154.39         4.28 o                         
  -1   2  10        142.44        187.08         5.85 o                         
   0   2  10        181.56        215.42         5.64 o                         
   1   2  10         52.06         49.66         2.30 o                         
   2   2  10         50.87         53.37         2.65 o                         
   3   2  10        170.77        207.98         6.12 o                         
   4   2  10         73.22         85.56         4.22 o                         
   5   2  10         62.91         62.15         4.06 o                         
   6   2  10         91.16        100.40         6.29 o                         
   7   2  10         23.09         22.96         3.57 o                         
   8   2  10         51.13         51.57         4.45 o                         
  -7   3  10          5.00          5.32         4.06 o                         
  -6   3  10         25.20         26.58         3.26 o                         
  -5   3  10         56.87         55.70         3.28 o                         
  -4   3  10        173.73        169.62         5.76 o                         
  -3   3  10         99.45         96.28         4.75 o                         
  -2   3  10         50.73         55.71         3.08 o                         
  -1   3  10         17.35         28.45         2.50 o                         
   0   3  10        151.29        150.83         4.10 o                         
   1   3  10        386.94        359.93         7.40 o                         
   2   3  10        194.41        201.96         5.69 o                         
   3   3  10        214.45        238.02         5.80 o                         
   4   3  10        131.71        140.78         4.72 o                         
   5   3  10         48.22         48.45         3.15 o                         
   6   3  10         88.02         86.04         4.25 o                         
   7   3  10         77.56         76.43         4.10 o                         
   8   3  10          2.05          3.14         3.72 o                         
  -7   4  10         32.55         25.88         3.82 o                         
  -6   4  10         82.00         79.47         4.43 o                         
  -5   4  10         75.33         76.07         5.89 o                         
  -4   4  10         76.34         70.51         3.47 o                         
  -3   4  10        376.70        370.69         9.07 o                         
   3   4  10        369.31        359.92         7.50 o                         
   4   4  10        128.04        127.65         4.35 o                         
   5   4  10         25.70         22.20         2.43 o                         
   6   4  10         82.15         83.72         4.95 o                         
   7   4  10        168.79        162.62         5.57 o                         
   8   4  10         80.25         79.06         4.95 o                         
  -7   5  10         58.38         56.66         5.17 o                         
  -6   5  10        104.61         94.51         9.32 o                         
  -5   5  10         23.47         15.46         2.77 o                         
  -4   5  10          0.38         -1.32         2.39 o                         
  -3   5  10          0.39          3.66         1.78 o                         
   3   5  10        273.14        266.20         9.99 o                         
   4   5  10        112.00         98.57         3.86 o                         
   5   5  10          1.34         -1.04         2.58 o                         
   6   5  10          0.67          1.60         3.37 o                         
   7   5  10         41.59         36.91         3.53 o                         
   8   5  10         23.37         21.70         4.62 o                         
  -6   6  10         66.45         58.05         3.62 o                         
  -5   6  10         64.69         59.94         3.72 o                         
  -4   6  10         33.78         28.99         3.40 o                         
   4   6  10         49.38         45.98         2.72 o                         
   5   6  10          0.71          2.46         2.53 o                         
   6   6  10          2.16          7.53         9.68 o                         
   7   6  10         14.98         10.90         3.94 o                         
  -5   7  10         22.72         19.49         4.37 o                         
  -4   7  10        109.08         80.97         5.53 o                         
   4   7  10         27.78         21.40         3.92 o                         
   5   7  10         16.50         13.03         2.63 o                         
   6   7  10         18.42         11.66         3.40 o                         
   5   8  10          5.49          5.34         4.63 o                         
   6   8  10         21.80         23.88         9.45 o                         
  -3  -6  11        109.90        102.71         6.42 o                         
  -2  -6  11        110.62        110.02         7.18 o                         
  -1  -6  11         58.98         57.60         4.72 o                         
   0  -6  11         15.18         14.35         3.91 o                         
   1  -6  11         27.06         19.73         4.38 o                         
   2  -6  11         61.40         57.33         4.16 o                         
  -4  -5  11          0.28          0.19         4.06 o                         
  -3  -5  11        106.68         93.11         3.91 o                         
  -2  -5  11        153.36        132.32         6.34 o                         
  -1  -5  11         31.21         35.16         5.03 o                         
   0  -5  11          1.40         -0.22         6.29 o                         
   1  -5  11          1.88          3.24         3.68 o                         
   2  -5  11         33.71         30.22         3.59 o                         
   3  -5  11         57.76         54.94         4.78 o                         
   4  -5  11         22.23         25.99         4.09 o                         
  -5  -4  11         13.77          9.22         4.00 o                         
  -4  -4  11         23.09         30.18         4.17 o                         
  -3  -4  11          1.90          1.64         4.18 o                         
  -2  -4  11         34.55         22.78         3.53 o                         
  -1  -4  11          0.63         -1.39         3.37 o                         
   0  -4  11         17.55         15.81         3.47 o                         
   1  -4  11          7.65          8.32         3.63 o                         
   2  -4  11         36.63         33.27         4.33 o                         
   3  -4  11         32.71         28.30         3.89 o                         
   4  -4  11          9.76         16.01         3.84 o                         
   5  -4  11         66.64         65.95         4.82 o                         
  -6  -3  11          4.44          4.08         3.74 o                         
  -5  -3  11          8.91          3.60         3.57 o                         
  -4  -3  11          0.36          2.18         3.22 o                         
  -3  -3  11        172.42        165.89         6.58 o                         
  -2  -3  11        144.65        146.02         6.70 o                         
  -1  -3  11         30.46         29.11         3.41 o                         
   0  -3  11          8.06          7.72         3.13 o                         
   1  -3  11        145.63        138.53         5.33 o                         
   2  -3  11        168.05        169.11         6.43 o                         
   3  -3  11         32.27         28.37         3.41 o                         
   4  -3  11         69.14         61.37         9.94 o                         
   5  -3  11          0.35         -2.84         3.28 o                         
   6  -3  11         26.49         26.87         4.03 o                         
  -6  -2  11         95.81         89.31         5.04 o                         
  -5  -2  11         79.51         84.09         4.46 o                         
  -4  -2  11         59.68         55.56         4.15 o                         
  -3  -2  11         51.61         48.26         4.10 o                         
  -2  -2  11        226.17        234.51         6.66 o                         
  -1  -2  11         46.30         46.93         3.47 o                         
   0  -2  11         66.50         64.15         3.59 o                         
   1  -2  11        107.51        109.96         4.63 o                         
   2  -2  11         77.90         76.22         4.21 o                         
   3  -2  11        125.22        135.07         5.59 o                         
   4  -2  11        249.35        250.57         6.97 o                         
   5  -2  11        254.76        270.81         9.45 o                         
   6  -2  11          2.34          3.92         5.66 o                         
   7  -2  11        179.89        198.00         5.95 o                         
  -7  -1  11          0.27         -1.82         7.27 o                         
  -6  -1  11         53.33         55.39        10.70 o                         
  -5  -1  11        176.81        191.66         6.58 o                         
  -4  -1  11         94.59         94.65         4.12 o                         
  -3  -1  11        139.04        139.23         4.91 o                         
  -2  -1  11         32.11         38.57         6.24 o                         
  -1  -1  11          1.12          1.79         2.36 o                         
   0  -1  11         56.55         65.21         3.91 o                         
   1  -1  11        182.64        219.78         7.45 o                         
   2  -1  11          4.71          5.74         2.85 o                         
   3  -1  11         96.20         90.61         5.48 o                         
   4  -1  11        575.47        592.19        12.82 o                         
   5  -1  11        126.92        129.44         6.03 o                         
   6  -1  11         72.09         86.44         4.79 o                         
   7  -1  11        103.56        121.02         6.15 o                         
  -7   0  11          9.07         10.30         3.91 o                         
  -6   0  11         10.86          8.43         5.40 o                         
  -5   0  11         18.36         20.60         3.10 o                         
  -4   0  11         81.93         86.73         3.66 o                         
  -3   0  11         24.17         25.01         2.93 o                         
  -2   0  11          0.50          0.16         3.14 o                         
  -1   0  11         13.22         18.49         2.60 o                         
   0   0  11        215.56        235.55         9.54 o                         
   1   0  11        349.47        416.43        10.44 o                         
   2   0  11        146.76        168.95         6.60 o                         
   3   0  11         84.55         91.44         3.62 o                         
   4   0  11        173.98        170.22         5.47 o                         
   5   0  11         51.08         47.36         3.90 o                         
   6   0  11         10.80         15.46         3.69 o                         
   7   0  11         28.06         26.00         3.74 o                         
  -7   1  11         55.35         55.82         4.38 o                         
  -6   1  11         16.12         16.38         3.79 o                         
  -5   1  11         97.97        109.81         4.87 o                         
  -4   1  11         55.36         59.72         3.33 o                         
  -3   1  11         42.94         49.99         3.09 o                         
  -2   1  11          2.51          6.37         2.14 o                         
  -1   1  11          1.74          1.84         1.79 o                         
   0   1  11        217.83        223.84         9.63 o                         
   1   1  11        402.91        464.33        10.88 o                         
   2   1  11        281.22        275.77         9.48 o                         
   3   1  11        178.21        175.24         6.54 o                         
   4   1  11         53.35         52.83         3.12 o                         
   5   1  11          8.55          9.66         2.52 o                         
   6   1  11         91.17        104.77         4.34 o                         
   7   1  11        117.07        126.45         7.80 o                         
  -7   2  11         59.54         56.94         4.15 o                         
  -6   2  11          2.20          5.26         3.64 o                         
  -5   2  11         14.87         21.28         5.71 o                         
  -4   2  11         60.39         61.71         4.10 o                         
  -3   2  11         43.14         52.22         2.96 o                         
  -2   2  11        233.20        234.74         7.58 o                         
  -1   2  11        620.13        617.92        14.30 o                         
   0   2  11        206.19        198.42         6.78 o                         
   1   2  11        313.12        318.45        10.08 o                         
   2   2  11        338.45        335.86        10.66 o                         
   3   2  11        153.38        168.15         7.11 o                         
   4   2  11         12.75         11.21         2.25 o                         
   5   2  11         51.02         42.35         3.82 o                         
   6   2  11        165.11        187.03         6.24 o                         
   7   2  11        149.25        173.91         6.45 o                         
  -7   3  11         17.22         16.19         3.76 o                         
  -6   3  11          2.67          5.55         6.55 o                         
  -5   3  11         77.61         74.24         4.05 o                         
  -4   3  11         34.69         29.85         2.77 o                         
  -3   3  11        112.08        113.79         6.87 o                         
  -2   3  11        342.27        318.46        12.62 o                         
  -1   3  11        518.88        469.79         9.68 o                         
   0   3  11        364.22        350.16         9.36 o                         
   1   3  11        127.04        122.77         3.53 o                         
   2   3  11        268.82        247.99         6.49 o                         
   3   3  11         21.31         21.56         2.24 o                         
   4   3  11          1.31          1.63         2.09 o                         
   5   3  11         85.12         81.21         3.50 o                         
   6   3  11        177.48        175.31        11.55 o                         
   7   3  11         23.93         25.75         4.42 o                         
  -6   4  11          1.15          4.36         3.36 o                         
  -5   4  11         87.41         76.43         4.06 o                         
  -4   4  11        557.62        585.16        13.20 o                         
  -3   4  11        216.52        214.91         5.55 o                         
   3   4  11         64.96         61.88         3.34 o                         
   4   4  11          1.15          1.04         2.43 o                         
   5   4  11        118.79        122.71         6.33 o                         
   6   4  11        105.78        102.34         4.37 o                         
   7   4  11         12.88         13.20         4.25 o                         
  -6   5  11         30.89         29.11         4.29 o                         
  -5   5  11        190.74        194.80         5.74 o                         
  -4   5  11         58.46         53.21         3.54 o                         
   4   5  11         88.72         74.12         4.03 o                         
   5   5  11         40.38         32.05         3.06 o                         
   6   5  11          0.70         -1.30         3.50 o                         
   7   5  11          2.49         -1.98         5.07 o                         
  -5   6  11        258.21        227.19         7.00 o                         
   5   6  11         53.10         43.34         4.99 o                         
   6   6  11          0.47         -0.63         2.40 o                         
  -5   7  11         69.06         47.08         4.99 o                         
   5   7  11         20.45         14.27         3.53 o                         
   6   7  11         47.28         38.88         7.22 o                         
   5   8  11         78.76         47.26         5.17 o                         
  -2  -5  12          8.04          5.22         6.55 o                         
  -1  -5  12          2.06          4.92         4.63 o                         
   0  -5  12         43.15         36.15         4.35 o                         
   1  -5  12         44.65         34.42         4.28 o                         
   2  -5  12         15.54         15.19         4.37 o                         
  -4  -4  12         16.00         15.41         3.54 o                         
  -3  -4  12          9.29          5.01         4.39 o                         
  -2  -4  12          0.92          1.79         3.40 o                         
  -1  -4  12         42.66         43.01         4.29 o                         
   0  -4  12         78.98         67.41         3.96 o                         
   1  -4  12         41.26         37.52         3.53 o                         
   2  -4  12         55.09         57.22         3.59 o                         
   3  -4  12         93.32         89.24         5.11 o                         
   4  -4  12        172.97        167.51         7.25 o                         
  -5  -3  12         36.82         32.59         4.41 o                         
  -4  -3  12         34.74         29.76         4.04 o                         
  -3  -3  12         34.25         37.76         8.74 o                         
  -2  -3  12         60.05         64.25         4.22 o                         
  -1  -3  12         49.66         47.76         4.99 o                         
   0  -3  12        116.98        117.49         5.01 o                         
   1  -3  12         82.15         89.34         6.47 o                         
   2  -3  12         98.76         90.09         4.18 o                         
   3  -3  12        149.30        141.13         4.33 o                         
   4  -3  12          0.54          3.11         4.10 o                         
   5  -3  12          6.09          5.93         3.81 o                         
  -5  -2  12         92.10         93.63         4.68 o                         
  -4  -2  12          0.64         -0.35         3.26 o                         
  -3  -2  12          1.18          0.32         4.10 o                         
  -2  -2  12        163.62        178.83         5.86 o                         
  -1  -2  12        108.22        109.77         4.37 o                         
   0  -2  12          2.14         -0.75         3.09 o                         
   1  -2  12         44.90         42.12         4.59 o                         
   2  -2  12         77.56         75.85         3.96 o                         
   3  -2  12         42.55         43.22         8.96 o                         
   4  -2  12         86.95         80.03         3.82 o                         
   5  -2  12          6.26          3.72         2.92 o                         
   6  -2  12          8.75         10.62         2.97 o                         
  -6  -1  12         81.50         81.06         5.61 o                         
  -5  -1  12        187.70        196.62         5.83 o                         
  -4  -1  12          4.07          1.43         2.74 o                         
  -3  -1  12          1.29          5.53         3.38 o                         
  -2  -1  12         35.17         31.83         3.06 o                         
  -1  -1  12         46.47         46.93         3.20 o                         
   0  -1  12         52.67         60.46         4.82 o                         
   1  -1  12        171.39        167.56         5.33 o                         
   2  -1  12         33.30         30.92         3.32 o                         
   3  -1  12          4.17          3.76         2.65 o                         
   4  -1  12        157.56        153.35         6.64 o                         
   5  -1  12        347.44        376.77        10.14 o                         
   6  -1  12        112.41        126.06        10.12 o                         
  -6   0  12          4.58          8.57         7.85 o                         
  -5   0  12         78.61         75.39         4.73 o                         
  -4   0  12         16.67         20.05         5.84 o                         
  -3   0  12         56.35         57.28         3.52 o                         
  -2   0  12        356.59        355.68         9.07 o                         
  -1   0  12         33.24         33.04         2.64 o                         
   0   0  12        182.23        181.99         6.62 o                         
   1   0  12        752.45        811.31        16.69 o                         
   2   0  12        242.10        272.74         7.97 o                         
   3   0  12          0.48          0.83         2.73 o                         
   4   0  12        182.74        197.84         5.83 o                         
   5   0  12        271.60        286.70         7.38 o                         
   6   0  12          7.38          7.45         4.16 o                         
  -6   1  12         71.84         72.41         5.04 o                         
  -5   1  12         54.99         61.20         4.53 o                         
  -4   1  12         67.01         73.06         4.19 o                         
  -3   1  12        206.61        209.34         5.98 o                         
  -2   1  12        201.14        195.58         5.84 o                         
  -1   1  12         42.18         45.97         3.30 o                         
   0   1  12         35.08         36.06         2.43 o                         
   1   1  12        525.73        545.17        13.94 o                         
   2   1  12        100.32        103.09         6.69 o                         
   3   1  12         21.10         18.73         5.08 o                         
   4   1  12        192.98        187.28         6.15 o                         
   5   1  12        149.13        149.24         5.10 o                         
   6   1  12          5.24          7.18         3.16 o                         
   7   1  12          1.88          8.69         3.72 o                         
  -6   2  12          1.30          7.31         4.19 o                         
  -5   2  12        153.30        170.20         5.83 o                         
  -4   2  12         94.02        112.10         9.45 o                         
  -3   2  12        123.49        124.62         4.01 o                         
  -2   2  12        226.92        215.48         6.21 o                         
  -1   2  12         18.70         16.94         2.01 o                         
   0   2  12         45.40         48.94         3.79 o                         
   1   2  12        226.00        230.31         6.35 o                         
   2   2  12        168.49        178.31         6.82 o                         
   3   2  12          0.56          2.51         3.21 o                         
   4   2  12        107.79        107.48         5.46 o                         
   5   2  12         57.11         54.78         6.06 o                         
   6   2  12          4.89          6.51         5.26 o                         
   7   2  12         69.23         82.96         5.71 o                         
  -6   3  12         44.31         49.22         3.74 o                         
  -5   3  12         95.54         94.95         5.53 o                         
  -4   3  12         78.68         78.72         4.28 o                         
  -3   3  12         28.33         25.33         2.79 o                         
  -2   3  12        138.73        135.90         5.26 o                         
  -1   3  12        223.37        223.06         4.96 o                         
   0   3  12        138.78        138.44         3.41 o                         
   1   3  12        348.94        350.01         6.46 o                         
   2   3  12        144.99        141.17         6.15 o                         
   3   3  12         28.85         29.94         2.43 o                         
   4   3  12          1.01          2.21         2.11 o                         
   5   3  12          3.52          4.73         3.08 o                         
   6   3  12          1.73          4.90         5.08 o                         
   7   3  12         10.81          9.94         3.86 o                         
  -6   4  12         45.60         40.98         4.95 o                         
  -5   4  12        320.27        307.38         9.64 o                         
  -4   4  12        166.99        157.19         6.08 o                         
   3   4  12         12.63         14.72         1.65 o                         
   4   4  12          0.40         -0.44         2.30 o                         
   5   4  12         30.56         22.65         5.26 o                         
   6   4  12         55.77         51.99         5.13 o                         
  -5   5  12         94.79         77.58        10.21 o                         
   4   5  12         22.48         20.51         3.12 o                         
   5   5  12        131.03        107.79         4.66 o                         
   6   5  12         66.00         50.84         4.29 o                         
   5   6  12        290.02        225.38         9.68 o                         
  -2  -4  13          5.25          2.67         3.79 o                         
  -1  -4  13          0.65         -3.87         4.24 o                         
   0  -4  13         22.21         19.48         4.99 o                         
   1  -4  13         67.26         68.20         4.32 o                         
   2  -4  13         11.74          8.33         3.52 o                         
  -3  -3  13          3.54          3.80         4.35 o                         
  -2  -3  13         23.91         22.78         3.97 o                         
  -1  -3  13         50.81         46.06         4.41 o                         
   0  -3  13        163.90        168.12         5.42 o                         
   1  -3  13        115.70        107.47         5.07 o                         
   2  -3  13         36.78         39.42         5.71 o                         
   3  -3  13         20.00         18.54         4.28 o                         
  -4  -2  13          1.66          0.72         3.78 o                         
  -3  -2  13         79.37         66.91         4.93 o                         
  -2  -2  13        190.97        194.71         5.88 o                         
  -1  -2  13        210.20        227.13         7.54 o                         
   0  -2  13        117.71        116.64         5.80 o                         
   1  -2  13        120.77        112.49         4.89 o                         
   2  -2  13         22.46         25.76         4.90 o                         
   3  -2  13         78.71         75.69         4.81 o                         
   4  -2  13        174.48        184.75         7.80 o                         
  -5  -1  13        182.35        194.87        11.24 o                         
  -4  -1  13        103.17         99.78         5.04 o                         
  -3  -1  13         29.37         29.24         3.57 o                         
  -2  -1  13        109.08        113.83         5.71 o                         
  -1  -1  13         71.85         67.32         4.51 o                         
   0  -1  13        135.55        133.23         6.87 o                         
   1  -1  13         12.83          8.81         3.43 o                         
   2  -1  13          1.39          0.53         3.41 o                         
   3  -1  13         47.23         42.58         4.09 o                         
   4  -1  13        245.98        246.88         7.24 o                         
   5  -1  13        266.01        268.73         6.64 o                         
  -5   0  13        177.27        181.70         5.61 o                         
  -4   0  13        125.28        129.76         4.77 o                         
  -3   0  13         99.37        108.37         4.62 o                         
  -2   0  13         46.27         49.72         3.15 o                         
  -1   0  13         14.75         12.48         3.57 o                         
   0   0  13         75.96         71.42         3.92 o                         
   1   0  13        515.39        570.92        12.24 o                         
   2   0  13         54.35         54.38         4.19 o                         
   3   0  13         12.38         13.51         2.60 o                         
   4   0  13         97.50        103.50         4.53 o                         
   5   0  13          7.78          4.60         3.31 o                         
  -5   1  13        104.93        104.28         4.46 o                         
  -4   1  13         31.89         31.59         3.94 o                         
  -3   1  13         99.66        102.70         4.77 o                         
  -2   1  13        121.64        119.44         5.19 o                         
  -1   1  13         18.53         16.61         3.06 o                         
   0   1  13        125.85        133.75         5.07 o                         
   1   1  13        215.97        254.46         6.77 o                         
   2   1  13        165.19        197.54         5.57 o                         
   3   1  13         16.29         12.01         3.06 o                         
   4   1  13         24.69         23.31         3.66 o                         
   5   1  13         17.40         14.35         3.45 o                         
   6   1  13          9.09          6.38         5.07 o                         
  -5   2  13         90.80         87.46         4.10 o                         
  -4   2  13          7.12          4.57         2.81 o                         
  -3   2  13         52.09         43.50         3.38 o                         
  -2   2  13        111.85        104.42         6.15 o                         
  -1   2  13         38.22         39.40         2.52 o                         
   0   2  13         97.26         97.90         4.04 o                         
   1   2  13        173.37        187.02         5.24 o                         
   2   2  13          6.32          8.24         3.70 o                         
   3   2  13          3.36          4.64         2.17 o                         
   4   2  13         39.20         38.70         2.93 o                         
   5   2  13         29.90         28.46         3.57 o                         
   6   2  13         93.99         91.88         4.73 o                         
  -5   3  13          7.75          8.84         5.14 o                         
  -4   3  13          4.17          3.74         3.00 o                         
  -3   3  13         52.41         41.34         3.52 o                         
  -2   3  13         80.88         68.03         2.98 o                         
  -1   3  13         91.52         76.85         2.51 o                         
   0   3  13         95.78         92.23         2.34 o                         
   1   3  13         59.34         53.51         3.17 o                         
   2   3  13         12.41          6.66         2.31 o                         
   3   3  13          2.73          3.28         2.06 o                         
   4   3  13         21.52         16.90         2.86 o                         
   5   3  13         37.42         36.16         7.76 o                         
   6   3  13         29.96         23.50         4.20 o                         
  -4   4  13         16.59          3.66         4.37 o                         
   3   4  13         70.32         57.71         2.42 o                         
   4   4  13        152.12        151.06         4.24 o                         
   5   4  13         42.98         32.87         3.72 o                         
   5   5  13        103.94         81.64         3.47 o                         
  -2  -2  14         61.45         56.07         4.73 o                         
  -1  -2  14        173.72        167.98         5.05 o                         
   0  -2  14        278.80        279.63         7.70 o                         
   1  -2  14         70.47         75.85         5.27 o                         
   2  -2  14         91.52         87.43         4.49 o                         
  -3  -1  14          6.18          4.24         4.39 o                         
  -2  -1  14         54.13         54.62         3.87 o                         
  -1  -1  14        409.69        432.06         9.93 o                         
   0  -1  14         82.20         79.09         4.58 o                         
   1  -1  14         10.04          7.29         3.14 o                         
   2  -1  14          3.05          1.03         3.31 o                         
   3  -1  14          1.02          3.45         3.37 o                         
  -3   0  14         74.24         76.02         4.22 o                         
  -2   0  14         68.57         69.37         3.89 o                         
  -1   0  14        114.28        118.18         4.90 o                         
   0   0  14        124.16        134.34         7.85 o                         
   1   0  14          5.71          2.67         2.70 o                         
   2   0  14          0.60         -2.21         2.68 o                         
   3   0  14          2.27          6.47         3.12 o                         
   4   0  14          1.95          4.37         3.72 o                         
  -4   1  14         85.75         86.46         6.73 o                         
  -3   1  14         89.83         82.57         9.23 o                         
  -2   1  14         77.06         72.45         4.09 o                         
  -1   1  14         29.10         28.25         2.69 o                         
   0   1  14          5.59          6.24         4.19 o                         
   1   1  14          0.89         -1.97         2.83 o                         
   2   1  14         69.32         70.92         3.90 o                         
   3   1  14         50.27         47.55         4.09 o                         
   4   1  14         59.16         54.95         4.89 o                         
  -4   2  14         30.78         30.18         9.05 o                         
  -3   2  14         30.65         20.39         3.40 o                         
  -2   2  14         19.55         16.06         2.80 o                         
  -1   2  14         18.57         19.93         3.19 o                         
   0   2  14          1.27          0.18         2.50 o                         
   1   2  14          1.14          4.88         2.31 o                         
   2   2  14         19.56         18.33         4.10 o                         
   3   2  14        188.92        208.46         6.65 o                         
   4   2  14        101.43        101.22         9.50 o                         
  -3   3  14         51.83         41.07         3.76 o                         
  -2   3  14         40.52         32.81         2.63 o                         
  -1   3  14         73.71         64.16         3.39 o                         
   1   3  14         85.69         68.79         1.95 o                         
   2   3  14        296.96        288.30         5.89 o                         
   3   3  14        135.25        127.59         6.29 o                         
   4   3  14         30.54         28.22         4.14 o                         
   4   4  14          8.67          2.76         3.12 o                         
  -1   1  15         39.90         33.37         3.21 o                         
   0   1  15          0.59         -0.61         3.59 o                         
   1   1  15        159.64        175.47         9.41 o                         
  -1   2  15          0.38         -2.68         4.01 o                         
   0   2  15          0.53          1.84         2.81 o                         
   1   2  15          0.69          1.60         4.06 o                         
   2   2  15        160.00        159.11         4.64 o                         
                                                                                
